# Supplementary material for: Old age and the associated impairment of bones' adaptation to loading are associated with transcriptomic changes in cellular metabolism, cell-matrix interactions and the cell cycle
Source: Gene. 2017 Jan 30;599:36–52. doi: 10.1016/j.gene.2016.11.006 (PMC5139832; doi:10.1016/j.gene.2016.11.006)
Supplement: Supplementary Table 2 — Complete list of gene target and Illumina probe IDs, mean and standard deviation (StDev) of the detection value in young and aged, the percentage difference in expression between young and aged ([Aged − Young] / Young), and the p value associated this difference. [file mmc2.xlsx]

## Sheet: Sheet1
Supplementary Table 2: Complete list of gene target and Illumina probe IDs, mean and standard deviation (StDev) of the detection value in yound and aged, the percentage difference in expression between young and aged ([Aged - Young] / Young), and the p value associated this difference.
Target ID	Probe ID	Young (mean detection)	Young (StDev)	Aged (mean detection)	Aged (StDev)	PercDiff	p value
2310003D02RIK	4040551	467.6	225.135	1758.2	616.573	2.76005	0
2310079P10RIK	4220082	323	74.925	783	215.418	1.42415	0
4833419K08RIK	4050044	380.1	100.841	1138.5	305.597	1.99526	0
8030451F13RIK	5910437	820.1	314.418	2402.4	725.389	1.9294	0
8030451F13RIK	6100403	495.9	181.227	1796.2	512.972	2.6221	0
AMY2	5050438	819.5	150.564	1669.9	319.684	1.03771	0
ANKRD1	150544	196.8	38.083	798.1	212.95	3.05539	0
ANKRD1	2810450	26.1	16.824	136.4	37.291	4.22605	0
ART3	5890338	164.4	56.661	411.3	100.302	1.50182	0
ASB2	2850398	1515.5	458.449	3536.4	887.359	1.33349	0
AU040829	840360	114.2	30.783	250.7	60.871	1.19527	0
C130068O12RIK	7550066	250.8	59.422	944.6	326.405	2.76635	0
C130073O12RIK	6960039	267.3	93.097	699.5	194.651	1.61691	0
CACNG1	3780347	130.6	37.277	418.3	141.523	2.20291	0
CAR3	1450242	2461.9	704.659	5287.5	990.4	1.14773	0
CES3	670603	251.1	98.523	595.4	107.672	1.37117	0
CMYA5	4280086	3033.1	777.023	6934.7	1744.87	1.28634	0
CSPRS	6520392	116.2	19.139	314	56.86	1.70224	0
DES	1780411	1783.8	367.725	4062.2	1029.9	1.27727	0
HSPB3	2940243	58.2	18.253	187.5	57.639	2.22165	0
HSPB8	460594	1214.8	294.96	3489.1	791.23	1.87216	0
IGF2	5050653	1259.2	160.561	2970.5	636.537	1.35904	0
LOC228003	7570747	876.4	248.336	2316.7	614.436	1.64343	0
LOC331239	3610528	24.2	7.028	112.9	36.832	3.66529	0
MLLT11	7210440	617.8	97.455	1350.1	331.679	1.18534	0
MTAP4	2030504	94.4	19.123	238.1	63.992	1.52225	0
MYBPC2	1070397	1954.1	512.017	4760.9	1163.86	1.43636	0
MYH3	6420471	21.6	11.327	121.2	45.468	4.61111	0
MYLPF	130349	11461.2	2392.83	23225.4	5386.98	1.02644	0
MYLPF	6770615	5921	1353.59	11577	2031.59	0.955244	0
MYOM1	830187	281.9	61.328	644.1	168.688	1.28485	0
PDLIM3	2000482	1714.1	556.854	4282.4	998.724	1.49834	0
PGAM2	4250750	3018.2	671.262	6062.7	1136.87	1.00871	0
RPL3L	1850100	3766.2	818.899	7459.4	1575.72	0.980617	0
RYR1	1110687	1586.7	388.12	4031.2	1088.04	1.54062	0
RYR1	4220364	1332.1	278.865	3465.7	994.211	1.60168	0
RYR1	5420435	514.9	119.941	1423.6	376.757	1.76481	0
SCL0002786.1_3	1030730	100.1	23.649	252.3	69.819	1.52048	0
SCL0003151.1_1374	1780717	291.9	76.261	796.3	224.344	1.72799	0
SGCA	5570279	226.1	71.533	629	175.215	1.78195	0
SRL	990270	440.6	139.891	1096.1	302.041	1.48774	0
TCEAL5	7610767	175.9	30.926	742	258.611	3.21831	0
TCEAL7	3170201	95.9	30.828	505.9	168.161	4.27529	0
TMOD4	2030397	1718.6	327.993	4280.6	1172.5	1.49075	0
TMOD4	4210446	656.9	167.449	1893.9	593.542	1.88309	0
TMOD4	4250148	1246.8	222.238	3312.8	946.889	1.65704	0
TNNT3	110707	4975.2	962.158	10400.8	2355.29	1.09053	0
TTN	1780598	4395.7	851.762	10305.7	2725.45	1.3445	0
TTN	4860465	4514.1	868.022	10207.7	2561.94	1.26129	0
USP13	1500678	79.6	19.97	231.4	67.524	1.90704	0
A2BP1	3710209	706.1	206.558	1680	453.796	1.37927	0
ACTN3	1190347	1561.2	493.18	3846.3	1065.76	1.46368	0
COX6A2	2470356	7144.6	1457.31	14593.6	3556.36	1.04261	0
HSPB8	6280209	177.6	41.888	627.8	227.184	2.53491	0
PKIA	3370025	1085.4	265.944	2617.9	741.831	1.41192	0
C030003H22RIK	6760292	66.4	17.995	182.2	56.008	1.74398	0
HSPA1L	6860739	73	24.058	228.7	76.375	2.13288	0
HSPB2	110327	110.1	29.595	318.3	103.611	1.89101	0
PFN2	5720241	398	68.326	837.7	211.881	1.10477	0
PLEKHB1	4830494	104.1	29.224	322.1	109.19	2.09414	0
BVES	580136	70.8	22.342	193.7	59.251	1.73588	0
DMN	1410215	194	38.161	455.2	128.467	1.34639	0
PDE4DIP	6100612	5153.6	974.484	9683.8	2115.76	0.879036	0
CMYA5	1050739	683.4	188.334	1790.5	552.117	1.61999	0
2310045A20RIK	6200348	86.4	34.003	237.4	71.361	1.74769	0
GPT2	1340026	191.2	44.642	369.5	81.65	0.932531	0
ZMYND17	6860242	139.4	78.828	662.4	267.217	3.75179	0
ALDOA	1690537	6026.5	1198.66	12125.2	3018.93	1.01198	0
D5ERTD593E	1430129	136.2	27.541	374	122.907	1.74596	0
KIF1B	2490523	271.4	59.601	578.6	153.16	1.13191	0
6330417K15RIK	3130204	7.6	5.757	46.2	15.399	5.07895	0
FGF13	5340138	175.6	42.657	367	93.796	1.08998	0
2610301F02RIK	5700048	102.7	24.483	295.1	100.204	1.87342	0
JPH1	6130451	26.5	11.748	84.5	26.314	2.18868	0
AGL	4480202	818.3	171.978	1591.4	380.821	0.944764	0
2900002H16RIK	450092	692.1	97.456	1337.6	316.881	0.932669	0
TCAP	990253	8102.4	1600.01	14576.2	2819.08	0.798998	0
HRC	3890288	1424.6	322.823	3720.3	1207.84	1.61147	0
SMARCD3	1030044	177.9	29.505	349.3	82.219	0.963463	0
SGCA	6200494	273.5	80.323	728.5	235.287	1.66362	0
9830147P19RIK	7650168	113	44.926	311.5	98.276	1.75664	0
ALPK3	4260274	433.3	115.761	1181.7	395.042	1.72721	0
CCL21C	6370475	128.2	79.673	611.9	253.685	3.77301	0
MYOM2	7320553	648.6	187.899	1549.8	458.865	1.38945	0
MYO18B	4560070	478	107.777	1242.6	407.06	1.59958	0
GSTM2	730025	586.9	125.002	1083.7	241.067	0.846482	0
NDRG2	2630543	1485.4	303.03	2977.6	757.941	1.00458	0
SCTR	10097	31.5	10.18	103.2	35.73	2.27619	0
ACTN3	4860577	4202.2	1233.61	9302.1	2529.42	1.21363	0
1110012N22RIK	5870044	439.5	81.936	1196.6	406.243	1.72264	0
9930016F01RIK	6620768	20.2	5.8	65.9	19.898	2.26238	0
PACSIN3	1070520	71.2	16.624	172.3	50.663	1.41994	0
MUSTN1	2680646	727.7	144.814	1962.9	664.433	1.6974	0
CAMK2B	5670162	339.6	92.874	897.2	294.675	1.64193	0
MAPK12	3870079	227.7	45.513	477.5	127.42	1.09706	0
DTNA	1260025	183.8	42.327	408.3	116.05	1.22144	0
9930105H17RIK	1990500	186.3	41.664	348.5	64.406	0.870639	0
C230096H19RIK	2630014	227.5	75.516	591.7	187.83	1.60088	0
LRIG1	3130020	143.2	24.575	297.9	77.801	1.08031	0
IGSF1	6860711	70	25.304	172.2	49.399	1.46	0
PGM5	580445	32.8	8.213	100.9	33.926	2.07622	0
CCL21B	1710612	201.8	116.505	744.2	279.805	2.68781	0
D930001I22RIK	2340424	216.8	49.173	400.9	84.387	0.84917	0
9830160G03RIK	2760445	317.4	100.315	758.9	225.554	1.39099	0
MYOM1	3120619	1048.1	293.843	2067.1	489.768	0.972235	0
2310039E09RIK	540615	139.3	51.458	381.5	125.126	1.73869	0
AGL	6770196	1440.1	252.194	2772.3	679.98	0.925075	0
ACTN2	4900706	3394.2	1003.13	7840.2	2287.99	1.30988	0
PHKG1	7100669	239.4	77.152	666	226.637	1.78195	0
AK1	5690092	469.7	136.677	1014.3	273.938	1.15946	0
PKNOX2	4860537	50.7	13.726	111.7	28.096	1.20316	0
CCL19	1740196	103.1	21.848	206.2	50.477	1	0
4930565N07RIK	6220725	39.6	17.664	107.8	31.936	1.72222	0
PHLDA3	1980021	251.7	53.516	515.8	137.648	1.04926	0
FHL1	5550309	5317.2	1215.95	11839.9	3499.6	1.22672	0
PDLIM3	650452	614.4	148.505	1939	737.882	2.15592	0
CMYA4	6040026	402.8	128.504	807.8	190.616	1.00546	0
MYOZ1	870601	609.9	181.345	1552.6	504.634	1.54566	0
CRYAB	5310598	1018	347.643	2988.2	1068.59	1.93536	0
2310003L22RIK	5220068	262.7	31.612	474.7	102.405	0.807004	0
CACNA1S	2810735	330.9	81.67	984.8	364.921	1.97613	0
CKM	2510053	5508.4	1546.08	12964.6	3975.89	1.35361	0
TCEA3	3780300	1808.1	439.325	3525.1	879.217	0.949616	0
LPIN1	7560376	115.8	29.64	220.7	49.89	0.905872	0
9830160G03RIK	4810747	83.5	30.109	213.6	67.092	1.55808	0
LDB3	4570554	381.4	124.802	1174	437.016	2.07813	0
HSPB6	4040386	8778.9	2046.59	17432.7	4544.64	0.98575	0
SNCG	7200021	106.5	18.131	203.4	36.062	0.909859	0
TTN	4570072	42.9	16.877	162.1	65.388	2.77855	0
NES	6510240	51.8	10.857	111.1	25.854	1.14479	0
AV028368	6400446	155.9	27.667	287.6	62.414	0.844772	0
MYF6	4180176	141.2	47.142	401.8	142.422	1.84561	0
HSPB7	6480612	194.1	85.233	661.1	255.721	2.40598	0
SYNPO2L	7570168	32.4	8.504	79.3	17.626	1.44753	0
CCL21A	6420376	126.6	88.444	480	183.776	2.79147	0
MYOM3	6400437	248.5	81.321	943.4	393.506	2.79638	0
KIF1B	2100243	1108.3	261.834	2449.8	730.634	1.21041	0
NRAP	3990609	1732.9	378.815	4187.8	1369.83	1.41664	0
EEF1A2	1300601	1770.8	507.576	4756.5	1654.76	1.68607	0
FBXO40	510528	222.5	61.528	693.3	266.492	2.11596	0
TXLNB	6330577	233	52.472	592.8	201.922	1.54421	0
UGP2	7200431	612.2	121.841	1146	279.652	0.871937	0
CYGB	5360735	712.1	122.914	1241.3	251.945	0.743154	0
MYLK2	4070121	1256.5	306.99	2847	873.955	1.26582	0
CCL21C	4230315	94.4	57.887	425.4	183.62	3.50636	0
AMY1	6400113	67.1	17.991	143.7	38.587	1.14158	0
NEURL	730754	1424.2	244.064	2740.6	708.749	0.924308	0
NDRG2	1450601	146.9	40.357	333	100.778	1.26685	0
LOC229665	4290273	2298.7	791.232	5170.5	1489.78	1.24931	0
ABLIM2	3120296	57.5	16.293	122.1	31.588	1.12348	0
WFS1	5050669	134.1	27.959	278.2	77.23	1.07457	0
TIGD4	1710390	16.7	6.128	53.5	15.371	2.20359	0
MUSTN1	2570193	988.6	202.161	2403	807.413	1.43071	0
CPT1B	4010386	376.8	99.497	890.2	286.57	1.36253	0
POPDC3	5130228	105.8	28.186	327	127.407	2.09074	0
SRL	3400414	49.9	17.693	133.4	44.432	1.67335	0
SERINC2	7650068	22	12.186	96.7	40.658	3.39545	0
SCL000959.1_2	1190121	4657.9	1353.48	11190.8	3645.7	1.40254	0
ITGA7	1780161	65	18.491	182.2	66.241	1.80308	0
ZFP365	3420242	13.5	5.926	48.9	15.114	2.62222	0
RASD2	4590112	64.4	36.455	252.5	105.697	2.92081	0
ANKRD23	2850064	1288.7	405.145	3503.6	1265.14	1.71871	0
3222402P14RIK	5270594	518.1	149.801	1076	299.693	1.07682	0
LOC620078	2340445	60.8	19.762	176.7	65.604	1.90625	0
CNKSR1	6660382	72.9	29.858	245.1	98.304	2.36214	0
4631423F02RIK	1580168	95.1	29.185	292.5	114.501	2.07571	0
TNNC2	3420110	17007.9	3744.28	28858.3	3665.7	0.696759	0
COX8B	3710154	2357.8	546.145	5419.8	1766.37	1.29867	0
HSPB1	5670722	265.8	67.25	594.8	186.662	1.23777	0
1110001E17RIK	3290471	407.5	118.738	1145.3	430.454	1.81055	0
CACNB1	4610546	24.5	8.904	72.9	24.523	1.97551	0
A2BP1	1770170	22.6	10.169	88	36.115	2.89381	0
CHODL	3850301	34.4	16.819	108.3	39.556	2.14826	0
MAPT	1090504	132.7	37.782	382.8	146.369	1.8847	0
AMPD1	610671	1219.8	369.939	2820.2	898.04	1.31202	0
DTNA	6580619	115.2	28.825	249	74.818	1.16146	0
EEF1A2	4810646	1929.8	501.217	4942.2	1761.17	1.56099	0
GOLGA4	5360487	107	22.794	197	34.311	0.841121	0
PRKAA2	2480202	115.4	37.141	254	74.569	1.20104	0
MB	1470154	4465.8	1624.62	9339.5	2482.22	1.09134	0
ENO3	3830601	4808.7	1354.67	10621.1	3273.76	1.20873	0
CMYA1	4900279	40.9	12.422	122.8	46.479	2.00244	0
TNNI2	2260066	11513.7	1832.1	19276.3	3372.23	0.674206	0
CHRNB1	4070253	42.9	11.943	124.4	46.188	1.89977	0
LYNX1	4640082	387.4	71.612	697.6	168.372	0.800723	0
SGCG	2600408	37.3	11.351	114.5	43.758	2.06971	0
FHL1	10639	5226.7	1214.78	11662.4	3748.48	1.23131	0
9930115F03RIK	2630451	14.4	12.259	77.3	34.251	4.36806	0
TTID	110239	308.6	104.447	883.7	336.514	1.86358	0
1110011D13RIK	1940132	224	56.554	652.9	256.521	1.91473	0
1810027I20RIK	3520053	115.8	23.823	284.4	98.325	1.45596	0
CMYA4	4880452	489.8	89.105	980.1	280.128	1.00102	0
KY	6940010	449.9	160.134	1094.5	361.37	1.43276	0
TIMP4	2470608	37.7	16.821	103.1	34.097	1.73475	0
9130227C08RIK	3990445	813.7	173.697	1369.9	272.832	0.683544	0
IGSF1	1030193	90.1	35.436	199.7	56.121	1.21643	0
TBX15	4050333	42.5	12.02	105.2	33.832	1.47529	0
PRKAG3	5390091	60.3	22.114	174.4	65.577	1.89221	0
SPNB1	5560450	496.2	113.073	968.4	268.192	0.951632	0
ACTN2	1050678	1793.6	637.934	4881.4	1796.94	1.72157	0
LOC210582	2710451	603.2	134.742	1299.8	409.092	1.15484	0
CAPZB	2030215	317.7	56.97	734.4	247.258	1.31161	0
CHRNB1	670554	193.4	74.705	436.4	130.062	1.25646	0
NRN1	5050471	20.4	8.126	59.7	18.745	1.92647	0
UACA	2470161	3601.7	574.998	5989.6	986.191	0.662992	0
MYLK2	1090762	830.3	200.299	1924.8	648.839	1.3182	0
PFKM	1240243	2277.1	603.625	4952.3	1546.42	1.17483	0
ROG	3520142	21.8	8.596	110.1	52.529	4.05046	0
RXRG	5290131	40.8	11.919	113.5	41.235	1.78186	0
CCNG1	3710014	1299.5	183.538	2166.5	405.574	0.66718	0
LRRC2	2760301	93.8	23.596	252.2	94.616	1.6887	0
RYR1	7550524	29.2	7.905	81.5	27.952	1.7911	0
RTN2	6060523	1155.1	315.745	3049.2	1139.46	1.63977	0
EVX1	1500066	40.2	10.892	127.2	51.13	2.16418	0
D130058I21RIK	6520056	183.8	52.001	528.4	208.491	1.87486	0
ITGB6	4830674	116.2	42.159	310.9	113.371	1.67556	0
ADPRHL1	3120093	40.9	15.563	143.9	61.162	2.51834	0
5730402C02RIK	7150671	45.3	18.601	107.8	31.865	1.37969	0
GM889	1050554	76.5	18.89	196.8	71.214	1.57255	0
IDH3A	60066	695	126.552	1197.6	275.598	0.723165	0
KCNC4	4010465	668.7	106.095	1404	437.699	1.0996	0
PPP1R1A	1300288	252	72.274	564.3	181.89	1.23929	0
BC018222	7570053	40.8	28.81	156.3	65.396	2.83088	0
TEMT	4640221	254.4	101.01	713.3	270.111	1.80385	0
KY	2940470	613.6	231.258	1443.8	469.428	1.353	0
AI464131	1030653	186.2	45.771	390.3	119.983	1.09613	0
TRIM72	3460086	775	181.052	1542.8	451.007	0.99071	0
BVES	7400619	88.4	20.977	288.6	124.07	2.26471	0
TMEM25	2350259	85.5	17.358	182.5	55.709	1.1345	0
RNF30	240435	331.9	64.731	965.3	394.656	1.90841	0
FGF6	1780397	12.9	7.148	58.9	25.275	3.56589	0
PFKM	6250672	5680.3	1357.4	10964.7	3087.39	0.930303	0
FABP3	1170468	1028.7	327.284	3063.7	1256.94	1.97822	0
LMCD1	2710347	511.4	115.133	1278.6	475.913	1.5002	0
DMN	1740364	1072.6	235.863	2255	717.25	1.10237	0
LDH2	240259	1388.9	318.395	2504.5	638.311	0.803226	0
A230005G17RIK	150500	192.6	49.781	470	169.834	1.44029	0
MLXIPL	5090343	105.5	24.057	288.1	113.06	1.73081	0
DUSP13	4920538	101.3	28.061	312.6	131.924	2.08588	0
HOMER1	2260722	148.1	24.28	256.8	54.386	0.733964	0
STK23	20465	244.3	26.265	447.6	116.846	0.832174	0
S3-12	2760437	604.1	137.276	1271.7	407.034	1.10512	0
ASB10	6400360	46.8	10.501	110.6	36.203	1.36325	0
ESRRG	450603	17.9	9.821	76.9	34.528	3.29609	0
ATP1B4	6370632	18	6.697	58.2	21.019	2.23333	0
ART1	1070743	39.2	12.897	105	38.529	1.67857	0
MYL1	5220224	315.5	145.627	969.8	397.224	2.07385	0
TCEA3	2650372	337.4	60.317	748.8	255.119	1.21932	0
SMPX	5220400	85	22.096	191.8	64.169	1.25647	0
DUSP13	6280202	23.8	9.64	82.2	34.301	2.45378	0
PGM5	6860095	19	6.618	66.1	26.41	2.47895	0
RRAGD	3120139	76.7	19.918	144.1	36.272	0.878748	0
6430704N06	2760053	192.7	68.146	401.1	116.27	1.08147	0
SAR1B	1300142	633.6	95.084	1069.5	246.205	0.687973	0
9830131B04RIK	4260681	2317.5	518.456	5235.3	1823.45	1.25903	0
2310003M01RIK	5290315	585.5	183.104	1354.6	464.963	1.31358	0
BTLA	6980672	529.4	75.925	869.9	159.256	0.643181	0
TPD52L1	3460224	31.5	7.889	75.8	23.268	1.40635	0
LDB3	5360102	334.8	162.784	1062.4	444.983	2.17324	0
C230009H10RIK	6510681	243	60.08	590.8	218.151	1.43128	0
ACACB	2570114	284.9	57.733	577.9	179.133	1.02843	0
2900002H16RIK	5700333	68.2	17.588	143.8	43.737	1.1085	0
ACTN3	3140164	599.5	234.103	1624	627.47	1.70892	0
LOC432552	3360398	32.1	8.393	71.5	14.574	1.22741	0
SNAI3	870072	63	22.155	129	34.797	1.04762	0
CAR14	780360	43.5	13.845	132.3	55.014	2.04138	0
1110001P11RIK	4780564	100.5	29.825	278.8	112.362	1.77413	0
1110055E19RIK	4850180	1336.2	410.732	3725.9	1513.09	1.78843	0
ST8SIA5	2690300	60.2	21.613	179.4	74.111	1.98007	0
GATS	2680168	82	25.174	171.3	51.368	1.08902	0
PFN2	290672	401.5	158.701	767.9	180.497	0.912578	0
LOC226017	3370286	224.6	61.68	404.7	100.191	0.80187	0
1700024K14RIK	2480075	312.3	81.735	683.6	229.608	1.18892	0
1810060J02RIK	6250133	61.8	19.03	118.2	25.323	0.912621	0
AI595366	6400593	232.1	44.558	548.7	200.878	1.36407	0
PVALB	5340064	18839	3920.92	30270.4	4134.19	0.606794	0
TPM2	6370241	1010.8	182.592	1864.1	518.045	0.844183	0
GDAP1	7400356	24.7	10.942	72.7	26.783	1.94332	0
PADI2	2260358	203.1	48.729	341.5	75.55	0.681438	0
MB	1710341	1479.7	556.458	3626.7	1303.62	1.45097	0
2210408F21RIK	5910348	47.2	21.323	113.5	36.113	1.40466	0
FBP2	3610347	128.5	65.889	333	117.334	1.59144	0
D630036H09RIK	4730072	160.2	26.026	271.2	52.266	0.692884	0
LOC332300	1990164	47	11.504	106.3	34.206	1.2617	0
8030451F13RIK	5670735	14	7.946	52.4	20.564	2.74286	0
GSTM2	7510072	2283	443.89	3665.6	535.84	0.605607	0
PGM2	650564	5091.9	1294.41	8388	1725.57	0.647322	0
SNRPN	3130246	174	74.6	365.6	102.535	1.10115	0
TPM2	1070088	6305.9	1747.26	12336.5	3612.1	0.956342	0
KBTBD5	1440154	101.5	40.941	362.6	168.39	2.57241	0
SYNPO2	4900278	19.6	12.648	70.5	28.742	2.59694	0
TPI1	3990477	2343.6	354.527	3757	662.345	0.603089	0
SMCR7	6380092	110.8	17.693	218.4	64.572	0.971119	0
CCL19	4220717	212.4	52.419	356.4	76.475	0.677966	0
MAPK12	2690392	33.2	13.157	78.5	23.915	1.36446	0
MG29	1710468	373.4	109.016	885.5	323.682	1.37145	0
2310005P05RIK	2190048	97.5	12.264	171.1	37.709	0.754872	0
MTAP1B	5810332	92	22.418	162.5	35.494	0.766304	0
WFDC1	4540598	286.2	78.67	559.6	164.869	0.955276	0
2310010M20RIK	6650309	14.1	7.337	44.1	13.089	2.12766	0
EG546150	6760300	46	17.808	110.8	37.521	1.4087	0
HAK	7200242	128.5	41.124	313.5	116.44	1.43969	0
ASB12	2070056	64.1	12.542	179.6	74.323	1.80187	0
TTC19	1070300	242.6	35.489	408.2	95.141	0.682605	0
SH3BGR	460750	22.4	18.152	101.9	48.528	3.54911	0
EEF1A2	3180086	233.9	80.428	724.7	319.75	2.09833	0
ITGB6	2760066	22.4	14.199	65.4	21.705	1.91964	0
PHKA1	520168	39	18.55	103	36.704	1.64103	0
1700113I22RIK	5960097	182.7	55.879	318.7	56.052	0.74439	0
DDX26	5090221	139.1	23.581	235.7	48.006	0.694464	0
PFKM	4540593	164.7	46.888	361.2	123.21	1.19308	0
D1ERTD471E	5340612	116.5	25.463	201.4	47.521	0.728755	0
NFE2L1	1850564	1958.1	183.633	3117.2	541.982	0.591951	0
TCAP	7150685	4394	1342.54	9801	3400.74	1.23054	0
AQP4	7160193	37.3	16.909	108.1	42.923	1.89812	0
SMYD2	5720050	306.7	62.922	499.4	99.548	0.628301	0
MYH1	6860228	532.9	241.25	1477	591.412	1.77163	0
1300013J15RIK	6520022	207.8	45.591	486.5	182.377	1.34119	0
ESRRB	7150017	19.8	11.24	92.2	46.119	3.65657	0
NCTC1	2030168	180.2	43.051	426.6	161.56	1.36737	0
SH3RF2	6110612	32	17.338	90.6	33.597	1.83125	0
SCN4B	6220543	434.7	98.143	1038	399.022	1.38785	0
TEKT1	6040491	3.2	5.848	37.6	18.708	10.75	0
BC024814	150561	207.1	31.958	384.1	109.681	0.85466	0
ASPH	4070307	179.7	44.97	500.8	213.992	1.78687	0
PHLDA3	290328	448.1	104.598	883.4	277.783	0.971435	0
ART1	7150626	327	94.283	902.5	381.288	1.75994	0
C130085G02RIK	1990138	45.1	11.921	100.5	32.742	1.22838	0
TACC2	4210537	21.4	11.13	72.7	30.684	2.3972	0
KCNB1	3400044	52.8	11.712	100.3	22.572	0.899621	0
2310042D19RIK	5130593	367.9	121.746	998.4	414.183	1.71378	0
D10ERTD214E	110576	235.5	41.758	384.4	75.974	0.632272	0
MYH4	4220474	594.6	358.822	1686.8	657.055	1.83687	0
PRKAG3	6270647	46.4	19.542	158.4	73.233	2.41379	0
PYGM	6370484	377.4	133.33	1037	432.666	1.74775	0
GSTM2	2690025	2000.3	320.071	3157.4	417.398	0.578463	0
RAB11FIP3	2690064	205.6	25.321	358.2	92.215	0.742218	0
LRRC20	3840048	99.3	22.097	190.7	55.992	0.920443	0
1110056A04RIK	2070195	17.8	12.579	58.5	21.492	2.28652	0
DDO	4180021	36	11.798	106	44.93	1.94444	0
MYBPH	3710224	65.4	35.928	209.3	91.697	2.20031	0
2300003C06RIK	5960228	96.2	24.616	258.5	108.744	1.68711	0
1700113I22RIK	3120142	108.6	35.531	224.2	70.533	1.06446	0
9130213B05RIK	2230026	152.5	31.24	256.6	60.678	0.682623	0
SCARA5	160377	158.4	33.119	324.2	107.619	1.04672	0
DSCR1L1	610543	15.3	8.225	47.4	16.24	2.09804	0
C130085G02RIK	3520504	21.8	6.144	56	17.704	1.56881	0
NOL3	450148	67.8	11.796	127.3	34.406	0.877581	0
CAMK2A	2630600	138.4	41.002	296.7	101.259	1.14379	0
BIN1	290242	1758.4	265.884	2829.2	641.441	0.608963	0
MYOC	7400463	146.7	65.347	391.1	156.621	1.66599	0
D930010J01RIK	3400703	407.1	76.646	911.8	339.343	1.23974	0
MPP3	1510671	49.5	17.438	121	44.914	1.44444	0
9.83012e+24	1990437	60.7	13.812	147.6	56.545	1.43163	0
USP2	6560328	499.1	153.891	1088.9	381.166	1.18173	0
SCL0003073.1_164	4640541	132	38.849	350.3	146.827	1.65379	0
LOC240131	7000088	34.6	26.404	136.3	64.743	2.93931	0
GDF1	3520008	83	22.067	177.7	61.246	1.14096	0
SAR1B	6960215	2182	355.165	3680.9	941.155	0.686939	0
SNTA1	4860114	575.8	141.416	1029.5	285.092	0.787947	0
LOC280408	4250601	204	41.564	362.3	99.446	0.77598	0
LMOD3	6770669	103.7	34.234	250.7	96.656	1.41755	0
NAPB	4070553	81.8	18.979	147.1	38.322	0.798289	0
ENTPD2	160411	141.4	28.477	238.2	57.242	0.684583	0
CACNA2D1	4850156	412.2	101.011	789.5	245.705	0.915332	0
AMOTL1	7100593	1180	240.082	1853.4	400.014	0.570678	0
TPD52L1	5700433	45.3	11.301	102.7	35.749	1.26711	0
DSCR1L1	4850612	267	44.175	431.5	97.723	0.616105	0
1500001L03RIK	870132	75.2	23.667	184.2	72.221	1.44947	0
NDG2	4040435	3793.6	1086.42	6196.4	1284.53	0.633383	0
ATP6V0E2	1010703	49.2	16.126	114.6	41.646	1.32927	0
PINK1	4880379	1104.8	155.806	1775.4	411.663	0.606988	0
ART5	6040408	168.4	27.79	362.9	131.709	1.15499	0
BQ952480	2470754	45.5	13.435	101.7	35.142	1.23516	0
HRASLS	2900156	56.1	16.812	140.6	56.409	1.50624	0
1500017E21RIK	3310463	6.8	7.102	57.7	33.208	7.48529	0
VGLL2	6200689	161.3	51.024	457.3	204.382	1.83509	0
A530098C11RIK	1190368	58.4	26.513	174.1	77.234	1.98116	0
EGF	4570754	11.8	10.833	42.9	14.558	2.63559	0
ANK2	3890678	40.5	10.068	79.6	20.014	0.965432	0
2310022M17RIK	6510561	42.2	10.385	82	21.059	0.943128	0
1190009E12RIK	2070066	104.4	20.244	180.9	45.952	0.732759	0
HOMER1	3870040	105.2	18.656	176.4	35.133	0.676806	0
1110001A05RIK	4640717	283.5	69.06	776.9	347.248	1.74039	0
TMEM46	6900397	176.6	32.064	341.4	109.811	0.933182	0
DYSF	1450068	455.9	97.552	713.6	131.614	0.565256	0
CSDE1	3990411	2027.9	401.887	3130.6	555.576	0.543764	0
D630040I23RIK	580674	29.4	4.953	68.5	22.65	1.32993	0
LAMB2	6840209	427.9	73.167	670.1	134.551	0.56602	0
ACADM	7200187	309.1	57.999	487.7	105.551	0.577807	0
CASQ1	1050039	231.9	92.772	656.6	291.183	1.83139	0
CCL11	6060520	40.9	14.025	96.4	35.245	1.35697	0
PPAPDC3	5910446	39.7	12.884	87.6	29.453	1.20655	0
AKAP6	6510259	18.1	7.385	46.9	10.887	1.59116	0
D930001I22RIK	7210082	385.8	65.393	674.4	189.89	0.748056	0
CLTB	6520403	124.8	16.575	204.9	41.182	0.641827	0
MLXIPL	5900168	44.1	16.544	107.7	41.188	1.44218	0
9330140G23	1940341	47.9	10.732	100.6	32.925	1.10021	0
CAR14	5870220	81.2	17.594	198.5	81.458	1.44458	0
1110030K22RIK	5720133	215.9	62.673	515.9	208.514	1.38953	0
KLHDC1	6200537	109.4	20.254	181.4	39.697	0.658135	0
PGM2	4200575	445.2	196.947	901.3	266.791	1.02448	0
MYOZ2	5050181	287.2	150.966	808.4	347.821	1.81476	0
CKMT2	2600630	2261.5	735.491	5005.8	1857.88	1.21349	0
ITGB1BP2	6220551	138.2	33.184	334.7	138.423	1.42185	0
LMCD1	7160022	368.1	90.925	951.7	415.308	1.58544	0
IGH-6	1010138	9655.2	5480.73	20170.6	5365.09	1.08909	0
2310005C01RIK	4540309	39.7	14.208	95.3	35.775	1.4005	0
2310016N21RIK	2370121	299.2	79.851	772.3	336.331	1.58122	0
RORC	4260152	41.6	16.327	96.7	34.554	1.32452	0
1700120C14RIK	3870564	79.9	13.369	148.4	43.412	0.857322	0
1110003F05RIK	1230433	222.3	33.599	386.2	107.366	0.737292	0
BC017133	6350719	971.4	107.878	1494	298.023	0.537986	0
CLTB	3800600	137.7	22.146	223.3	38.684	0.621641	0
P2RX5	1740332	136.4	21.578	224.9	54.178	0.648827	0
E030026I10RIK	3370279	852.8	139.97	1310.3	270.68	0.536468	0
MEOX2	3060274	62.3	24.195	138.1	48.62	1.21669	0
1110018J23RIK	6940296	188.7	59.744	445.1	178.422	1.35877	0
2310022M17RIK	6900487	219.6	45.995	381.4	106.819	0.736794	0
SIAT8E	2120452	2.7	5.782	30.5	14.977	10.2963	0
WWP1	2760689	142.1	27.559	229.3	44.109	0.613652	0
MEF2C	1230440	777.4	202.999	1685.1	638.054	1.16761	0
CKMT2	430427	2263.9	651.473	4903.9	1836.72	1.16613	0
EFHD1	1260095	21.1	8.013	50.4	12.889	1.38863	0
CAMK2A	3060288	22.7	12.023	62.7	23.822	1.76211	0
SNURF	620209	53.1	22.62	151.2	67.721	1.84746	0
0610010I05RIK	3990427	2915.3	709.994	4712.5	1122.78	0.616472	0
CXCL14	3520349	282	66.999	445.1	99.38	0.578369	0
1110028A07RIK	6020209	48.7	24.435	153.8	72.685	2.15811	0
1110002E22RIK	1770326	146	50.481	302	103.028	1.06849	0
ART3	4260594	50.6	28.412	114.9	36.096	1.27075	0
CDH13	1050504	21.9	8.782	52.3	16.071	1.38813	0
PALMD	5080279	146.2	16.261	236.7	55.508	0.619015	0
1810027I20RIK	4880494	55.3	13.155	123.8	46.493	1.2387	0
SLC25A12	650390	513.9	80.357	848.2	220.684	0.650516	0
VGLL2	7400441	157.2	57.382	479.3	232.939	2.04898	0
WDR22	2570327	411.9	55.846	663.2	162.856	0.6101	0
1810020D17RIK	1510561	673.4	93.819	1029.7	212.365	0.529106	0
MAPK12	4570414	143.1	24.073	274.6	90.996	0.918938	0
TPM2	990075	81.7	41.252	228.3	100.766	1.79437	0
AI854635	4200176	176.5	34.986	297	78.73	0.68272	0
PRKAB2	6980703	64.5	10.22	118.5	33.742	0.837209	0
MREG	2760750	123.6	30.318	238	79.045	0.925566	0
MYLK2	6420068	43.3	14.975	116.6	51.317	1.69284	0
2700055K07RIK	4890112	84.2	39.551	182.2	60.816	1.1639	0
SCL000981.1_40	2650411	118.6	33.005	197.5	47.501	0.665261	0
NRAP	3170047	526	143.758	1147.5	444.632	1.18156	0
RTN4	2940678	126.7	39.223	213.6	50.724	0.685872	0
PLCD4	1030358	35.9	12.553	77.3	25.565	1.1532	0
2310043I08RIK	5690626	22.4	12.898	74.2	34.623	2.3125	0
NPY	160494	31.7	11.027	71.5	24.758	1.25552	0
SH3RF2	3310451	9.7	7.131	37.3	14.855	2.84536	0
ASB14	2260167	16.6	9.124	52.4	22.022	2.15663	0
ACADVL	4780554	746.4	95.461	1132.9	194.409	0.517819	0
GPD1	3710019	51	19.324	109.7	37.94	1.15098	0
ATP1A2	3840632	229.2	60.262	617.2	287.804	1.69284	0
EN1	7380215	20.6	8.932	48.7	14.124	1.36408	0
GSTP2	4920450	378.6	102.865	807.2	308.283	1.13207	0
MAPT	4060307	33.7	9.917	67	16.597	0.988131	0
0610031G08RIK	2070347	62.5	15.936	142.8	57.047	1.2848	0
SDHB	5890743	630.5	150.667	969.6	208.967	0.537827	0
6430571L13RIK	1470114	123.9	31.954	274.6	109.36	1.2163	0
RBP7	7400537	65.1	16.895	113.8	29.574	0.74808	0
PDZX	5890450	29.5	11.69	77.7	32.456	1.6339	0
PDLIM5	5860554	252.7	58.83	700.4	336.333	1.77167	0
9430028I06RIK	2690524	95.6	18.908	162.9	43.041	0.703975	0
RSN	6900091	1258.5	188.748	1894.7	314.685	0.505522	0
CPT1B	4540494	83.1	16.598	185	73.634	1.22623	0
PSMB1	6400292	693.9	113.572	1099.5	270.192	0.584522	0
BAG3	6660653	2259.9	586.752	3833.6	1051.62	0.696358	0
NEU2	6280672	274.6	57.624	508.1	166.799	0.850328	0
LDHD	1430689	35	9.592	73.3	23.557	1.09429	0
2310076O14RIK	5420356	114.6	38.4	236.5	84.349	1.0637	0
A730024G14RIK	1470546	36.1	21.594	96.6	39.099	1.6759	0
A930034L06RIK	2480730	67.9	16.228	118.9	31.803	0.751105	0
INMT	2360050	44.2	23.314	149.7	76.559	2.38688	0
SLC27A1	2940746	129.6	25.065	206.2	32.578	0.591049	0
E2F6	1690189	1097	168.873	1674.5	374.846	0.526436	0
9130217G22RIK	5390110	81.7	20.26	142.2	39.143	0.740514	0
SGCA	1260162	50.2	15.829	124	53.202	1.47012	0
HSPA1A	2350017	29.4	9.048	64.6	21.353	1.19728	0
DSCR1L1	6110392	96.1	21.788	156.3	34.307	0.626431	0
PADI2	4890079	85.1	26.02	144.6	35.846	0.699177	0
POPDC2	3890273	156.7	39.378	274.9	81.798	0.754308	0
CDH13	4040025	165.5	37.77	301.7	97.222	0.822961	0
KIF1C	4780068	55.3	29.707	126.1	44.58	1.28029	0
FGF6	1230484	1.2	5.819	23.7	10.558	18.75	0
TOB1	4250131	217.6	29.7	352.1	90.825	0.618107	0
SLC1A1	5870100	15.5	10.278	48.5	19.866	2.12903	0
ZFP365	6270372	12.6	3.728	37	8.667	1.93651	0
PACSIN3	3940053	40.4	14.855	102	43.982	1.52475	0
FXR1H	3170037	59.4	30.592	132.7	46.815	1.23401	0
MYH2	5490528	4538.5	1881.64	8116.8	2072.49	0.788432	0
VDAC1	2100392	542.2	83.242	817.5	178.726	0.507746	0
6330406I15RIK	840209	60.8	14.972	109.6	31.545	0.802632	0
CCL8	2480296	179.5	95.128	582.4	300.841	2.24457	0
AMHR2	6400279	77.3	24.792	145.9	45.973	0.887451	0
RAB3A	610154	162.2	18.684	251.8	48.725	0.552404	0
CD3G	940747	183.6	43.458	321.9	98.917	0.753268	0
BTBD1	2100598	871.1	154.16	1298.6	183.941	0.490759	0
EG435391	5890048	22.5	10.198	68.2	32.096	2.03111	0
2310075E07RIK	6450240	218	47.939	333.9	72.666	0.531651	0
PADI2	4860048	40.3	10.09	79.7	25.117	0.977667	0
CORO6	1400114	22.2	8.655	67.9	32.448	2.05856	0
SOCS2	4210129	864.5	191.112	1290.4	175.626	0.492655	0
PPARGC1A	5550025	21.3	8.239	58.4	24.785	1.74178	0
IGH-6	5340278	11301.1	6134.58	22129.1	5958.67	0.958137	0
DCI	5390128	701.3	82.273	1044.9	213.879	0.489947	0
KLHDC1	460020	84.8	14.981	138.1	28.75	0.628538	0
H2-DMB2	3450482	67.4	22.747	125.7	38.139	0.864985	0
YPEL4	7040603	94.1	30.489	46.4	18.356	-0.506908	0
BC025462	2350044	73.9	17.008	39.6	9.591	-0.464141	0
SNCA	730372	87.8	27.522	44.5	15.807	-0.493166	0
1110001A07RIK	990301	252.1	47.781	162.3	22.027	-0.356208	0
FOXM1	2480709	262.2	34.79	168.6	40.513	-0.356979	0
KIF24	1340010	74	18.432	39.6	11.28	-0.464865	0
PNPO	270754	209.1	74.67	107	22.844	-0.488283	0
C230084O18RIK	2450181	198.7	55.479	117.5	28.774	-0.408656	0
CCNE2	6020722	133.2	40.881	71.7	22.466	-0.461712	0
2610300B10RIK	6100494	988.7	280.841	576.3	160.885	-0.417113	0
NRIP3	650553	61.8	25.224	23.4	10.461	-0.621359	0
2810047L02RIK	4540152	106	23.532	61.9	12.681	-0.416038	0
CDCA4	4860653	254.1	53.211	162.4	39.832	-0.360882	0
AU023871	3610131	1447.8	209.97	933.3	255.731	-0.355367	0
I830077J02RIK	430465	154.1	33.332	95.1	21.239	-0.382868	0
SLC25A38	1070592	3629.2	647.206	2439.2	334.364	-0.327896	0
4833427B12RIK	510402	221.8	52.419	140.5	22.494	-0.366546	0
PNP	4890113	3701.2	527.71	2486.1	298.56	-0.328299	0
4930572L20RIK	4780129	158.9	38.166	79.4	47.323	-0.500315	0
LMNB1	840673	1251.2	243.751	827.1	190.966	-0.338955	0
RAB27A	380307	2922.9	653.714	1931.4	378.562	-0.339218	0
1190008K20RIK	7000689	175.8	43.904	105.7	29.597	-0.398749	0
2610036L11RIK	3890682	876.2	181.633	581	87.568	-0.336909	0
CAR1	3840246	2263.6	931.856	981.8	348.362	-0.566266	0
CHDH	6650524	232.2	36.071	147.5	34.137	-0.364772	0
1110025F24RIK	6450072	549.6	81.423	361.1	65.893	-0.342977	0
CKAP2	2630066	305.8	43.101	196.9	32.929	-0.356115	0
PLK1	520427	1429.6	372.917	805.8	305.204	-0.436346	0
HBQ1	6980739	45.4	17.386	15.4	8.289	-0.660793	0
HMBS	780164	4120.4	1359.26	2205.8	572.954	-0.464664	0
PDIP	4730647	171.1	77.348	65	22.479	-0.620105	0
BC063749	2940612	540.3	118.655	353.2	63.377	-0.346289	0
3830430K15RIK	3890025	110.1	20.101	63.8	11.439	-0.420527	0
PRIM2	1190435	277.9	51.464	177.3	28.056	-0.362001	0
4930519L02RIK	7200148	219.5	63.96	115.4	45.77	-0.47426	0
LRP8	5960131	184.8	41.221	114.5	23.175	-0.380411	0
CCNB1	2190164	706	189.944	425	98.654	-0.398017	0
P2RX1	110274	278.2	57.905	172.8	47.229	-0.378864	0
PIGQ	240661	1569.6	350.162	1019.2	230.586	-0.350663	0
9830134C10RIK	450088	831.5	201.21	525.5	115.638	-0.36801	0
GPR97	1170689	908	202.024	576.7	149.207	-0.364868	0
RFX2	990100	537.4	134.493	333.8	66.435	-0.378861	0
SLC6A13	830445	218.2	57.77	126.8	36.085	-0.418882	0
EPX	6200402	562.2	232.465	230.7	94.194	-0.589648	0
TRIM10	1570520	533	197.812	252	77.448	-0.527205	0
SHCBP1	4280047	102.9	17.631	58.4	14.915	-0.432459	0
SPIC	1450086	747.7	162.783	461.8	141.204	-0.382373	0
XPO7	6130370	224.8	66.712	126.3	20.623	-0.438167	0
RRM1	2340243	1178.7	234.415	774.3	127.037	-0.34309	0
FZR1	1770523	4805.1	776.182	3179.2	430.228	-0.33837	0
2610103N14RIK	2650296	105.7	33.133	54.2	11.28	-0.487228	0
SLC7A5	4180437	2216.6	428.6	1426.6	356.668	-0.356402	0
A630053O10	6290349	79.1	20.974	40.4	15.027	-0.489254	0
ARL4	7150541	281.4	64.597	177.3	42.045	-0.369936	0
ELA1	5290438	404.5	117.72	222.2	68.689	-0.45068	0
BC006933	4220139	725.4	79.455	472.2	92.226	-0.349049	0
LOC241525	4880563	189.7	67.661	89.8	29.458	-0.526621	0
RNASE12	4070053	102.3	37.738	44.9	16.175	-0.561095	0
UROD	4480326	8014.6	1475.4	5289.1	746.391	-0.340067	0
BUB1B	2350095	1120	79.929	732	109.855	-0.346429	0
ASNS	2320626	334.7	81.571	206.9	46.058	-0.381834	0
2310036O22RIK	6060392	3165.4	703.244	2021.2	484.441	-0.361471	0
B130055D15RIK	2750114	1336.1	196.568	873.8	120.828	-0.346007	0
GTSE1	1780719	152.1	26.826	91	16.981	-0.401709	0
LOC237890	2810017	68.5	23.825	27.8	13.726	-0.594161	0
GCH1	4060348	98.4	19.809	54.7	11.072	-0.444106	0
2810453L12RIK	5960386	145.3	24.983	86.4	19.854	-0.405368	0
PIGA	7160458	624.6	132.085	403.8	86.837	-0.353506	0
RAD51	110520	105.4	17.725	59.4	15.138	-0.436433	0
6430530L21RIK	4220129	91.2	20.102	49.6	13.908	-0.45614	0
RRM1	6400348	1445	222.423	943.5	157.969	-0.347059	0
BLVRB	4010446	6355.4	1810.62	3671.5	826.384	-0.422302	0
4732450N03RIK	5910377	121.8	23.544	70.3	14.657	-0.422824	0
1700037H04RIK	5690228	2357.7	295.825	1542.2	127.376	-0.345888	0
MCM7	6280176	317	75.448	187.7	57.406	-0.407886	0
RAD54L	3800577	58.4	9.719	26.7	8.721	-0.542808	0
GYPC	2470634	1154	250.913	748.5	150.649	-0.351386	0
MCM4	2320368	4477.1	570.682	2927.7	512.513	-0.346072	0
KEL	4070500	1600.1	545.552	764.3	283.075	-0.522342	0
A530020A01RIK	6770092	178.4	40.752	106.7	28.466	-0.401906	0
DYRK3	6510184	360.9	117.125	187.6	47.863	-0.480188	0
CCNF	4890292	69.8	15.441	34.5	10.005	-0.505731	0
RPS6KA1	5860356	4347.2	971.901	2793.5	501.032	-0.357402	0
STK6	380520	891.1	243.518	503.8	144.874	-0.434631	0
9530077C05RIK	3360131	90.6	18.217	48.7	12.19	-0.462472	0
BLVRB	1440717	859.3	233.369	474.5	156.334	-0.447806	0
ABCG4	4640079	572.2	217.297	252.9	82.897	-0.558022	0
A930010I20RIK	630327	259.7	45.568	160.8	25.155	-0.380824	0
CTSE	2140639	5789.9	1948.26	2794.4	981.384	-0.517366	0
TREML1	6400307	3040.2	520.596	1901.1	513.764	-0.374679	0
2810413I22RIK	2480180	487.5	69.827	309.8	47.13	-0.364513	0
BLM	4850669	729.7	211.696	412	61.987	-0.435384	0
PTDSS2	630017	1001.1	254.329	605.8	110.638	-0.394866	0
FOXM1	1580356	255.6	33.539	157.7	29.106	-0.38302	0
MCM3	7570014	382.9	67.604	240.9	53.149	-0.370854	0
CNR2	6590196	590.3	102.511	375.9	75.357	-0.363205	0
E130306D19RIK	2710703	610.4	113.559	384.2	92.307	-0.370577	0
DIAP3	4830386	233.5	69.346	123.1	37.236	-0.472805	0
GFI1B	2750541	567.2	155.028	308.5	103.197	-0.4561	0
BC034054	2810575	2162.9	495.236	1357.7	299.851	-0.372278	0
6720463M24RIK	1340056	275.4	41.937	169.8	25.579	-0.383442	0
2610318C08RIK	1990270	1221.6	191.35	783.1	114.688	-0.358955	0
ERMAP	1340176	658.7	213.797	305.8	133.611	-0.535752	0
SLC25A38	940164	639.5	139.018	405.1	90.247	-0.366536	0
F2RL2	650608	539.1	103.34	328.5	90.716	-0.390651	0
CDCA5	3310196	217.5	48.261	131.5	21.021	-0.395402	0
TOP2A	1340114	89.1	15.532	46.7	10.015	-0.47587	0
E2F1	60369	706.3	66.326	448.2	73.996	-0.365425	0
1300010A20RIK	2190102	1728	576.318	831.5	274.817	-0.518808	0
MCM6	270379	1190.6	235.758	760.2	126.303	-0.361498	0
PLEKHK1	4290739	172.7	39.999	102	25.041	-0.40938	0
ABCB10	1010324	717.3	201.018	390.2	115.74	-0.456016	0
PNPO	2000593	554.4	121.369	349.3	69.121	-0.369949	0
INCENP	630634	833.9	101.211	529.5	104.835	-0.365032	0
5832402A02RIK	3420093	77	21.073	38.2	12.026	-0.503896	0
RAD51AP1	6370082	127.9	24.173	72.4	17.665	-0.433933	0
CDC25A	3440100	553.8	93.625	346.3	79.944	-0.374684	0
2610019I03RIK	7040475	215.7	51.824	128.2	23.599	-0.405656	0
RECQL4	4390170	174.6	36.688	102.7	25.172	-0.411798	0
DFY	7000746	936.3	148.453	592.6	110.819	-0.367083	0
GYPA	1980519	4629.2	1406.25	2346.5	769.349	-0.493109	0
2510003D18RIK	610593	177.2	64.236	75.8	27.924	-0.572235	0
KIFC1	6980397	274.8	44.107	167.2	26.52	-0.391557	0
PAQR9	650731	351.4	94.878	182.5	69.44	-0.480649	0
SLC6A9	5130687	1247.8	296.709	749.3	183.394	-0.399503	0
PDZK1	5050612	46.6	15.986	13.8	10.317	-0.703863	0
GM1964	2850373	319.9	75.794	184.4	55.149	-0.42357	0
9830002L24RIK	2650703	91.8	16.82	47.6	10.187	-0.481481	0
RAD51AP1	5420709	149.5	33.719	85	23.213	-0.431438	0
GP9	4280414	1228.1	272.42	749.6	190.449	-0.389626	0
B230113M03RIK	4290647	6195.2	1316.15	3944.7	674.606	-0.363265	0
MKRN1	150296	373.3	87.265	221.3	57.995	-0.407179	0
CDC2A	6060379	1070.5	233.419	658.1	165.304	-0.385241	0
AURKB	6290390	624.2	139.657	382.1	92.612	-0.387856	0
CDC20	1570754	144.8	27.228	82.3	18.296	-0.43163	0
CDC25B	2470360	220.4	60.182	117.7	35.541	-0.465971	0
KIF2C	1780543	774	100.058	484.7	86.701	-0.373773	0
KIF4	1770168	150.5	35.552	85.8	18.791	-0.4299	0
2010317E24RIK	3180438	237.7	38.053	142	25.618	-0.402608	0
SYTL1	10411	160.5	38.221	90.4	25.951	-0.43676	0
5730593F17RIK	4590102	1842	531.053	991.8	246.494	-0.461564	0
H2AFX	1090327	2088.7	343.457	1306	296.956	-0.374731	0
ARRB1	5670059	202.3	50.449	115.8	22.381	-0.427583	0
5830426I05RIK	610189	75.2	20.118	36	10.796	-0.521277	0
C030025P15RIK	6180504	441.6	67.912	271.1	56.275	-0.386096	0
DBF4	3930176	406.8	66.035	244.8	61.843	-0.39823	0
CHTF18	1260022	345	77.589	209.5	47.773	-0.392754	0
2600001J17RIK	2650521	296.1	35.833	178.4	26.172	-0.397501	0
NFE2	1170170	4606.2	590.478	2905.7	503.517	-0.369176	0
SGOL2	5360195	406.7	61.281	248.4	42.006	-0.38923	0
HEMGN	6450576	836.5	299.333	363	120.08	-0.566049	0
F730047E07RIK	6520494	165.8	33.515	92.4	27.371	-0.442702	0
LOC237877	7150431	529.1	70.789	325.3	46.766	-0.385182	0
FEN1	3460037	2625	505.462	1647.2	288.403	-0.372495	0
LOC269515	830537	231.1	46.847	136.3	30.439	-0.410212	0
CHAF1A	2030068	680.2	80.645	419.9	93.397	-0.382682	0
PCYT1B	70661	202.9	61.673	98.3	32.553	-0.515525	0
BRIP1	2070242	175	34.917	100.4	21.278	-0.426286	0
4930422G04RIK	5560176	362.6	49.503	219.5	39.765	-0.39465	0
EAR2	3130681	6665.2	2411.44	2766.4	1068.17	-0.584949	0
GNAZ	5960044	946.4	182.511	578.2	139.617	-0.389053	0
UBE2L6	6350114	847.8	225.858	462.4	129.128	-0.454588	0
D430044G18RIK	3180307	210.9	59.606	111.7	25.368	-0.470365	0
9430065F12RIK	1940367	214.5	63.272	102.5	39.05	-0.522145	0
NDC80	3390273	296.3	50.209	176.7	36.126	-0.403645	0
HIST1H2AG	70546	3689.4	918.432	2091.1	552.196	-0.433214	0
2810417H13RIK	7100301	751.8	128.269	460.4	104.222	-0.387603	0
CDC20	4610722	1928.9	262.04	1199.7	164.584	-0.378039	0
CDCA7	6510500	2703.2	214.114	1684.5	263.114	-0.37685	0
6030402G12RIK	2470747	267	56.026	157.8	27.008	-0.408989	0
GTSE1	1500148	683.2	168.553	383	107.901	-0.439403	0
COXVIB2	7150309	227.4	51.954	130.6	34.865	-0.425682	0
AI449441	6940411	387.9	102.007	215.8	51.05	-0.443671	0
ESCO2	7050768	356.6	96.448	191.1	51.811	-0.464105	0
CDC7	110259	958.2	134.73	590	72.933	-0.384262	0
F730047E07RIK	5290608	150	34.933	83.3	21.724	-0.444667	0
A630034E16RIK	6550246	168.8	24.531	95.1	21.615	-0.436611	0
CDR2	3420037	2483.4	501.433	1511.6	361.541	-0.391318	0
KIF11	2360189	518.3	59.94	314.1	57.481	-0.39398	0
ADD2	540576	189.1	58.282	86	33.184	-0.545214	0
EAR1	4070148	8520.5	2578.97	4008.7	1502.87	-0.529523	0
CHC1	5720626	168.6	38.28	92.7	26.797	-0.450178	0
EZH2	1300035	984.8	171.462	604.3	95.721	-0.386373	0
EPB4.9	5570669	775.2	217.144	373.5	151.81	-0.518189	0
ZFPM1	5220440	5934.3	1566.86	3310.7	739.347	-0.442108	0
2500002A22RIK	5490767	152.3	35.507	84.1	17.536	-0.4478	0
2010001F03RIK	630575	235.9	46.642	136.7	23.841	-0.420517	0
ASF1B	1340041	258.1	55.491	150.5	33.882	-0.416893	0
EAR4	6250546	6345.6	2395.59	2390	993.977	-0.623361	0
MSCP	2320553	3454.2	745.799	2002.5	589.148	-0.420271	0
BZRPL1	380494	516.5	183.113	209.2	81.624	-0.594966	0
TRIM10	2340370	2878.2	911.531	1373.3	365.614	-0.522862	0
5730588I11RIK	5900075	104.4	33.041	45	15.727	-0.568966	0
2810418N01RIK	6220634	510.5	106.363	306.4	57.632	-0.399804	0
SOX6	4070386	272.4	53.102	158.7	35.41	-0.417401	0
CDC20	4570088	764	107.967	462.9	78.083	-0.39411	0
MXD3	130437	138.9	35.729	69.4	24.588	-0.50036	0
C030025P15RIK	6130095	225.8	54.491	124.4	34.878	-0.44907	0
TOP2A	4250403	1355.1	197.068	826.9	163.713	-0.389787	0
SLC6A4	1500037	376	64.625	213.1	62.153	-0.433245	0
2810417K24RIK	2470730	238.8	80.279	101.7	35.873	-0.574121	0
TYMS-PS	3830735	880.1	140.485	533.2	99.173	-0.39416	0
GCH1	2320403	1872	529.072	980.9	228.328	-0.476015	0
MCM2	1770612	1107.2	185.804	668.8	148.027	-0.395954	0
9030612K14RIK	1580719	780.7	132.323	469.9	90.303	-0.398104	0
EPB4.9	5890059	1249.3	391.459	589.8	161.182	-0.527896	0
RAD54L	7560373	818.9	113.196	492.6	102.012	-0.398461	0
MKI67	5360129	3179.4	530.386	1914.4	439.033	-0.397874	0
SLC14A1	3170414	213.2	49.468	114.7	36.334	-0.462008	0
E130016E03RIK	610039	681.8	131.814	402.8	96.192	-0.409211	0
TYMS	2100026	957.4	179.012	576.3	107.617	-0.398057	0
TK1	7400142	1302.3	250.028	786	127.684	-0.396452	0
2610510J17RIK	1690360	248.1	50.889	141.5	25.633	-0.429665	0
DNAJC6	2070594	300	72.15	168.8	33.651	-0.437333	0
MAP17	3710647	506.8	105.818	281.2	87.993	-0.445146	0
CDC25C	2320678	139.6	33.604	74.1	18.499	-0.469198	0
4930547N16RIK	5490181	208	48.721	116.5	22.919	-0.439904	0
TOP2A	430202	532.9	105.43	315.3	57.277	-0.408332	0
MAD2L1	1410189	1078.7	199.29	647.7	120.706	-0.399555	0
4930584B20RIK	2120162	856	273.584	375.8	131.165	-0.560981	0
2610510J17RIK	7650195	485.4	114.682	277.6	58.646	-0.428101	0
RRM2	3440725	341.5	99.644	170.3	38.489	-0.501318	0
PRG3	5490717	839	339.406	271.2	114.642	-0.676758	0
9830002I17RIK	6270634	307.3	71.179	170.8	46.902	-0.444191	0
6330505N24RIK	4390553	1288.7	392.298	615.1	163.354	-0.522697	0
CENPP	20608	228.8	55.539	126.1	21.92	-0.448864	0
MSCP	2760475	3578.5	758.211	2051.1	583.051	-0.426827	0
TROAP	4780360	482	60.513	282.8	45.645	-0.413278	0
EAR2	5870605	13706.3	4126.77	6371.6	2046.77	-0.535133	0
CLSPN	2600019	661.7	116.358	391.5	78.351	-0.408342	0
NCAPH	6200367	1079.8	127.683	644.2	103.658	-0.403408	0
KIF23	4850079	795	123.143	466.9	108.425	-0.412704	0
UBE2L6	2650754	1217.5	294.355	660.3	184.705	-0.457659	0
LIG1	4760202	151.3	35.402	78.1	23.713	-0.483807	0
KIF15	6330114	602	136.803	348.5	51.286	-0.421096	0
SLC38A5	5820753	2581	814.347	1169.7	328.285	-0.546804	0
KIFC5A	5290736	451	66.544	261.8	55.412	-0.419512	0
CENPA	7200519	8029.9	1404.2	4814.2	599.989	-0.400466	0
HMGB2	5290279	1799.6	359.91	1071.6	217.55	-0.404534	0
KIF4	6520215	155.9	27.526	82.5	15.88	-0.470815	0
FCNA	7200341	2141.8	463.257	1218.6	331.971	-0.431039	0
MCM5	6220270	4086	510.783	2439.4	358.27	-0.402986	0
MCM10	650121	199.4	31.002	108.2	27.971	-0.457372	0
2510004L01RIK	5560474	5386.6	1314.18	2982.8	672.456	-0.446256	0
EAR6	4670433	4112.9	1577.85	1371.9	568.65	-0.66644	0
SPNB1	2690288	2402.8	564.562	1281.4	389.247	-0.466706	0
KIF4	6660050	565.2	87.085	327.6	62.382	-0.420382	0
PBK	2900300	1559.6	189.741	920.6	133.072	-0.40972	0
ICAM4	6280092	527.4	168.778	226.5	69.491	-0.570535	0
BRRN1	3520114	552.2	119.221	317.5	72.621	-0.425027	0
FCHO1	4390239	1611	307.457	947.6	152.671	-0.411794	0
EAR10	6860674	8335.3	2451.73	3744.4	1298.23	-0.550778	0
CENPL	2000139	1410.4	291.829	825.9	160.377	-0.414421	0
PRC1	780475	3703.6	481.235	2183.3	368.675	-0.410492	0
ALAS2	4480541	7665	1509.51	4166.1	1324.57	-0.456477	0
3000004C01RIK	1710368	377.5	67.029	212.8	45.082	-0.436291	0
BIRC5	7400215	1795.9	387.447	1046.8	189.97	-0.417117	0
LOC380691	160626	362.2	117.128	150.7	45.733	-0.583932	0
FANCD2	1940020	243.3	40.066	132.7	27.283	-0.454583	0
SLC14A1	1660039	353.6	46.556	197.2	46.849	-0.442308	0
SLC4A1	1230435	23312.2	3452.43	13265.6	3363.63	-0.430959	0
ANLN	1190201	1307.3	228.265	758.6	140.455	-0.41972	0
5730547N13RIK	380661	263.8	74.036	126.7	30.782	-0.519712	0
BIRC5	1240446	2936.3	549.113	1709.1	304.433	-0.417941	0
MNS1	6280088	1987.6	552.011	985.7	200.485	-0.504075	0
SERPINB2	4050762	134.1	27.564	62.4	22.656	-0.534676	0
ART4	4180465	289.4	67.128	148.7	46.116	-0.486178	0
AQP9	5810452	735.6	178.415	395.1	73.072	-0.462887	0
CDC25C	3830328	142.9	32.005	71.2	16.075	-0.501749	0
KIF22	4210246	2123.9	349.788	1222.9	203.595	-0.42422	0
E2F2	6550164	3256.6	577.371	1877	328.127	-0.423632	0
PRG2	4280180	20739.9	5604.24	9657.8	3201.82	-0.534337	0
CLSPN	7570278	1001.2	139.342	570	101.121	-0.430683	0
DEPDC1B	10161	574.4	77.771	322.7	66.381	-0.438196	0
CDCA2	1820274	924.4	164.42	523.1	72.486	-0.434119	0
E2F2	2810494	820.4	134.077	449.8	115.686	-0.451731	0
BIRC5	2810612	1638.3	318.762	932.1	172.497	-0.431057	0
1110017L21RIK	6450634	2653.2	389.111	1514.5	232.561	-0.42918	0
CDCA3	1050170	2827.9	504.673	1613	254.993	-0.429612	0
CDC20	4390228	908.5	137.732	511.5	83.578	-0.436984	0
SNCA	5130372	8355	1542.06	4549.6	1243.43	-0.455464	0
CDKN3	1090382	1465.8	287.188	828.8	148.921	-0.434575	0
CDCA8	1500446	553.3	107.203	300.4	74.678	-0.457076	0
PDZK1	610176	45	13.04	9	7.178	-0.8	0
CDCA3	4920148	777.3	98.824	430.7	55.534	-0.445902	0
BLM	5960189	880.1	187.371	484.7	110.661	-0.449267	0
TAL1	1580035	821.9	177.62	437.2	118.869	-0.468062	0
1190002F15RIK	4850324	517.3	109.668	281.4	56.246	-0.456022	0
KNTC1	1410070	444.7	90.45	240.2	51.527	-0.459861	0
1300017J02RIK	2190500	329.3	80.394	164.7	42.235	-0.499848	0
3000004C01RIK	2680010	784.3	141.991	431.3	94.135	-0.450083	0
ABCB10	2510273	362	108.612	151.7	40.87	-0.580939	0
SPC24	4810047	200	49.695	91.7	31.023	-0.5415	0
SNCA	5130202	3694.2	848.525	1849.7	559.784	-0.499296	0
2610002D18RIK	2070328	264.2	65.598	129.4	32.423	-0.51022	0
MCM10	4220326	1150	174.463	632.1	93.206	-0.450348	0
ERAF	6900440	17489	3623.2	9497.8	2200.25	-0.456927	0
MYBL2	3060477	635.9	119.975	340.6	64.913	-0.464381	0
RRM2	5560646	651.4	140.393	336.5	89.771	-0.48342	0
CDC45L	3400754	600.4	73.768	318.1	46.99	-0.470187	0
CLSPN	6980315	322.9	71.141	165.5	33.333	-0.487457	0
SGOL1	1580626	391.8	77.423	200.1	47.413	-0.48928	0
E2F2	770162	4304.1	829.99	2307.9	381.093	-0.46379	0
LOC432879	7330152	306.6	55.556	151.7	38.722	-0.505219	0
STAG3	160753	100.4	22.702	33.7	10.147	-0.664343	0
ACSL6	630286	82.6	22.625	154.9	51.193	0.875303	1e-05
ADPRHL1	4250349	32.5	15.797	91	41.802	1.8	1e-05
PALMD	1440300	216.6	24.842	346	88.505	0.597415	1e-05
MOD1	5690743	65.3	40.33	151.1	53.508	1.31394	1e-05
COX7A1	3360270	1845.2	629.419	4024.7	1615.79	1.18117	1e-05
TRAF1	3850463	71.6	11.574	118.8	25.987	0.659218	1e-05
CCNG1	1410204	289.3	41.81	436.6	81.95	0.50916	1e-05
DM15	4290066	948.9	279.682	1478	310.58	0.557593	1e-05
LOC381150	2320370	38.6	12.825	87.8	34.796	1.27461	1e-05
2310076L09RIK	2230400	44.9	16.193	97.1	36.122	1.16258	1e-05
2310002L09RIK	4250292	327.1	84.139	752.9	328.792	1.30174	1e-05
2310040G24RIK	20739	82.6	24.235	198.1	87.976	1.39831	1e-05
GOT1	2070307	61.3	21.332	128.4	47.365	1.09462	1e-05
FOXQ1	1850487	19	7.695	51.9	21.235	1.73158	1e-05
HIST1H4H	7400377	194.1	43.887	377.1	138.052	0.942813	1e-05
MDH2	1110541	841.6	162.482	1247.9	247.973	0.482771	1e-05
PDHA1	2340259	1926.9	300.993	2842.5	486.134	0.475167	1e-05
FEZ1	6560546	115	29.809	209.9	68.548	0.825217	1e-05
OCIAD2	6350133	33.1	8.199	78.9	32.319	1.38369	1e-05
IPO13	2230747	934.5	185.704	1516.7	418.986	0.623007	1e-05
CTLA4	5560288	9.2	6.435	32.3	11.652	2.51087	1e-05
BC030045	2940343	15.4	7.727	45	18.387	1.92208	1e-05
LOC381792	4260168	60.1	15.362	135.7	56.693	1.2579	1e-05
PPM1L	5050066	204.4	38.633	326.7	84.639	0.598337	1e-05
LOC381140	5900370	974.7	163.654	1439.8	303.671	0.477172	1e-05
GDAP1	6550341	15.7	7.236	53.5	26.445	2.40764	1e-05
A530098C11RIK	4230239	12.1	11.092	45.2	20.566	2.73554	1e-05
DEPDC6	1070243	202.3	46.768	307.9	51.58	0.521997	1e-05
6330439P19RIK	5340446	360.2	63.308	538.6	97.634	0.49528	1e-05
OSCAR	4220373	667.7	138.421	988.7	192.966	0.480755	1e-05
PPM2C	2940487	72.5	15.755	128.1	38.082	0.766897	1e-05
GBAS	2810746	419.2	68.834	676.7	185.024	0.614265	1e-05
DYSF	7610398	68.7	13.862	113.9	26.402	0.657933	1e-05
ADSSL1	3190689	2817.5	351.231	4188	927.408	0.486424	1e-05
ESRRG	1710349	0.3	4.957	22.6	11.685	74.3333	1e-05
PDK2	5890139	77.5	24.964	154.7	55.745	0.996129	1e-05
B230107K20RIK	5260333	131.7	29.876	245.2	84.913	0.861807	1e-05
KCNC4	3990541	31.9	13.823	95.1	47.503	1.98119	1e-05
2810032G03RIK	3060465	15.1	4.91	42.2	16.037	1.7947	1e-05
ACO2	5340092	1718.5	355.587	2696.8	701.363	0.569276	1e-05
TRIP10	2320201	243.7	52.924	399.8	112.605	0.640542	1e-05
PLCD3	1240039	44.5	8.898	81.5	23.284	0.831461	1e-05
2310007A19RIK	3310543	110.3	20.644	183.4	50.725	0.662738	1e-05
CSDE1	6580369	2067	258.882	3025	482.15	0.463474	1e-05
CRELD1	5090411	331	47.417	493.2	98.408	0.49003	1e-05
NDUFS3	1260450	1372.5	145.712	2010.1	276.986	0.464554	1e-05
A230053A07RIK	6900167	48.5	18.312	120.3	54.125	1.48041	1e-05
CAV3	7650332	19.5	11.187	55.6	24.108	1.85128	1e-05
UCHL1	1660215	105.3	30.896	176.2	47.294	0.673314	1e-05
GSTK1	5270377	381.9	120.65	609.6	141.215	0.596229	1e-05
GM1157	3390575	24.3	12.735	109.6	67.76	3.51029	1e-05
FNDC5	4490692	63.3	21.236	138.5	56.74	1.18799	1e-05
NDUFC1	5080328	1080.6	215.019	1578.6	312.983	0.460855	1e-05
SLC2A4	3840673	136.5	40.535	301.1	128.962	1.20586	1e-05
UBE2B	2480544	3033.2	262.99	4410.2	758.248	0.453976	1e-05
LDB3	5310619	54.3	18.042	153.4	78.744	1.82505	1e-05
VTN	6770671	28	10.444	60.7	21.339	1.16786	1e-05
SCL000416.1_19	2490445	154.7	46.911	289.3	100.111	0.870071	1e-05
RARB	5220097	15.2	7.113	40.6	14.842	1.67105	1e-05
LMCD1	5720164	99.2	36.386	272.8	138.555	1.75	1e-05
MG29	2480390	4.8	4.277	29.6	15.058	5.16667	1e-05
FN3K	150538	473.6	154.995	265.2	74.798	-0.440034	1e-05
TXNRD2	2140612	817.8	185.606	550.5	78.789	-0.326853	1e-05
NT5C3	4200468	2598.4	387.605	1783	323.932	-0.313808	1e-05
4631410M14RIK	5870519	100.7	21.515	60.1	9.867	-0.403178	1e-05
A730089K16RIK	110253	105.8	33.596	57.9	15.33	-0.452741	1e-05
A330080J22RIK	1820162	310.2	107.908	163.9	52.459	-0.471631	1e-05
5133400G04RIK	1850544	293.9	65.408	194.6	23.892	-0.33787	1e-05
LOC381527	2710053	137.2	14.412	85.7	13.308	-0.375364	1e-05
CTSG	7650682	9216.5	2027.18	6190.8	1446.42	-0.328292	1e-05
APITD1	2570398	278.1	33.054	183.4	28.325	-0.340525	1e-05
IFT140	6350161	1059.7	357.744	594.7	133.675	-0.438803	1e-05
A930008G19RIK	7400195	323.7	67.651	209.6	56.914	-0.352487	1e-05
BRCA2	5570356	101	22.359	60.1	16.323	-0.40495	1e-05
ATP8A1	1430156	190	36.577	122.3	23.651	-0.356316	1e-05
GATA1	5910687	130.8	46.228	60.9	31.294	-0.534404	1e-05
A630034I12RIK	1580639	209.7	37.186	135.7	21.071	-0.352885	1e-05
RHAG	1710142	364.2	146.455	172.4	54.829	-0.526634	1e-05
HIST1H2AH	1470341	14494.6	2266.39	9822.5	2242.79	-0.322334	1e-05
TBC1D2	2480427	187.7	58.368	107.4	26.545	-0.42781	1e-05
EBI3	2070537	649.7	162.005	411.3	106.919	-0.366939	1e-05
MCPH1	50376	78.3	17.796	43.7	9.719	-0.44189	1e-05
DOK2	4540564	767.2	137.547	518	95.974	-0.324818	1e-05
BRCA2	4200601	213.1	33.479	137.6	15.613	-0.354294	1e-05
ALAD	2510037	4361.8	1152.25	2707.8	688.273	-0.379201	1e-05
NCAPD2	4480070	1096.3	186.354	736.1	168.948	-0.32856	1e-05
ZFPN1A1	5810048	817.4	168.711	541.7	133.58	-0.337289	1e-05
2610019I03RIK	4120452	172.2	44.428	106.3	24.366	-0.382695	1e-05
2510042H12RIK	1110079	1201.6	443.093	565.9	260.406	-0.529045	1e-05
D130064H19RIK	4180092	727.4	133.063	489.2	57.006	-0.327468	1e-05
EPB4.1L4B	4540717	218.3	47.773	140.9	28.314	-0.354558	1e-05
2610207P08RIK	1850524	948	151.782	639.7	117.888	-0.325211	1e-05
PRSSL1	7380040	136.4	31.593	81.3	26.257	-0.403959	1e-05
POLD1	5220358	1680.5	295.888	1139.4	159.927	-0.321988	1e-05
CDCA4	4920468	2274	237.584	1543.2	201.455	-0.321372	1e-05
PPOX	3870221	1208.6	270.6	808.5	142.855	-0.331044	1e-05
GCLM	6900097	967.1	239.5	613	153.632	-0.366146	1e-05
9530046H09RIK	5860653	1326	283.441	896.2	188.48	-0.324133	1e-05
LMO2	7570537	5353.8	774.82	3639.2	470.076	-0.320259	1e-05
PSMF1	7560129	2334.5	459.167	1582.3	230.871	-0.32221	1e-05
2610019I03RIK	4570440	139.1	33.126	82.2	27.569	-0.409058	1e-05
PNP	6760341	198.9	64.082	106.1	35.744	-0.466566	1e-05
C130032N06RIK	5390300	61.2	16.416	31	8.673	-0.493464	1e-05
GP1BA	990288	754.9	162.82	480.9	144.078	-0.362962	1e-05
GPR43	6520725	1261.5	343.06	783.6	152.587	-0.378835	1e-05
FANCA	2370168	154.1	30.827	93.9	27.61	-0.390655	1e-05
SLC43A1	520221	743.5	256.652	393.5	110.735	-0.470746	1e-05
4833427B12RIK	3840279	211	45.685	135.1	27.424	-0.359716	1e-05
C730029A08RIK	610364	247	87.336	127.6	35.998	-0.483401	1e-05
4833427B12RIK	1780338	237.2	53.029	142.7	50.09	-0.398398	1e-05
MYD116	5560328	1747.1	392.072	1080.3	359.156	-0.381661	1e-05
5133400G04RIK	2900441	568.9	91.802	378.4	38.344	-0.334857	1e-05
2610207P08RIK	2000541	803.6	148.547	537.6	91.393	-0.33101	1e-05
PRKAR2B	7510129	2634.6	624.123	1632.7	494.046	-0.380285	1e-05
CSRP3	3140202	64.6	36.517	173.9	81.971	1.69195	2e-05
1110033I14RIK	4220575	278.4	104.718	808.6	427.539	1.90445	2e-05
LDHD	1580592	29.4	8.824	62.7	22.063	1.13265	2e-05
4732474A20RIK	5570292	20.9	10.017	49.8	17.833	1.38278	2e-05
9330132O05RIK	6350554	62.1	12.69	116	39.25	0.867955	2e-05
C130017D06RIK	1050487	4	4.388	25.1	10.788	5.275	2e-05
A830080H07RIK	2470746	776	156.175	1130.3	134.334	0.456572	2e-05
LIMS2	4040438	122.6	32.951	198.7	52.945	0.620718	2e-05
CACNB3	1850192	227.7	69.131	353.7	70.015	0.55336	2e-05
LOC238974	2600228	12	8.341	44.9	22.984	2.74167	2e-05
MFN2	2450066	2176.8	345.803	3147.7	619.001	0.446022	2e-05
PRKCZ	5720575	38.3	15.695	71.7	17.64	0.872063	2e-05
FUNDC2	6220343	25	15.375	55.4	15.72	1.216	2e-05
2610024B07RIK	3120424	365.5	88.171	541.6	113.908	0.481806	2e-05
TOX	5690424	39.6	12.778	73.7	22.263	0.861111	2e-05
DECR1	3170730	177	34.416	281.4	76.123	0.589831	2e-05
FEZ2	2140059	509.8	71.251	743.5	84.338	0.458415	2e-05
PCP4L1	5080392	269.1	40.18	397.4	81.268	0.476774	2e-05
ADH1	4850521	48.4	9.522	83.1	20.521	0.716942	2e-05
POPDC2	4570224	111.9	31.61	199.9	66.025	0.786416	2e-05
SMPD3	160066	156.3	108.493	361.6	134.697	1.3135	2e-05
SEPW1	7400392	1184.1	431.366	2115.8	658.52	0.786842	2e-05
DNAJA4	5690181	360.9	58.853	558.3	145.117	0.546966	2e-05
DTYMK	630441	1170	139.65	806.6	111.92	-0.310598	2e-05
DLG7	4900215	201.4	69.546	106.2	38.479	-0.472691	2e-05
LOC218696	6940725	117	21.581	72.6	14.539	-0.379487	2e-05
MCM3	2360193	420.4	61.352	281.9	68.792	-0.329448	2e-05
6230427J02RIK	110424	163.7	43.305	102.2	18.263	-0.375687	2e-05
CARHSP1	7380364	1326.7	191.621	915.1	134.135	-0.310243	2e-05
SLC6A4	460475	159.4	31.786	97	33.652	-0.391468	2e-05
LRMP	5340369	2689.8	389.602	1860.1	263.09	-0.308462	2e-05
RGS12	5130487	314.1	68.577	210.5	42.779	-0.329831	2e-05
GPR88	1470725	158.5	35.526	101.7	23.544	-0.35836	2e-05
TSPAN32	830377	1176.6	106.381	809.5	115.74	-0.312001	2e-05
RIS2	1050706	1331.3	367.16	835	198.629	-0.372794	2e-05
AI661311	5290204	455.1	149.351	259.8	67.19	-0.429136	2e-05
SIAH1B	630170	200.1	36.689	130.8	26.372	-0.346327	2e-05
EPOR	20040	297.4	97.676	158.1	63.374	-0.468393	2e-05
SCL0003476.1_2802	1980133	69.3	22.529	35.5	10.039	-0.487734	2e-05
LOC328752	540438	164.7	61.409	84.5	24.432	-0.486946	2e-05
BEX4	2480523	337.1	168.944	127.1	48.267	-0.622961	2e-05
TREM1	4280504	106.9	30.395	58.5	23.613	-0.45276	2e-05
GPR97	2650739	742.7	168.687	488.3	129.252	-0.342534	2e-05
ORC6L	6060376	1317.9	158.451	905.1	119.815	-0.313226	2e-05
EPB4.1	1470471	12109.5	1798.61	8370.4	1215.1	-0.308774	2e-05
CDCA4	7160066	674.4	89.344	459.5	69.664	-0.318654	2e-05
9930016I07RIK	3780474	94.8	24.365	54.5	19.073	-0.425105	2e-05
6030468B19RIK	7150180	128.6	63.208	49	16.421	-0.618974	2e-05
EAR2	2810379	509.8	230.455	212.4	89.931	-0.583366	2e-05
F630043A04RIK	4830687	101.6	22.676	61	14.748	-0.399606	2e-05
TTLL3	4180706	83.4	23.93	46.6	9.683	-0.441247	2e-05
GADD45A	3890332	1483.4	292.592	1016.1	161.907	-0.31502	2e-05
SMYD2	2600086	212.4	39.091	315.5	65.299	0.485405	3e-05
TNXB	1690059	49.5	22.843	123.4	56.846	1.49293	3e-05
USP47	3060435	382.9	97.872	570.2	105.128	0.489162	3e-05
FNDC5	2710435	21.2	10.843	60.8	29.103	1.86792	3e-05
C330023F11RIK	5340288	537.6	108.365	781.2	108.922	0.453125	3e-05
PPP1R3C	4900438	1438.3	604.813	3035.7	1213.48	1.11062	3e-05
TULP4	4260047	784.2	89.559	1134.8	109.425	0.44708	3e-05
MFAP5	1740181	55.4	20.871	135.6	63.593	1.44765	3e-05
1600021P15RIK	6280386	229.7	51.712	341.3	77.269	0.485851	3e-05
5430433E21RIK	4880131	138.4	40.916	296.1	127.047	1.13945	3e-05
B830028P19RIK	3990168	91	27.695	145.5	24.87	0.598901	3e-05
C330021A05RIK	6940692	125.5	20.486	201.4	55.035	0.604781	3e-05
GZMM	50253	67.5	13.716	109.2	20.447	0.617778	3e-05
HOMER2	2650209	392.5	73.615	627.4	179.628	0.598471	3e-05
CD2	60221	170.5	38.85	264	67.489	0.548387	3e-05
PPM1L	5570132	388.9	68.347	578.9	136.328	0.488557	3e-05
VEGFB	7550626	964.1	178.149	1458.3	366.615	0.512602	3e-05
5530600A18RIK	2370608	280.3	42.929	411.1	90.147	0.466643	3e-05
B430315C20RIK	4390465	123.2	26.83	187.5	40.083	0.521916	3e-05
RORA	3190240	194.3	35.566	288.5	46.801	0.484817	3e-05
AMOTL1	3870333	1279.6	186.193	1840.1	325.415	0.438028	3e-05
D130016K21RIK	4070521	49.7	15.54	94.5	32.59	0.901408	3e-05
2310058A03RIK	5340091	54.2	20.27	113.9	45.225	1.10148	3e-05
AMY1	4850164	32.7	21.97	84.3	36.341	1.57798	3e-05
6330406I15RIK	2650019	80.5	15.41	126.9	24.359	0.576398	3e-05
MYL2	2120356	2705.5	2408.47	7800.4	3655.33	1.88316	3e-05
TUBE1	2600475	95.5	21.173	57.7	9.325	-0.395812	3e-05
ASB1	520224	193.7	36.111	127.5	24.061	-0.341766	3e-05
CDKN2D	6250600	494.5	93.007	338.4	67.529	-0.315672	3e-05
BUB1B	5910528	234.3	36.127	156	32.916	-0.334187	3e-05
PRKWNK4	6100209	180.6	70.715	90.8	27.027	-0.497231	3e-05
HDC	2970324	5644.8	1547.34	3575.3	856.49	-0.366621	3e-05
PSMC3IP	2900368	493.7	73.235	337.4	47.174	-0.316589	3e-05
RHAG	2120709	470.1	187.685	231.1	79.405	-0.508402	3e-05
SLC12A3	2030349	49.8	18.493	21	9.971	-0.578313	3e-05
ASB1	2480402	735.6	142.687	506.2	90.935	-0.311854	3e-05
C230059C13RIK	3890044	79.8	19.393	46.2	14.009	-0.421053	3e-05
LYL1	360195	712.4	136.827	480.5	120.713	-0.325519	3e-05
4930427A07RIK	3870372	107.9	21.875	66.4	14.449	-0.384615	3e-05
2210023G05RIK	7100458	661.9	253.553	336.1	112.192	-0.492219	3e-05
SIAT9	4040646	422.8	57.539	287.5	48.215	-0.320009	3e-05
EPB4.1L4B	1570026	252	51.467	168	32.197	-0.333333	3e-05
PI4K2B	5360474	558.1	94.87	381.9	43.995	-0.315714	3e-05
CCND3	610717	5097.1	562.339	3541.7	586.17	-0.305154	3e-05
LOC382020	2710753	12159.2	1919.09	8455.1	1444.56	-0.304634	3e-05
DHCR24	6560382	128.9	23.74	79.6	23.643	-0.382467	3e-05
B230312L03RIK	5260139	92.6	20.309	177	67.328	0.911447	4e-05
REEP1	4760630	154	50.234	272	87.402	0.766234	4e-05
PHKB	1500653	213.3	70.907	343.1	85.559	0.608533	4e-05
RHBDL4	1340220	22.3	8.96	46.9	13.804	1.10314	4e-05
MYH11	510288	74.5	22.501	133.2	43.6	0.787919	4e-05
HOXC10	4730551	291.1	67.939	443.8	112.302	0.524562	4e-05
IGSF4A	4540612	1087.7	207.468	1574	347.685	0.44709	4e-05
KCNA7	1990110	13.9	7.718	40.2	17.296	1.89209	4e-05
C130085K02RIK	6860593	84.3	28.004	236.4	128.429	1.80427	4e-05
LGI2	5270139	32.2	16.031	82.7	38.71	1.56832	4e-05
LAMA2	5910039	42.8	13.472	76	21.887	0.775701	4e-05
SPIC	5670048	119.4	31.447	69.1	27.542	-0.421273	4e-05
5830411I20	4150403	3067.8	404.789	2139.3	467.274	-0.30266	4e-05
MAP3K7IP3	4390255	351	77.067	239.2	38.562	-0.318519	4e-05
OGFRL1	2000356	2949.1	625.986	2061.2	431.102	-0.301075	4e-05
HP	840044	7827.6	1735.81	5299.5	1333.14	-0.322973	4e-05
C86302	5890600	772.9	122.063	535.2	61.435	-0.307543	4e-05
3830612M24	5130070	862.2	164.382	582.1	151.885	-0.324867	4e-05
SLC14A1	7560538	126.1	37.593	73	23.057	-0.421094	4e-05
TMEM8	4860609	224.7	43.79	149.8	32.917	-0.333333	4e-05
LOC382063	770403	12435.6	2016.12	8699.2	1462.58	-0.30046	4e-05
RHAG	6110504	300	117.97	154.3	40.788	-0.485667	4e-05
KLHL6	5490358	3671.8	489.555	2559.3	547.075	-0.302985	4e-05
SAMD11	150164	208.7	88.16	96.7	36.66	-0.536655	4e-05
EML1	730692	741	168.673	1068.8	180.209	0.442375	5e-05
INPPL1	5670072	1632.4	309.348	2330.6	336.104	0.427714	5e-05
TNXB	1820070	82.8	28.848	160.2	59.531	0.934783	5e-05
SCN4A	3310477	23.6	9.034	51.3	18.166	1.17373	5e-05
PLTP	610414	1005.5	253.899	1468.5	199.982	0.460467	5e-05
PACSIN3	4590220	36.4	13.902	92.4	45.064	1.53846	5e-05
FNDC5	2230253	57.3	19.626	136.9	65.29	1.38918	5e-05
MLF1	2970703	550.5	183.256	931.7	277.009	0.692461	5e-05
KLHDC1	2490475	102.6	20.564	157	33.174	0.530214	5e-05
MFN1	5720010	899.4	98.897	1286.8	236.333	0.430732	5e-05
BHLHB2	1230341	545.6	155.507	845.6	210.119	0.549853	5e-05
WSB2	2900255	1736.8	201.475	2474.6	282.807	0.424804	5e-05
SCHIP1	6350687	96.3	27.285	149.8	32.438	0.555556	5e-05
G630023A01RIK	5700164	51.7	19.801	104.1	39.362	1.01354	5e-05
BC022224	2710114	1054.5	338.214	612.7	188.204	-0.418966	5e-05
SLC30A10	6770202	33.8	13.058	11.6	5.632	-0.656805	5e-05
PLA2G12A	1990228	97.9	46.919	40.2	14.053	-0.589377	5e-05
MEMO1	7510402	432.5	93.343	297.7	47.325	-0.311676	5e-05
A730028E04RIK	5310474	62.3	10.823	33.7	12.242	-0.459069	5e-05
7420404O03RIK	7380630	1212.4	244.019	847.1	145.056	-0.301303	5e-05
GFI1B	3060292	363.7	155.117	172.2	62.128	-0.526533	5e-05
APAF1	1990639	1619.2	274.239	1133.1	149.726	-0.30021	5e-05
LBR	3780673	80.9	21.979	47.5	13.296	-0.412855	5e-05
CHAF1B	7200270	911.5	185.073	634.7	95.897	-0.303675	5e-05
BZRAP1	7610451	778.6	162.547	517.8	151.003	-0.33496	5e-05
PRDX2	4780523	13140.5	2055.7	9231.9	1392.59	-0.297447	5e-05
3110001A13RIK	6420088	747.5	165.116	517.5	113.252	-0.307692	5e-05
GFAP	1450139	59.8	22.833	26.7	11.984	-0.553512	5e-05
6330405H19	5420392	233.1	46.905	156.4	24.94	-0.329043	5e-05
GCA	2510564	171.9	54.771	98.4	30.634	-0.427574	5e-05
4930579G24RIK	2360646	104.9	17.695	65	14.703	-0.380362	5e-05
2700091N06RIK	2630068	267.8	49.784	180.8	28.917	-0.324869	5e-05
TESC	5550711	95.4	19.869	54.7	21.676	-0.426625	5e-05
ARRB1	1340239	78.9	20.785	46.1	10.142	-0.415716	5e-05
SDHB	3180075	875.6	228.667	1296.6	289.774	0.480813	6e-05
SERINC2	1240504	9	6.661	37.9	20.864	3.21111	6e-05
CS	670215	1038.6	146.563	1480.9	241.188	0.425862	6e-05
ACADM	7150255	3136	378.117	4448.9	709.714	0.418654	6e-05
SLC4A4	3400554	58.6	11.28	101.3	30.976	0.728669	6e-05
ITGB1BP3	5360594	2	7.976	26.3	15.21	12.15	6e-05
MEOX1	610678	56.9	11.255	92.9	18.115	0.632689	6e-05
PLOD3	4560632	81.2	21.218	155	59.943	0.908867	6e-05
NDUFS2	4180379	332.5	109.771	510.3	102.205	0.534737	6e-05
SLC16A6	5860475	278.3	51.895	188.8	45.021	-0.321595	6e-05
1110035L05RIK	870291	959	292.298	596.6	104.762	-0.377894	6e-05
ATP8B4	1740373	87.5	21.862	48.8	21.651	-0.442286	6e-05
LOC277860	430619	64.9	12.468	36.2	8.771	-0.442219	6e-05
SNX22	2810451	82.6	31.133	41.7	13.011	-0.495157	6e-05
SLC25A38	6660079	313	60.2	213.9	43.429	-0.316613	6e-05
GSG2	6420215	211.3	51.746	133.3	43.478	-0.369143	6e-05
CDK2	2000440	317.2	38.787	216.7	40.885	-0.316835	6e-05
CAR2	5290711	2075.9	756.979	1130.2	344.846	-0.455561	6e-05
TREM3	4290035	2392.3	661.982	1502.5	416.613	-0.371943	6e-05
P2RX1	6220360	314.9	79.068	184.8	81.643	-0.413147	6e-05
PILRB	4570204	334.8	81.838	223.8	49.291	-0.331541	6e-05
XPC	780204	950.5	235.213	639.2	136.648	-0.327512	6e-05
NCAPD2	3930196	127.7	24.201	81.7	21.123	-0.360219	6e-05
9830108D13RIK	2370240	42.3	23.012	141	83.411	2.33333	7e-05
RAPGEF1	1510037	712.2	137.427	1014.7	167.84	0.42474	7e-05
SEMA4F	1470521	72.2	22.234	39.9	11.727	-0.447368	7e-05
PKHD1L1	1070661	118.8	54.911	52.3	16.948	-0.559764	7e-05
DTYMK	940170	772.6	102.783	539.4	77.942	-0.301838	7e-05
DNMT3L	460746	56.5	26.031	21.5	10.694	-0.619469	7e-05
1110029I05RIK	3390148	769.6	193.506	515.9	106.5	-0.329652	7e-05
MBP	1450646	93	26.573	151.3	42.619	0.626882	8e-05
RRAD	5550035	65.8	11.673	104.7	20.759	0.591185	8e-05
PTPN21	6840689	238.3	42.652	345.7	68.652	0.450692	8e-05
GZMK	4490709	12.6	7.741	49.2	29.029	2.90476	8e-05
5730438N18RIK	4180088	150	27.575	222.6	51.978	0.484	8e-05
CABC1	3800750	24.5	8.861	54.8	21.624	1.23673	8e-05
TRPT1	7650546	331.7	42.704	482	110.315	0.45312	8e-05
IGKV6-20_Y15981_IG_KAPPA_VARIABLE_6-20_12	520343	318.7	314.312	1285.9	804.562	3.03483	8e-05
PRKCZ	5820681	16.2	11.63	40.3	11.649	1.48765	8e-05
PXMP2	5090187	85.5	17.332	162	63.362	0.894737	8e-05
RFWD3	360471	387.8	71.441	268.3	48.241	-0.308149	8e-05
MTA3	1820725	728.5	104.501	510.4	81.108	-0.299382	8e-05
SSX2IP	6660452	435.4	74.399	302.1	55.665	-0.306155	8e-05
IQGAP2	6130014	876.1	173.883	585.2	176.085	-0.33204	8e-05
BC055368	5490259	293.4	60.719	201	45.853	-0.314928	8e-05
WBSCR22	4560433	473.2	96.1	328.9	40.509	-0.304945	8e-05
E430001K23RIK	5550427	274.5	74.167	177.4	43.052	-0.353734	8e-05
3110056O03RIK	5390168	2049.4	431.552	1446.4	210.826	-0.294232	8e-05
LOC381948	3800255	92.2	38.351	43.8	15.131	-0.524946	8e-05
OSM	6270600	389.3	94.214	253.2	75.031	-0.349602	8e-05
ITGB2L	6420445	1486.9	455.525	889.3	273.95	-0.40191	8e-05
SLC9A2	150601	82.6	18.186	147	51.76	0.779661	9e-05
PDZRN3	6660201	488.6	129.228	736.9	180.757	0.508187	9e-05
E130013N09RIK	4220288	92.9	26.249	150	42.05	0.614639	9e-05
1110011C06RIK	7650255	778.5	100.363	1103.5	177.488	0.417469	9e-05
E2F6	6590053	1351.1	219.517	1908	312.26	0.412183	9e-05
ODZ4	5310497	478.7	98.253	697.8	165.142	0.457698	9e-05
SCL0002624.1_576	1740554	171.2	38.889	114.1	27.604	-0.333528	9e-05
GP6	4830358	265.2	39.38	172.4	55.471	-0.349925	9e-05
CITED4	5490743	324.3	86.796	211	51.713	-0.349368	9e-05
6330503K22RIK	5080162	392.6	51.337	272.2	43.755	-0.306673	9e-05
UROS	580484	423.6	172.623	222.6	50.106	-0.474504	9e-05
KLF1	7570553	810.4	382.149	350.4	155.959	-0.567621	9e-05
RANBP10	5270441	2701.9	663.436	1835.4	402.784	-0.3207	9e-05
DRCTNNB1A	6290132	1723.2	329.165	1216.8	186.476	-0.293872	9e-05
A430096A09RIK	730333	124.2	26.252	80	16.111	-0.355878	9e-05
E430013K19RIK	5960356	85	27.153	47.8	14.102	-0.437647	9e-05
ADH1	110458	140.4	29.731	222.7	64.393	0.586182	0.0001
ADSSL1	6220019	208.1	41.464	362.1	129.104	0.740029	0.0001
USP47	3290167	1164.1	165.598	1643.7	261.667	0.411992	0.0001
LOC329357	150750	305.6	57.035	438.4	69.084	0.434555	0.0001
EYA1	3170711	32.9	8.586	59.6	16.826	0.81155	0.0001
1700073K01RIK	1400709	28.4	10.005	56.9	19.612	1.00352	0.0001
NFIB	4060075	737.1	158.771	1042.8	216.798	0.414733	0.0001
SDSL	5550736	128.1	43.692	72.1	22.029	-0.437158	0.0001
ATP8B4	5310066	115.7	36.881	67.1	20.1	-0.420052	0.0001
NASP	3390735	713.1	100.76	501.4	92.484	-0.296873	0.0001
GCAP27	4860041	1200.9	224.411	848.9	149.948	-0.293113	0.0001
SPN	60450	156.8	35.11	103.9	22.129	-0.337372	0.0001
KIFC5B	3190477	42.4	12.861	19.7	7.174	-0.535377	0.0001
CAPN5	7210022	740.2	182.753	503.4	64.814	-0.319914	0.0001
LOC384538	7380014	1910.3	815.52	902.1	403.772	-0.527771	0.0001
CXADR	5810414	70.9	24.444	37.5	11.932	-0.471086	0.0001
2810453I06RIK	3370367	398.6	114.464	240.4	84.314	-0.396889	0.0001
D2ERTD750E	240286	251.5	30.759	171.7	39.262	-0.317296	0.0001
ETHE1	5960435	1057.3	243.271	734.4	151.814	-0.305401	0.0001
4933404M02RIK	780653	104	46.21	46.5	19.614	-0.552885	0.0001
WHSC1	6550273	248	48.294	169.2	30.069	-0.317742	0.0001
SGK3	4920553	153.9	24.752	101.7	16.769	-0.339181	0.0001
HSD11B1	2340301	2095.7	603.072	1352.6	287.01	-0.354583	0.0001
MYL1	2490731	22848.8	4272.92	32026.7	2051.18	0.40168	0.00011
IGKV6-29_AJ235967_IG_KAPPA_VARIABLE_6-29_14	2940167	66.4	83.666	276.5	170.724	3.16416	0.00011
CD6	1440681	122.8	25.481	222.7	84.388	0.813518	0.00011
MTDNA_ND2	4540195	1893.8	831.862	3757.7	1472.82	0.984212	0.00011
KCNG4	3450239	5.2	4.183	24	9.942	3.61538	0.00011
SLC2A3	460327	2417.5	665.221	1593.1	343.001	-0.341013	0.00011
AHI1	1300524	282.8	49.575	194.7	22.036	-0.311528	0.00011
DNAJC6	6940537	170.5	50.501	105.7	27.147	-0.380059	0.00011
RAB27B	1190706	65	14.978	37	11.582	-0.430769	0.00011
MRVI1	610564	1005.4	142.055	698.3	172.049	-0.305451	0.00011
BCL2L1	4670463	80.7	29.224	42.6	11.869	-0.472119	0.00011
CNTNAP2	620703	-2.3	6.642	16.7	9.575	-8.26087	0.00012
AW046396	3940286	31.2	10.703	92	52.74	1.94872	0.00012
2410012H22RIK	2490768	230.9	38.779	353.8	97.595	0.532265	0.00012
BCL2L1	1240546	271.3	72.272	175	48.286	-0.354958	0.00012
6230400I06RIK	2760341	1541.1	292.806	1094.6	148.486	-0.289728	0.00012
LGALS9	5390131	333.4	88.684	217.9	55.139	-0.346431	0.00012
TMEM14C	1010608	2579	622.184	1778.7	222.706	-0.310314	0.00012
TMEM86B	6250184	79	24.759	44	15.45	-0.443038	0.00012
LDHC	3370180	109.2	48.558	48.5	22.848	-0.555861	0.00012
DDX11	6250437	325.7	37.281	225.6	32.406	-0.307338	0.00012
2900072M03RIK	5340689	153.8	50.068	90.4	25.479	-0.412224	0.00012
CNTNAP4	130193	-0.5	4.199	16.6	7.056	-34.2	0.00013
8230402K04RIK	6480639	19.8	7.923	51	23.907	1.57576	0.00013
ASB11	6380168	7.1	8.665	31.1	15.588	3.38028	0.00013
CIB2	6840634	695.9	105.805	1017.4	251.151	0.461992	0.00013
CD3E	6520360	153.9	28.441	243.8	72.342	0.584146	0.00013
GRAP2	5220653	64.1	19.495	35.6	8.28	-0.444618	0.00013
BC026744	5820292	605	109.746	426.3	72.608	-0.295372	0.00013
TRAK2	6510431	1812.5	453.002	1238.7	171.669	-0.316579	0.00013
UNC13D	2340484	265.9	53.231	183.1	42.896	-0.311395	0.00013
TXNRD2	7510598	564.2	153.241	373.2	45.682	-0.338532	0.00013
CNR2	7610743	376.1	67.545	262.2	41.769	-0.302845	0.00013
FZR1	2000435	1129	293.698	758.3	168.036	-0.328344	0.00013
E130301L11RIK	2940192	50.7	16.122	25.8	6.531	-0.491124	0.00013
D930015E06RIK	5870521	798	98.268	564.1	101.63	-0.293108	0.00013
NRGN	4570189	116.2	28.186	69.1	28.799	-0.405336	0.00013
MYBL2	3310546	55	15.615	29.6	8.626	-0.461818	0.00013
ABCB6	830615	437.2	92.859	304.4	70.776	-0.303751	0.00013
D430004H20RIK	70092	141.2	29.07	93.1	21.851	-0.340652	0.00013
9630015D15RIK	2630086	400.1	69.288	567.5	115.401	0.418395	0.00014
1810054O13RIK	2750184	1801.4	389.653	2612	632.67	0.449983	0.00014
LPIN1	3890609	211.4	34.161	349.1	115.41	0.651372	0.00014
1810045K06RIK	5960475	658.5	115.299	932.2	205.03	0.415642	0.00014
EG622339	7200403	8989.4	2083.74	12936.3	2963.58	0.439062	0.00014
2310015D24RIK	4920041	13.7	5.082	36.2	14.397	1.64234	0.00014
ATPIF1	3450762	15286.4	2361.65	10943.1	1759.74	-0.284128	0.00014
4922503N01RIK	3940397	70.6	22.302	39.5	8.444	-0.44051	0.00014
MTBP	670377	271.3	32.105	187.3	31.045	-0.30962	0.00014
9030407H20RIK	7650161	269.5	61.836	185.6	44.086	-0.311317	0.00014
LY64	6350608	101.2	19.486	62.8	20.06	-0.379447	0.00014
2310005O14RIK	7400014	768.8	135.476	1175.1	333.311	0.528486	0.00015
CIB2	4290114	304	38.914	492.7	158.575	0.620724	0.00015
H2-M2	6560747	122.9	30.266	280.6	141.065	1.28316	0.00015
SYT11	1340743	548.6	53.367	773.3	102.424	0.409588	0.00015
1810073P09RIK	6400370	13.8	7.641	36.9	15.21	1.67391	0.00015
GAA	2230068	963.6	106.379	1351.5	221.623	0.402553	0.00015
PBXIP1	6760692	1245.5	246.989	1743.3	356.181	0.399679	0.00015
FIN15	3440474	59.1	10.701	95.8	26.237	0.620981	0.00015
9130430L19RIK	7650475	28.9	7.069	53.6	14.479	0.854671	0.00015
UCP3	7000474	8.7	9.014	33.6	16.885	2.86207	0.00015
AI481316	4490639	2157.9	195.747	1541.5	221.286	-0.285648	0.00015
TIPIN	3990326	1801.3	279.08	1285.6	225.02	-0.286293	0.00015
SCRG1	1030743	480.2	167.004	243.2	140.005	-0.493544	0.00015
H19	1440543	277.4	102.414	502.9	180.545	0.812906	0.00016
PHTF2	6040598	144.5	52.009	253.7	85.477	0.755709	0.00016
DYSF	2510239	46	17.028	78.1	18.146	0.697826	0.00016
KCNK1	5860228	191.4	65.445	292.8	59.498	0.529781	0.00016
LRRC8A	630309	94	22.72	142	34.624	0.510638	0.00016
ITGB1BP3	6290148	82.2	52.393	282.1	176.944	2.43187	0.00016
IQGAP3	5270717	154.2	27.064	100.4	30.364	-0.348898	0.00016
1700066F09RIK	3890576	207.2	37.06	141.5	25.282	-0.317085	0.00016
GBL	7650692	1397.4	379.974	932	145.423	-0.333047	0.00016
5430438H03RIK	2970181	64.2	16.513	36.8	10.899	-0.426791	0.00016
POLA2	670291	390.9	67.679	273.7	25.959	-0.299821	0.00016
9530058B02RIK	270612	186.2	35.124	299.3	94.045	0.607411	0.00017
SIAT10	3940156	49.2	11.593	81.7	22.726	0.660569	0.00017
TCF15	7400176	35.8	12.184	81.7	38.618	1.28212	0.00017
SYNC	1470543	11.1	7.651	39.8	21.994	2.58559	0.00017
INPPL1	1990440	1927	355.321	2686.7	365.475	0.39424	0.00017
KCTD15	4920561	163.7	48.444	264.7	79.138	0.616982	0.00017
1300010F03RIK	4670397	219.5	34.348	314.3	46.838	0.431891	0.00017
CCND3	5900433	268.2	89.869	158.7	45.704	-0.408277	0.00017
EEG1-PENDING	4230689	36.3	11.378	15.5	4.798	-0.573003	0.00017
E330019D12RIK	6280154	72.6	22.515	40	15.614	-0.449036	0.00017
RBM3	630403	79.7	16.384	48.4	14.724	-0.392723	0.00017
LCN2	4890626	26454.4	5734.42	18915.2	3916.27	-0.284989	0.00017
ALOX5AP	5270279	8317.7	2013.24	5775.9	962.476	-0.305589	0.00017
OSP94	5860433	127.2	33.723	81.9	13.946	-0.356132	0.00017
E030026I10RIK	270681	810	139.32	1133.7	145.882	0.39963	0.00018
NDUFA5	3850307	2552.1	561.12	3816.3	1032.6	0.495357	0.00018
5430432N15RIK	4890739	41.4	7.554	88.7	39.92	1.14251	0.00018
ZFP106	580142	79.8	11.994	144.6	54.837	0.81203	0.00018
ITGA2B	6590433	1044.3	226.275	704.4	220.682	-0.325481	0.00018
TMEM14C	3710072	2463.9	470.343	1767.1	285.97	-0.282804	0.00018
WRN	6580164	973.9	181.262	694.7	101.425	-0.286682	0.00018
H2AFZ	3140500	6131.3	777.226	4406.4	517.75	-0.281327	0.00018
DPP4	3060546	477.7	79.77	337.2	57.248	-0.294118	0.00018
ASB1	6220240	88.8	18.579	55.4	13.244	-0.376126	0.00018
MAD	6660039	475.7	95.004	327.1	88.238	-0.312382	0.00018
4432416J03RIK	3400255	847.8	350.053	422.7	183.139	-0.501415	0.00018
PPM1D	2320537	809.2	125.86	575.7	94.88	-0.288557	0.00018
VPREB3	4900500	1006.9	507.96	412	217.842	-0.590823	0.00018
C79407	3850358	108.8	26.865	69.3	20.488	-0.363051	0.00018
ACO2	60619	2939.7	521.964	4236.8	1031	0.441236	0.00019
TMOD1	620615	458.4	105.066	712	211.39	0.553229	0.00019
FEZ1	2940576	84.1	18.354	145.3	50.861	0.727705	0.00019
2310046A06RIK	650088	231.3	82.409	365.7	93.591	0.581064	0.00019
A330026C01RIK	6350193	8.6	7.059	33.1	17.612	2.84884	0.00019
GATS	4150242	89.7	21.132	135	26.775	0.505017	0.00019
IGK-C	3400100	22152.8	3841.03	30730.8	3743.38	0.38722	0.00019
CHPT1	4010356	137.7	16.929	200.9	42.288	0.458969	0.00019
HSD11B1	4050369	2458.9	694.49	1627.2	329.224	-0.338241	0.00019
CENPI	6110646	151.6	22.794	101.6	17.015	-0.329815	0.00019
ZYX	4050400	14986	1967.69	10787.1	1511.63	-0.280188	0.00019
PNMA1	6860100	33.8	12.755	13	6.947	-0.615385	0.00019
CHPT1	3990037	159.1	27.425	230.2	45.954	0.446889	0.0002
HK2	2140136	2820.9	583.505	3918.1	652.711	0.388954	0.0002
FBLN1	2690070	1226.6	255.859	1708.3	248.533	0.392712	0.0002
PITX2	1820746	97.1	48.435	191.2	72.353	0.969104	0.0002
6430527G18RIK	5860725	775.7	106.221	1083.2	149.254	0.396416	0.0002
ATP2A3	2570672	7902.5	1125.41	5691.9	759.918	-0.279734	0.0002
SUZ12	540491	2947.9	460.02	2119.4	274.59	-0.281048	0.0002
NIN	4640397	859.2	196.809	605.7	105.477	-0.295042	0.0002
IL17RB	6450176	64.8	18.543	37.4	9.075	-0.42284	0.0002
TMEM8	4730379	225.3	44.302	155.3	31.489	-0.310697	0.0002
A130072J07RIK	4040424	85.1	22.274	52.7	14.975	-0.380729	0.0002
CHI3L1	150114	3193.2	939.768	1939.6	698.24	-0.392584	0.0002
TNXB	2850050	33.8	22.735	80.6	35.324	1.38462	0.00021
9130213B05RIK	4150471	41.4	13.241	73.9	24.317	0.785024	0.00021
ACADVL	2260289	600.6	106.573	840	139.793	0.398601	0.00021
ADPRHL1	4480079	2.1	6.906	22.1	11.87	9.52381	0.00021
ABCB10	2510458	64.4	31.938	26.3	7.804	-0.591615	0.00021
IGFBP3	4920288	165.8	45.246	105	32.255	-0.366707	0.00021
SLC16A10	540689	155.1	42.117	100.8	20.073	-0.350097	0.00021
CST7	3310189	254.3	75.751	159.1	45.524	-0.374361	0.00021
MYB	3370209	100.1	32.986	58.5	11.911	-0.415584	0.00021
HIST1H2AD	3520717	12968	1581	9349.6	1518.9	-0.279025	0.00021
2810484G07RIK	2450440	3934	602.466	2670.7	833.247	-0.321124	0.00021
IGF2BP2	4570184	109.8	20.508	71.2	14.927	-0.351548	0.00021
ALDH4A1	6480288	85.2	14.236	128.5	30.489	0.508216	0.00022
MYO18A	3450148	332.2	64.812	469.5	104.148	0.413305	0.00022
RHPN2	2030619	36.5	15.468	65.2	16.768	0.786301	0.00022
ZAP70	2970544	127.8	24.525	189	46.239	0.478873	0.00022
BTK	5050343	1214.4	144.286	871.1	155.52	-0.282691	0.00022
D030056L22	2000291	1775	325.598	1275.9	151.757	-0.281183	0.00022
IL31RA	580360	85.9	13.206	53.6	14.307	-0.376019	0.00022
CDC6	2030026	319.5	114.839	178.2	65.626	-0.442254	0.00022
5033413D16RIK	6940504	731.3	80.888	521.8	62.524	-0.286476	0.00022
D2ERTD750E	5820193	88.4	15.349	53.4	19.336	-0.395928	0.00022
ESPL1	1050400	358.3	59.415	252.1	48.438	-0.2964	0.00022
CEBPE	3400608	2146	701.295	1273.2	424.832	-0.40671	0.00022
H19	3290056	1056.8	276.903	1751.2	592.938	0.657078	0.00023
MTDNA_ND5	3120520	2790.6	701.807	4262.8	1197.11	0.527557	0.00023
SCL0002507.1_236	1660445	401.1	88.137	565.6	125.917	0.410122	0.00023
HSD11B1	4570196	1732.5	527.892	1117.5	232.256	-0.354978	0.00023
USP37	4210576	360.3	76.135	253.8	52.393	-0.295587	0.00023
NGFRAP1	360491	1366.3	265.59	980.9	174.288	-0.282076	0.00023
SEMA3B	1070528	71.8	24.466	118.3	34.192	0.647632	0.00024
AR	7000292	139.5	27.025	202.4	25.315	0.450896	0.00024
CCL5	1690768	543	159.497	884.1	279.794	0.628177	0.00024
FXYD1	1500544	63.8	11.075	104.1	31.006	0.631661	0.00024
MYAK	6900008	254.8	46.886	177.4	19.961	-0.303768	0.00024
SENP1	6250446	162.5	25.233	110.2	24.265	-0.321846	0.00024
ALDH5A1	2070243	125.3	23.193	182.8	23.616	0.458899	0.00025
2310050B05RIK	1260753	26.2	8.529	51.1	16.988	0.950382	0.00025
LOC209550	5570382	16.4	7.473	36.8	10.664	1.2439	0.00025
CLDN11	1850435	32.8	13.63	59.9	17.616	0.82622	0.00025
AKAP1	2750079	229	39.067	325.1	65.427	0.419651	0.00025
SERPINB1A	4780328	868.3	293.965	516.6	156.161	-0.405044	0.00025
SELL	5360707	2297.9	421.467	1657.1	343.074	-0.278863	0.00025
KCNN4	4150224	339.9	89.139	223.7	63.279	-0.341865	0.00025
COL12A1	3870360	1062.2	280.676	722.5	147.512	-0.319808	0.00025
IAN4	4180537	141.2	59.468	233.8	63.335	0.655807	0.00026
CD22	940504	102	30.408	161	45.125	0.578431	0.00026
TBX1	2900239	55.4	21.031	114.6	50.502	1.06859	0.00026
UBE2H	2370523	1816.4	294.627	1309.9	214.498	-0.278848	0.00026
MPP1	2480398	1485.2	238.732	1069.7	153.463	-0.27976	0.00026
HIST1H2AN	4610129	8986.9	2222.65	6080.5	1632.15	-0.323404	0.00026
MCM7	2320575	474.5	131.829	308	86.115	-0.350896	0.00026
DONSON	6480333	136.7	32.357	91.4	16.756	-0.331383	0.00026
CD3E	6590239	186.3	33.783	312.3	110.545	0.676329	0.00027
9530064J02	830280	506.9	165.488	794.7	217.624	0.567765	0.00027
TPI1	6110170	6859.1	535.892	9460.6	1099.59	0.379277	0.00027
RBM38	830482	1748.9	286.249	1258.7	275.01	-0.28029	0.00027
NRF1	2190554	1189.8	141.12	856.3	88.788	-0.280299	0.00027
CCNDBP1	5910504	629.8	92.665	450.2	76.463	-0.28517	0.00027
A330080J22RIK	2480154	289.8	111.999	155.2	60.54	-0.464458	0.00027
TMEM108	2230070	42.9	17.205	18.7	7.463	-0.564103	0.00027
MAPK13	1440671	482.5	167.449	272.8	107.032	-0.434611	0.00027
D830005N24RIK	1030020	23	7.713	47.3	16.849	1.05652	0.00028
1200011O22RIK	4230470	641.2	96.879	458.9	60.689	-0.284311	0.00028
WDHD1	4280338	180.7	54.014	110.5	37.467	-0.388489	0.00028
VEGFA	5860358	503.1	172.086	797.4	221.515	0.584973	0.00029
ZFP106	2680687	50.2	10.017	86.7	28.624	0.727092	0.00029
OSR2	4070561	27	16.517	67	32.016	1.48148	0.00029
PRTN3	1780068	11379.8	2312.21	7789.4	2425.01	-0.315506	0.00029
AGTR1A	3190553	157.5	62.086	85	27.845	-0.460317	0.00029
F630107L03RIK	6250411	258	71.939	170.6	33.09	-0.33876	0.00029
A330102K04RIK	5900324	6506.3	1692.79	4189.5	1422.2	-0.356086	0.00029
SLC43A1	5390524	270.7	114.253	141.4	44.761	-0.477651	0.00029
MFN1	1850706	796.9	103.502	1104.6	229.286	0.386121	0.0003
SLC41A3	3710367	127.5	23.675	203	63.648	0.592157	0.0003
KCMF1	730377	240.4	51.465	383	123.932	0.593178	0.0003
CLEC5A	6290437	153.3	60.123	83	27.14	-0.458578	0.0003
9130204C11RIK	4850767	115.6	21.431	76.1	12.364	-0.341696	0.0003
RBL1	4890291	279	66.944	183.3	61.054	-0.343011	0.0003
ARHGAP20	2360142	34.6	10.82	63.5	21.449	0.83526	0.00031
4732458O05RIK	6760100	202.3	38.236	337.1	119.385	0.666337	0.00031
ENTPD4	5690463	2837.8	512.797	3909.7	679.89	0.377722	0.00031
BCL11B	6110008	90.7	15.833	162.8	63.661	0.794928	0.00031
SGCB	60026	374.7	51.829	523.6	101.212	0.397385	0.00031
AW548124	6620328	137.7	41.502	204.7	47.092	0.486565	0.00031
HIST1H2AK	3130609	14197.5	2109.38	10311.9	2021.62	-0.273682	0.00031
ITGA2B	6520221	534.9	127.768	347.9	125.023	-0.349598	0.00031
2610021K21RIK	5310209	43	9.676	21.4	7.52	-0.502326	0.00031
9330140K16RIK	6860544	331.6	78.107	232.1	45.038	-0.30006	0.00031
HIST2H2AB	110039	1526.1	589.868	823.7	322.77	-0.460258	0.00031
EMILIN2	5910164	1581.1	194.185	1142.7	189.074	-0.277275	0.00031
1810029B16RIK	6760291	40.1	12.836	67.2	17.036	0.67581	0.00032
TMEM126A	2650615	839.5	99.061	1161.6	218.152	0.383681	0.00032
ANXA3	1580519	5085.7	1016.39	3692.8	503.88	-0.273886	0.00032
MAPK13	730059	418.9	151.873	234.2	90.466	-0.440917	0.00032
KCNN1	4290440	31.1	8.689	55.3	15.556	0.778135	0.00033
SLC6A8	6350086	964.2	136.431	1332.4	187.686	0.381871	0.00033
LOC331139	4070072	87.9	27.547	145.6	46.398	0.656428	0.00033
1110017F19RIK	5360358	69.8	21.128	40.9	11.345	-0.41404	0.00033
LRMP	5390064	570.3	63.337	408.7	63.471	-0.28336	0.00033
DAAM1	2810561	207.5	34.625	144	23.936	-0.306024	0.00033
FBXO32	3190110	276.9	98.429	451.4	135.443	0.630191	0.00034
FKBP11	1050671	1231.3	417.824	1854.4	430.114	0.506051	0.00034
LOC380634	520398	173.8	34.122	247.8	36.717	0.425777	0.00034
SCN3A	7150142	24	8.867	46.2	14.082	0.925	0.00034
TSRC1	130192	125.2	19.464	181.5	23.941	0.449681	0.00034
CAMK2G	5260520	349.2	50.513	487.7	83.228	0.396621	0.00034
CD6	1170246	69.7	15.713	127.9	51.002	0.835007	0.00034
FBLN2	4230228	245.7	32.964	360.3	93.809	0.466422	0.00034
1700024K14RIK	2750445	45.7	20.53	93.8	39.565	1.05252	0.00034
NUDT11	1170553	23.8	8.622	45.8	13.609	0.92437	0.00034
MTBP	1980079	213.5	21.21	148.5	24.76	-0.30445	0.00034
6430548M08RIK	1190167	634.4	163.872	436.7	96.034	-0.311633	0.00034
SLC6A12	1070019	158.6	41.941	97	40.011	-0.388398	0.00034
KIFAP3	1980148	179.9	22.317	255.9	43.737	0.422457	0.00035
1110003O08RIK	1570554	1438.7	238.787	1980.8	393.038	0.376798	0.00035
SRCASM	6650093	67.8	23.873	37.1	10.769	-0.452802	0.00035
6030448M23RIK	1740743	213.5	39.219	148.6	21.263	-0.303981	0.00035
MOCS1	60600	1895	235.523	1374.3	145.568	-0.274776	0.00035
CLDN15	5050537	237.7	80.927	143.7	38.619	-0.395456	0.00035
RDH14	4200411	170.6	26.798	243.2	39.152	0.425557	0.00036
TRFR2	5720356	158.8	39.964	107.1	27.001	-0.325567	0.00036
HEBP1	6510487	1328.4	358.7	905.9	150.214	-0.318052	0.00036
4430402O11RIK	5720564	253.8	42.03	178.3	31.022	-0.297478	0.00036
KIFC1	2450288	43.2	15.862	20.3	6.862	-0.530093	0.00036
MND1	7100008	130.9	20.364	87.9	22.221	-0.328495	0.00036
NUP210	1230703	4921.9	709.265	3580.3	637.141	-0.272578	0.00036
GLIPR2	4120687	1905	463.758	1340.4	286.406	-0.296378	0.00036
C76566	3710608	228.6	43.364	322.1	66.881	0.409011	0.00037
1810015C04RIK	360373	801.6	267.997	1182.8	252.555	0.475549	0.00037
EXTL1	1340133	36.5	15.698	67.3	21.846	0.843836	0.00037
LOC381492	1740598	22.1	7.067	43.5	13.112	0.968326	0.00037
2310007D09RIK	1740491	73.6	18.513	45.1	11.1	-0.387228	0.00037
ARMC3	1850437	133.7	37.851	86.4	17.772	-0.353777	0.00037
DNMT1	4480767	893.8	229.691	590.3	182.903	-0.339561	0.00037
3110068G20RIK	510504	1046.1	199.666	756.7	149.787	-0.276647	0.00037
LRDD	6940242	133.3	31.048	88.4	25.413	-0.336834	0.00037
XKH	2340372	94.9	21.618	61.1	14.013	-0.356164	0.00037
CUZD1	5090746	-0.3	4.1	15.7	7.079	-53.3333	0.00038
EGLN1	780427	58.2	13.761	90.7	20.302	0.558419	0.00038
LOC386405	2230082	99.9	25.411	64.9	14.994	-0.35035	0.00038
A630005A06RIK	5690343	762.4	217.787	504.4	122.348	-0.338405	0.00038
SEMA3C	4180019	9.1	5.977	28.6	12.365	2.14286	0.00039
DGKG	2900017	638.2	129.244	454.6	109.369	-0.287684	0.00039
MOD1	1570338	28.2	18.072	64.7	27.749	1.29433	0.0004
MEF2C	5820369	2952.7	545.467	4047.5	491.955	0.370779	0.0004
1110063G11RIK	7650484	514.6	166.06	315.1	99.73	-0.38768	0.0004
2610200O14RIK	1780162	142.6	29.882	96.7	21.89	-0.321879	0.0004
2700029E10RIK	6250424	470.2	92.83	337.3	60.738	-0.282646	0.00041
APOM	5910167	66.7	18.617	39.5	13.737	-0.407796	0.00041
FANCD2	6420347	73.6	19.686	45	14.288	-0.388587	0.00041
DUSP23	670681	339.9	57.206	473	80.449	0.391586	0.00042
CUL5	620010	412.4	55.179	571.9	62.03	0.38676	0.00042
VLDLR	4070201	1509.3	448.806	2168.9	422.662	0.437024	0.00042
CCNE1	2360762	139.3	52.602	78.7	23.751	-0.435032	0.00042
UBE2H	1410646	1579.1	232.902	1148.3	163.148	-0.272814	0.00042
CYP4B1	1070619	306.6	73.454	214.8	46.54	-0.299413	0.00042
MEF2C	2570427	1046.2	278.452	1477.3	255.514	0.412063	0.00043
4930402E16RIK	6520500	417.1	67.076	578.2	82.92	0.386238	0.00043
2900010M23RIK	1850327	2762.9	336.467	3782.6	468.745	0.369069	0.00043
2700038N03RIK	1660731	386.5	85.036	276.3	59.162	-0.285123	0.00043
STK4	6550754	1760.6	257.76	1281.6	206.754	-0.272066	0.00043
BACH2	3460142	966.8	339.918	569.3	186.794	-0.41115	0.00043
ARL11	430717	889.5	234.193	613.1	131.407	-0.310736	0.00043
SAMSN1	6020400	1303.6	198.586	947.1	181.586	-0.273473	0.00043
ACPP	2570280	145.4	41.401	90.7	31.326	-0.376204	0.00044
RPA2	5310332	297.2	57.842	210.9	38.888	-0.290377	0.00044
FXYD1	3520601	41.7	12.144	71.7	22.809	0.719424	0.00045
TUBA8	5560477	190.2	52.014	283.7	74.104	0.491588	0.00045
DST	7150215	77.8	38.846	162	71.564	1.08226	0.00045
LGI4	2450554	53.3	21.875	91.5	27.622	0.716698	0.00045
LY6G6C	6620008	80.6	20.79	44.6	24.658	-0.44665	0.00045
KIF21A	4290706	38.1	13.033	64	16.779	0.67979	0.00046
COG6	2320047	788.1	167.86	1083.3	126.683	0.374572	0.00046
DHCR24	4250228	56.6	14.443	32.4	10.489	-0.427562	0.00046
APBA3	1400735	377.5	61.759	523.3	103.099	0.386225	0.00047
SERPINH1	4850221	341.6	100.553	492.6	82.095	0.442037	0.00047
A630056H20RIK	1050440	271.3	47.893	378.6	43.637	0.395503	0.00047
D11ERTD707E	5560326	297.7	39.949	414.5	55.914	0.392341	0.00047
C2TA	2630463	192.4	28.192	271.3	53.279	0.410083	0.00047
2410003P15RIK	730367	793.7	124.965	1090.4	207.006	0.373819	0.00047
MCPH1	4220743	203.7	20.567	142.3	24.224	-0.301424	0.00047
ATP2A2	770349	545.1	273.6	1095.8	466.636	1.01027	0.00048
BMPR1A	6620630	77.7	38.138	139.1	45.05	0.790219	0.00048
PACRG	4150424	23.5	7.195	46	15.284	0.957447	0.00048
ALOX5	6960259	243.5	98.148	134.5	41.079	-0.447639	0.00048
1110063F24RIK	2680040	1143.3	237.036	831.9	167.772	-0.272369	0.00048
MELK	4210671	45.1	9.688	23.6	6.171	-0.476718	0.00048
ALOX5AP	3800372	7457.1	1921.38	5194.8	1117.53	-0.303375	0.00048
LOC381240	6180192	147.5	31.364	100.8	23.475	-0.31661	0.00048
CHEK2	3360400	107.3	23.935	70.8	15.468	-0.340168	0.00048
CCBP2	3400148	70.8	18.826	106.9	24.025	0.509887	0.00049
DSCR5	6040215	992.5	152.496	1360.3	218.665	0.370579	0.00049
UBE1L	5130066	2997.5	494.623	2191.7	247.143	-0.268824	0.00049
GBL	4920092	1745.9	353.333	1274.1	171.581	-0.270233	0.00049
SLC12A3	1780114	23.1	12.414	3.7	6.856	-0.839827	0.00049
MYO5C	6900601	47.1	10.511	80.1	26.104	0.700637	0.0005
GAMT	290044	259	52.564	361.4	66.543	0.395367	0.0005
LOC380843	1850682	0.5	4.995	19	12.006	37	0.0005
D12WSU95E	110154	363.5	75.47	260.3	46.906	-0.283906	0.0005
4632417K18RIK	1780279	1686.7	235.836	1211.6	294.94	-0.281674	0.0005
RPS6KA1	4280719	411.1	96.718	272.3	95.765	-0.337631	0.0005
SHMT1	6200468	175.1	29.362	121.4	21.809	-0.306682	0.0005
2310015B20RIK	5820725	6.1	11.534	36.9	25.146	5.04918	0.00051
OGN	160402	1850.6	391.842	2527.3	501.035	0.365665	0.00051
CDK2	1740039	779.7	121.115	566.2	68.765	-0.273823	0.00051
WHSC1	3420095	794.1	106.295	576.7	95.222	-0.273769	0.00051
UPP1	3520594	119	37.58	74	16.258	-0.378151	0.00051
MOGAT2	6330445	186.9	65.115	109.8	37.204	-0.41252	0.00051
SNRPD1	5910139	1560	336.894	1138.2	193.278	-0.270385	0.00051
CCDC68	4200035	89.1	15.314	57.3	15.818	-0.356902	0.00051
ARHGAP20	4810554	47.4	14.136	82.1	28.242	0.732068	0.00052
4930438D12RIK	7150482	139.3	23.129	198.7	39.519	0.426418	0.00052
D330028D13RIK	270403	137.1	29.089	93.3	18.759	-0.319475	0.00052
KLHL6	6860040	3237.9	377.552	2344.3	546.539	-0.275981	0.00052
PRDX2	1690753	595.3	201.505	374.3	67.659	-0.371241	0.00052
MPL	3460392	546.8	105.329	355.4	144.69	-0.350037	0.00052
4930563B10RIK	1050202	245.6	43.675	173.6	27.685	-0.29316	0.00052
HDC	3890086	857.1	219.808	561.8	191.964	-0.344534	0.00053
THY1	7040201	660.8	180.73	942.6	212.192	0.426453	0.00054
GMPR	670626	654.5	119.626	1006.3	317.055	0.53751	0.00054
MAOB	3310309	76.1	15.055	113.7	21.06	0.494087	0.00054
LOC268569	1230681	9394.4	1328.57	6894.1	767.05	-0.266148	0.00054
2700085M18RIK	50446	81.7	15.911	51.4	15.979	-0.370869	0.00055
TAF5	4180441	225.1	29.124	158.7	19.023	-0.29498	0.00055
9530046H09RIK	2490630	1164.8	224.9	850	172.628	-0.270261	0.00055
USP1	1400605	219.4	59.605	148.2	31.101	-0.324521	0.00055
EGLN3	2750326	102.9	40.546	161.9	40.163	0.573372	0.00056
EIF2AK1	4220711	1421	228.189	1038.7	211.993	-0.269036	0.00056
LBR	4610630	4848.9	982.149	3557.7	681.63	-0.266287	0.00056
SCHIP1	4730066	300.3	109.327	462.8	117.819	0.541126	0.00057
SERPINA3N	2450347	105.6	47.135	209.7	91.132	0.985795	0.00057
1810033B17RIK	3170343	634.8	216.226	392.1	105.823	-0.382325	0.00057
LOC245069	4730112	125.9	65.217	56.8	16.785	-0.548848	0.00057
A330080J22RIK	4590228	135.5	51.12	77	24.401	-0.431734	0.00057
LTBP4	5420747	407.2	77.9	595.6	163.001	0.462672	0.00058
E2F6	540113	153.3	33.393	227.9	62.859	0.486628	0.00058
1110006I15RIK	3440209	1973.4	563.301	2814.8	618.236	0.426371	0.00058
CRAT	160121	486.2	102.796	722	207.625	0.484986	0.00058
MFN2	5670241	8.5	5.34	28.5	13.939	2.35294	0.00058
HAGH	2600541	1883.7	399.79	1378	297.618	-0.268461	0.00058
A230056E14RIK	5290703	54.4	15.002	31	10.258	-0.430147	0.00058
SLCO4A1	5820270	555	177.563	344.5	109.953	-0.379279	0.00058
STRN3	3060156	119	57.809	203.4	59.532	0.709244	0.00059
SP7	5260619	2526.8	640.843	3513.1	735.457	0.390336	0.00059
CD226	6650411	106.4	29.766	66.2	23.447	-0.37782	0.00059
E2F4	6290376	450.6	104.326	322.5	70.156	-0.284288	0.00059
5830415F09RIK	380687	165.4	28.012	114.7	18.219	-0.30653	0.00059
ACTR1B	4230411	769.9	166.179	1053.4	226.449	0.36823	0.0006
COL9A2	3420156	655.5	532.441	102.2	142.811	-0.844088	0.0006
SIAT9	1110301	1718.4	356.613	1224.1	324.512	-0.287651	0.0006
1500011K16RIK	70114	586.9	60.943	845.3	222.473	0.440279	0.00061
2310065F04RIK	4010731	15.4	6.848	43.7	23.903	1.83766	0.00061
CYP11A1	6580341	58.3	20.715	92.4	23.742	0.584906	0.00061
G1P2	460221	856.6	329.442	499.6	134.371	-0.416764	0.00061
FBLN1	1190041	94	18.718	138.5	34.76	0.473404	0.00062
TK1	3450010	112.6	38.304	67.8	19.319	-0.397869	0.00062
HRBL	60403	1622.8	258.965	1189.6	107.991	-0.266946	0.00063
ITGB2L	430463	244.8	86.902	134.1	67.061	-0.452206	0.00063
KIF1B	380170	30.7	9.625	56.5	19.49	0.840391	0.00064
KCTD20	3830164	931.3	127.989	680.4	100.103	-0.269408	0.00064
IL18RAP	430446	67.1	18.835	40.5	13.732	-0.396423	0.00064
ARRB2	1110451	2479	544.97	1788	425.682	-0.278741	0.00065
FZR1	160446	682.7	138.436	480.2	135.995	-0.296616	0.00065
DLAT	6770619	168.4	30.045	237	45.572	0.407363	0.00066
GRB14	2810100	33.5	18.217	64.9	22.284	0.937313	0.00066
5830436D01RIK	4540739	234	86.88	137.9	39.534	-0.410684	0.00066
EDG6	1470687	77.9	21.158	47.7	17.491	-0.387677	0.00066
PLEKHF2	3450364	334.5	54.972	240.3	29.106	-0.281614	0.00066
3110018A08RIK	6770497	1610.8	237.436	1181.8	186.018	-0.266327	0.00066
PPP1R15B	5260739	115.2	25.269	77.4	18.072	-0.328125	0.00066
AW555464	7210274	310.7	77.47	434.1	79.217	0.397168	0.00067
MAP1LC3A	3190100	198	30.235	291.4	80.186	0.471717	0.00067
AI115600	4590341	1853.3	237.653	1361.3	156.691	-0.265472	0.00067
HP	4390113	4035.9	1135.62	2732.6	645.987	-0.322927	0.00067
ODZ4	3060382	389	50.295	559.5	146.613	0.438303	0.00068
KCNK1	1450608	451.9	179.793	718.3	197.528	0.589511	0.00068
2610039C10RIK	2680202	2113.5	387.082	1526	376.378	-0.277975	0.00068
IL17RE	7100020	10.8	4.475	28.5	7.335	1.63889	0.00069
GDPD2	510327	645.4	132.583	455.3	127.401	-0.294546	0.00069
H2AFY	3370711	5550.2	1001.7	4090.2	738.225	-0.263054	0.00069
ANXA3	5090184	4336.6	883.492	3194.1	502.832	-0.263455	0.00069
JUN	7560291	143.5	30.796	203.2	41.986	0.416028	0.0007
MLYCD	870373	201.3	59.835	290.3	62.048	0.442126	0.0007
1810014F10RIK	2480022	338.4	51.749	243.5	33.008	-0.280437	0.0007
C1QTNF3	270671	101.3	71.533	26.5	19.471	-0.738401	0.0007
ODF2	5870612	84	18.167	54	15.155	-0.357143	0.0007
BC066140	2600671	156.1	18.04	108.3	15.933	-0.306214	0.00071
SEMA3B	770392	55.7	14.94	86	22.266	0.543986	0.00073
AA467197	7160047	1577.1	548.767	961.1	290.693	-0.39059	0.00073
TFDP1	5420224	1679.3	257.174	1235	230.932	-0.264575	0.00073
TM7SF4	3130743	106.9	39.623	188.6	71.123	0.764266	0.00074
1700081H05RIK	4610653	422.5	74.479	293	89.435	-0.306509	0.00074
F5	7610441	150.3	41.342	97.1	31.668	-0.353959	0.00074
ISGF3G	6520133	367.2	61.481	265.1	47.857	-0.27805	0.00074
2810405K02RIK	3460270	343.8	55.867	472.9	103.881	0.375509	0.00075
SPHK1	620372	2035.5	499.849	1452.8	237.381	-0.286269	0.00075
ZHX1	5570484	199.7	37.135	278.4	48.292	0.394091	0.00076
VEGFA	2030739	277.2	42.095	382.8	65.129	0.380952	0.00076
CORO1A	1500463	9339.4	1842.7	6879.5	1489.28	-0.26339	0.00076
PPM1D	6250092	584	114.436	425.8	80.087	-0.27089	0.00076
C130099A20RIK	7400328	2728.4	563.729	2011.4	344.879	-0.262791	0.00076
COG6	7150768	775.1	137.712	1054.8	169.496	0.360857	0.00077
HIST1H2AF	4250711	14101.9	2064.68	10422.6	2016.36	-0.260908	0.00077
ALOX15	6580601	26.2	13.567	6.1	7.992	-0.767176	0.00077
5730409N16RIK	6280010	10.8	6.178	30.6	13.945	1.83333	0.00078
PCBP4	4560603	687.5	103.933	962.7	233.847	0.400291	0.00078
5730419I09RIK	1740020	759.1	95.827	555.7	74.011	-0.267949	0.00078
DCAMKL2	2650136	138.6	35.243	94.1	24.976	-0.321068	0.00078
USP28	6110717	151.1	17.734	213.6	49.944	0.413633	0.00079
USP47	3360523	588.7	168.866	832.4	146.248	0.413963	0.00079
HTRA3	780546	762.5	211.668	1077.3	238.331	0.412852	0.00079
RBM38	1410424	1199	227.555	881.2	190.049	-0.265054	0.00079
E030022B18RIK	3310255	52.2	17.934	28.2	8.786	-0.45977	0.00079
LBX1H	6620435	3.6	4.343	19.6	7.417	4.44444	0.0008
1500041O16RIK	5860026	530.5	127.996	731.6	155.803	0.379076	0.0008
FASTK	3930133	435.8	44.875	596.2	105.349	0.368059	0.0008
OXCT1	3460670	1894.9	302.611	2565.2	444.161	0.353739	0.0008
CDH13	6760195	67.1	18.371	117.3	45.596	0.748137	0.0008
9630025H16RIK	5870678	192.2	56.748	276.3	55.398	0.437565	0.0008
ADORA3	4070014	32.5	13.383	13	5.867	-0.6	0.0008
MTMR3	1570497	224.4	31.977	159.5	34.506	-0.289216	0.0008
RPA3	2760255	1064.7	209.911	772.9	184.522	-0.274068	0.0008
GP1BB	2680382	1576.5	451.489	1012.5	351.897	-0.357755	0.00081
ADA	2630408	164.3	37.121	113.6	30.559	-0.308582	0.00081
SLA	5360112	151	46.576	97.3	25.321	-0.355629	0.00082
ATP1B2	5670328	222	62.38	343.2	105.351	0.545946	0.00083
DUSP16	7160397	87.1	28.243	130.8	31.771	0.501722	0.00083
NDUFS2	7330706	616.6	93.662	859.8	206.322	0.394421	0.00083
C86987	2340039	294.4	83.496	184.4	73.137	-0.373641	0.00083
LIMS2	2350682	158.6	32.813	222.7	41.505	0.404161	0.00084
TEF	3170021	27.4	9.756	54.8	22.503	1	0.00084
LOC328660	2570598	143.3	38.335	94	29.682	-0.344033	0.00084
LOC268730	2570184	63.5	20.806	36.8	8.005	-0.420472	0.00084
BID	5700575	600.1	102.308	438.7	95.466	-0.268955	0.00084
CDK2	3870112	97.1	23.223	64.3	17.554	-0.337796	0.00084
RANGAP1	2070253	3637	421.562	2688.6	207.714	-0.260764	0.00084
1810041L15RIK	4880491	18.1	13.728	45.2	20.208	1.49724	0.00085
MIC2L1	1410521	148.9	38.824	227.1	68.275	0.525185	0.00085
FYCO1	5860333	133.7	64.713	234.3	78.433	0.752431	0.00085
SQSTM1	4560619	1634.2	165.507	2210.6	294.13	0.352711	0.00085
2300003P22RIK	5260392	467.5	205.664	228.5	129.611	-0.51123	0.00085
HIST1H2AH	670739	11879.1	1641.16	8797.7	1687.12	-0.259397	0.00085
KEO4	3370288	385.6	58.658	279.6	34.966	-0.274896	0.00085
1190007F08RIK	1690553	1043.3	329.154	688.1	106.182	-0.340458	0.00085
THBS2	6180168	1855.6	590.265	1187.2	339.973	-0.360207	0.00086
CDK2	630446	2315.5	255.856	1710.7	276.664	-0.261196	0.00086
IGK-C	630730	29186.6	4949.68	39338.9	2805.73	0.347841	0.00087
D830041I17RIK	510095	124.3	30.152	84.6	22.792	-0.319389	0.00088
MMRN1	1430747	448.4	65.58	321.5	81.434	-0.283006	0.00088
KIF3C	4670487	315.7	44.233	433.3	71.072	0.372506	0.00089
RBPMS2	60470	188.6	43.398	128.7	39.782	-0.317603	0.00089
GSTK1	5890487	605.5	92.171	876.2	241.956	0.447069	0.0009
1300010F03RIK	3060286	140.2	33.039	197.7	33.537	0.410128	0.0009
USP47	7380326	1232.9	122.419	1667.7	270.03	0.352664	0.0009
1700054N08RIK	7200048	67.5	12.112	41.7	8.148	-0.382222	0.0009
RFFL	7650564	249.3	64.659	171.1	45.116	-0.313678	0.0009
HADHB	5290500	406	151.126	670.8	224.384	0.652217	0.00091
FGF13	2320184	8.6	8.151	26.3	9.501	2.05814	0.00091
4930550C14RIK	4180161	90.6	20.603	59.5	10.777	-0.343267	0.00091
TBXAS1	430450	70.7	20.798	41.7	16.824	-0.410184	0.00091
MPPE1	7550239	366.8	49.877	266.1	45.998	-0.274537	0.00091
ATP2A1	780356	19361.9	3725.62	26071.4	2409.99	0.346531	0.00092
GRIA3	6900706	77.1	19.223	46.3	19.794	-0.399481	0.00093
PLEKHA6	2260021	28.4	8.613	51.7	17.243	0.820423	0.00094
9530058B02RIK	2060088	160.8	20.801	225	47.046	0.399254	0.00095
CRSP2	2340068	157.4	24.904	220.4	40.361	0.400254	0.00095
5830404H04RIK	5690373	385.6	61.007	532.9	123.201	0.382002	0.00095
RCN3	4280064	287.2	78.877	404.1	76.019	0.407033	0.00095
VCAM1	2850575	5413.1	779.072	4014.2	700.413	-0.258429	0.00095
ECSIT	3610414	372	85.757	509.7	110.95	0.370161	0.00096
TSPAN7	6130431	544	58.124	739.3	135.63	0.359007	0.00096
FANCM	1980341	87.2	22.451	57	14.824	-0.34633	0.00096
OAS1G	130598	486	145.036	325.6	76.731	-0.330041	0.00096
DMKN	3940682	382.7	152.886	213.3	81.672	-0.442644	0.00096
DUSP4	6270181	115.4	35.322	184.5	60.177	0.598787	0.00098
9030625A11RIK	4200678	28.4	11.96	55.1	21.089	0.940141	0.00098
BC034076	5670612	15.5	9.638	34.8	10.268	1.24516	0.00098
VDAC1	6840731	7376	711.457	9924.6	1431.76	0.345526	0.00098
A530046H20RIK	7400626	99	27.001	144.5	35.948	0.459596	0.00098
COL3A1	5340692	76.2	33.27	37.2	18.125	-0.511811	0.00098
4932409I22RIK	3870484	21.8	10.44	42.9	14.043	0.96789	0.00099
ANK1	2900132	362.2	69.389	524.9	145.53	0.449199	0.00099
1700025G04RIK	2850112	334.9	68.945	458	80.72	0.367572	0.00099
5730469M10RIK	4280681	2912.9	961.005	1845.9	529.553	-0.366302	0.00099
NAT2	1710451	288	59.415	207.8	28.538	-0.278472	0.00099
ADSSL1	1770468	7669.8	1230.09	10315.4	1485.43	0.344937	0.001
CAV1	4610072	518.1	197.864	810.4	226.327	0.564177	0.00101
NASP	610743	533.4	89.171	390.8	80.883	-0.267342	0.00101
PKN2	50437	459.2	62.405	335.5	34.726	-0.269382	0.00101
F10	1230639	877.4	244.899	591.4	162.858	-0.325963	0.00101
2410011G03RIK	1070376	1811.2	265.088	2440.5	425.64	0.347449	0.00102
2900079J23RIK	6900327	54.8	18.498	30.6	9.552	-0.441606	0.00102
VPREB1	3870274	361.4	195.773	148.9	97.382	-0.587991	0.00103
CDYL	5860386	169.7	25.656	119.4	29.435	-0.296405	0.00103
GLIPR2	3940639	1498.9	350.487	1064.1	279.039	-0.290079	0.00103
2410016O06RIK	6250370	307.1	60.821	222.3	33.941	-0.276132	0.00103
LIG1	3060767	868.4	198.359	623.6	155.505	-0.281898	0.00103
PRKAB1	2760241	1114.5	191.68	823.6	127.452	-0.261014	0.00104
VRK1	5220189	384	47.253	279.6	36.112	-0.271875	0.00104
DST	5360021	82.9	24.575	127	36.086	0.531966	0.00105
2310045L10RIK	3180291	91	30.112	55.7	15.895	-0.387912	0.00106
TNFSF14	4010735	60	17.047	35.4	13.469	-0.41	0.00106
D930049F02RIK	5700138	72.6	18.509	46	7.838	-0.366391	0.00107
DMKN	50521	364.5	141.08	205.5	83.327	-0.436214	0.00107
3110079O15RIK	5080176	5435.7	3914.85	1290.2	1737.6	-0.762643	0.00107
A530060O05RIK	6280521	131.2	37.285	82.6	31.166	-0.370427	0.00108
DCK	2190671	90.2	34.069	52.1	13.756	-0.422395	0.00108
KCTD14	6840048	102.7	26.359	69	18.135	-0.32814	0.00108
RBKS	3180180	277.1	53.692	200.1	24.567	-0.277878	0.00108
LPIN2	6760220	131.3	37.562	86	24.917	-0.345011	0.00109
4933411B03RIK	3390347	55.7	9.967	32.8	10.161	-0.411131	0.00109
TFRC	1780524	6048.4	1044.38	4498.6	670.876	-0.256233	0.00109
GM867	5550402	128.6	61.509	61.7	29.125	-0.520218	0.0011
CASQ2	6520347	16.9	9.295	46.4	26.201	1.74556	0.00111
GFI1	7040446	750.4	232.639	498.4	117.809	-0.335821	0.00111
SERPINA12	3890743	206.1	34.61	145.6	37.746	-0.293547	0.00111
ATP1B1	130215	546.8	169.26	824.8	232.877	0.508413	0.00112
MPI1	1430494	677.9	99.081	916.3	121.763	0.351674	0.00112
B430305P08RIK	5700382	408.2	71.787	298.2	54.869	-0.269476	0.00112
GABPB2	3420452	81.2	23.759	51.3	12.208	-0.368227	0.00112
RRM2	2190110	30.8	12.872	12.1	4.766	-0.607143	0.00112
ANKRD22	2320445	163.3	65.186	93	29.994	-0.430496	0.00112
IL28RA	4390543	546.3	174.449	354.3	95.157	-0.351455	0.00112
LPIN2	4850278	224.2	43.677	160.7	35.417	-0.283229	0.00113
HIST1H3E	1190047	369.8	66.43	269.6	40.892	-0.270957	0.00113
A330080J22RIK	3130040	185.1	75.026	103.1	38.224	-0.443004	0.00114
LOC382015	7050669	51.1	24.717	21.7	12.366	-0.575342	0.00114
F730011J02	5820286	696	224.17	442.6	137.18	-0.36408	0.00115
KLC2	3060347	49.2	23.932	86	26.961	0.747967	0.00116
2410004L22RIK	870241	516.7	78.518	379.5	52.034	-0.265531	0.00116
LRRK2	7200767	236	59.58	166.3	26.939	-0.295339	0.00116
MKRN1	1230403	258.8	66.632	176.7	51.79	-0.317233	0.00116
RBM43	6180064	594.4	99.817	437.5	60.753	-0.263964	0.00117
3300001G02RIK	4180292	1637.7	182.442	1216.4	116.014	-0.257251	0.00119
KIT	730193	942.9	120.927	697.9	125.738	-0.259837	0.00119
NXT1	6370097	604	93.02	444.8	57.844	-0.263576	0.00119
3300002P13RIK	2450564	8.2	6.237	27.1	13.652	2.30488	0.0012
CDH15	7650370	558.5	175.991	819	205.968	0.466428	0.0012
MLKL	630025	570.4	106.004	420	60.579	-0.263675	0.00122
LOC385274	5130386	72.7	23.181	110.7	29.406	0.522696	0.00123
D10ERTD322E	3170615	1654	220.621	2220.8	430.806	0.342684	0.00123
YPEL5	2490603	1383.3	377.019	968.4	212.285	-0.299935	0.00123
ARRB1	2600242	63.7	16.843	39.3	9.124	-0.383046	0.00123
DNMT3L	4280100	76.6	41.404	33.2	13.045	-0.56658	0.00123
F5	4610138	431.7	100.538	288.2	109.959	-0.332407	0.00123
RGMC	5570021	16.5	6.537	34.7	10.105	1.10303	0.00124
TDRD9	2260341	6	4.694	22	7.365	2.66667	0.00124
ATPI	4730544	216.5	57.493	149.2	38.281	-0.310855	0.00124
CHRNA1	3840201	12.2	12.577	34	13.936	1.78689	0.00125
CHST5	1340164	70.9	11.018	104.7	20.662	0.476728	0.00125
CYP2F2	6040689	116.3	42.754	225	104.391	0.934652	0.00125
OSR2	4900168	15.4	8.304	39.1	19.536	1.53896	0.00125
GREB1	4290528	40.8	19.975	83.6	37.859	1.04902	0.00125
RAB3D	1470278	2082.1	450.751	1538.5	345.046	-0.261083	0.00125
TNFSF14	6250619	220.2	54.124	155.3	38.695	-0.294732	0.00125
SUV39H1	1090328	157.5	25.888	110.9	22.842	-0.295873	0.00125
G22P1	830041	2237.5	285.067	1665.5	329.452	-0.255642	0.00125
MSC	1230746	128.5	38.509	196.6	58.506	0.529961	0.00126
PLCD1	2480372	682.1	168.699	943.3	214.132	0.382935	0.00126
2210015K02RIK	2140044	73.6	23.783	112.3	30.182	0.525815	0.00127
DGCR6	240239	78.4	17.757	118.6	33.93	0.512755	0.00129
EIF4A2	4850747	604.2	87.758	815.3	174.598	0.349388	0.00129
LOC385659	730743	57.2	20.453	31.7	11.388	-0.445804	0.00129
H2-AB1	2570487	5495.8	907.683	7354	1490.7	0.338113	0.0013
E130107N23RIK	780168	1677.9	250.302	1248.7	143.906	-0.255796	0.0013
ZFP39	6760022	385.1	70.876	281.9	37.933	-0.267982	0.0013
KCNJ12	5090037	9.5	7.075	28.4	13.453	1.98947	0.00131
2310046M24RIK	1580452	457.1	81.93	618.5	126.319	0.353096	0.00131
PNKP	6130360	3397.8	1032.13	2307.1	395.101	-0.321002	0.00131
SPIRE1	5130382	163.3	52.396	106	22.658	-0.350888	0.00133
SRPR	3520192	437.7	90.615	592.3	90.492	0.35321	0.00135
PLEKHF2	2120707	1472.8	163.158	1096.1	129.676	-0.255771	0.00135
TESK1	4890402	231.5	75.625	345.1	91.34	0.490713	0.00136
CEBPE	1340634	2058	702.458	1272.8	431.561	-0.381535	0.00136
PADI2	5080639	48	17.824	83.8	30.583	0.745833	0.00137
LOC382896	4260463	335.9	56.146	529.3	188.007	0.575767	0.00137
UROS	1110300	491.2	169.817	310.9	82.8	-0.36706	0.00137
ZFP276	1770349	128.2	37.745	78.5	33.741	-0.387676	0.00137
AI448196	4060022	141.8	22.865	198	37.645	0.396333	0.00138
GSTA4	360348	96.2	19.071	137.8	33.661	0.432432	0.00139
LIMS2	3180681	363.3	70.974	495.3	111.697	0.363336	0.00142
D10JHU81E	5340129	1308.4	186.87	1775.5	402.326	0.357001	0.00142
2500004H21RIK	2850307	557.4	70.519	411.6	74.466	-0.261572	0.00142
RANGAP1	4830528	3611.2	370.374	2698.4	246.376	-0.252769	0.00142
VRK1	3610731	551.3	151.183	384.9	87.721	-0.301832	0.00142
NME7	4260609	1683.3	323.162	2308	549.254	0.371116	0.00143
PRIM2	2760692	82.3	25.781	51.4	15.425	-0.375456	0.00143
4833431P12RIK	7400440	445.4	100.521	629.5	165.512	0.413336	0.00144
PODXL2	20243	359.6	117.149	546.4	157.817	0.519466	0.00144
IL8RB	1300095	410.5	125.423	258.2	99.272	-0.371011	0.00144
CLDN15	6420594	660.8	191.815	449.5	112.477	-0.319764	0.00144
NCF4	2940504	4104	1213.7	2785.7	678.008	-0.321223	0.00145
GBX2	6580138	120.5	23.623	80.1	27.226	-0.33527	0.00145
PRKCZ	1110392	30.1	13.291	52.9	12.631	0.757475	0.00147
D830007E07RIK	4120181	26.3	10.173	49.7	18.566	0.889734	0.00147
TYMS	4810239	123.6	36.663	80	24.822	-0.352751	0.00147
CLEC5A	2850537	105.7	45.891	56.8	19.745	-0.46263	0.00147
RETNLA	1110709	24.3	12.232	55.4	27.595	1.27984	0.00148
LST1	5860154	1234.8	266.883	919.8	174.422	-0.255102	0.00148
WWP1-PENDING	60270	701.4	105.206	942.5	136.107	0.343741	0.00149
GPNMB	4670228	786.3	263.715	1200.2	348.541	0.526389	0.00149
CRHBP	2970026	16.7	7.477	1.4	5.721	-0.916168	0.00149
ALOX12	5820343	38.6	10.533	19	10.325	-0.507772	0.0015
ARL6IP1	4280072	7977.3	724.085	5975.9	659.674	-0.250887	0.00152
LRRC15	5090706	541.6	266.278	265	120.732	-0.510709	0.00152
C230052I12RIK	2140403	74.8	17.722	48.2	10.35	-0.355615	0.00152
JAM2	3400164	39.3	14.689	64.2	16.545	0.633588	0.00153
TCRB-V8.2	2510138	648.4	119.415	913.3	241.242	0.408544	0.00153
5930416I19RIK	1050424	2402.5	309.791	1796.2	180.104	-0.252362	0.00153
E430021P16RIK	6040072	2142.1	251.12	1600.9	256.169	-0.252649	0.00153
HIST1H3A	1740487	125.2	29.623	86.9	18.963	-0.305911	0.00153
SGK3	620280	344.2	49.002	252.2	42.361	-0.267286	0.00154
GPR84	7000259	272	109.127	158.7	48.4	-0.416544	0.00154
HMGCS2	6280392	83.4	38.821	145.8	51.892	0.748201	0.00155
FOXD4	5090424	136.9	61.412	69.4	34.338	-0.493061	0.00156
NOL3	5220243	9	5.458	27.3	13.126	2.03333	0.00157
COL7A1	3290209	37.4	12.116	62	19.048	0.657754	0.00157
ODC1	6840121	4521.2	1088.42	3251.8	791.984	-0.280766	0.00157
GTPBP1	6580735	94.4	24.165	63.4	13.867	-0.32839	0.00157
CMTM7	460347	2524.5	398.88	1879.8	417.148	-0.255377	0.00157
AGC1	5870438	337.6	275.382	64.6	88.889	-0.808649	0.00158
1110019L22RIK	290041	504.1	149.996	724.6	179.26	0.437413	0.0016
LOC381632	6250504	122.7	24.854	85.1	19.157	-0.306438	0.0016
CBX5	3890519	251.3	63.935	178.3	39.083	-0.290489	0.0016
NTRK2	5420593	33.5	10.918	55.6	15.893	0.659701	0.00162
LOC224532	1710327	172.5	34.913	237.7	48.072	0.377971	0.00163
CIP4	5340367	12.8	9.093	34	16.19	1.65625	0.00163
4921511I23RIK	1580632	52.1	14.269	27.9	16.056	-0.464491	0.00163
A630054N20RIK	4390242	83.5	37.092	43.4	16.872	-0.48024	0.00163
HRSP12	5390039	304.6	62.866	222.7	44.591	-0.268877	0.00163
LRG1	290097	4367.9	1246.69	2931.7	881.799	-0.328808	0.00163
APBB1IP	3460747	308.8	72.199	224.5	47.398	-0.272992	0.00163
ICA1	5490142	379.7	77.783	279.3	50.738	-0.264419	0.00164
C1QTNF4	5670039	34.7	9.87	66.3	28.729	0.910663	0.00166
IFITM5	1740100	1797.5	630.086	2581.5	541.939	0.436161	0.00167
GJB3	6060433	54.3	19.415	29.8	11.918	-0.451197	0.00168
H3F3A	3360669	6454.9	939.836	4845	522.696	-0.249407	0.00169
NCOA4	1740441	310.9	76.108	223.9	47.168	-0.279833	0.00169
CCR6	1010132	56.5	20.727	120.3	63.554	1.1292	0.0017
9830130M13	3400204	720.6	276.741	440.7	110.995	-0.388426	0.0017
E330009F12RIK	4040598	464.6	124.649	326.4	77.595	-0.29746	0.0017
B430306N03RIK	2630433	189.8	67.005	117.8	35.427	-0.379347	0.00171
IGFBP3	1820601	119.2	24.782	80.2	25.893	-0.327181	0.00171
UCK2	5810070	547.4	86.7	405.8	56.625	-0.258677	0.00171
VLDLR	4480639	1682.7	448.301	2304.5	400.457	0.369525	0.00173
LOC333670	6510468	67.7	34.377	31.2	13.434	-0.539143	0.00173
PDHB	2000372	205.7	36.709	289.7	74.651	0.408362	0.00176
C230052I12RIK	10292	137.5	26.295	96.6	23.879	-0.297455	0.00176
CORIN	4830148	54.4	17.057	106.9	51.971	0.965074	0.00177
PINK1	2320398	126	29.145	197.2	68.147	0.565079	0.00178
GREM1	1450445	56.2	14.267	32.3	14.706	-0.425267	0.00178
ZAP70	3360280	56.6	14.239	85.1	20.068	0.503534	0.00179
AKAP1	6510673	125.6	23.237	178.4	45.382	0.420382	0.00179
ANKRD2	6060201	229.8	97.627	522	296.901	1.27154	0.0018
PPOX	3370538	178.5	60.666	113.1	32.517	-0.366387	0.00181
ADAMTS20	3120132	8.9	4.616	24.9	7.603	1.79775	0.00183
1110029L17RIK	2060377	966.1	117.167	721.7	89.764	-0.252976	0.00184
CMYA4	830019	1.7	5.525	19	12.281	10.1765	0.00185
TRPT1	5420524	82.5	13.723	119.1	29.887	0.443636	0.00186
LTB4R1	4230402	2218	766.263	1371.1	489.063	-0.38183	0.00188
TMPO	10181	257	60.499	186.5	39.466	-0.274319	0.00188
SUCLG1	1240414	954.3	123.143	1283.9	286.594	0.345384	0.00189
USP18	4610139	121.7	42.727	76.1	20.188	-0.374692	0.00189
SIGLEC10	2850553	354.7	78.584	261.3	50.105	-0.263321	0.00189
GLRX	4050112	4500.7	933.523	3383.8	616.369	-0.248161	0.00189
HES1	4230356	229.6	46.931	322.9	83.922	0.406359	0.0019
HIST1H3D	4890382	346.2	64.811	254.9	33.745	-0.26372	0.0019
TUBA8	1500301	308.4	96.63	441	103.9	0.429961	0.00191
CYCS	670692	2339.9	282.705	3110.8	490.31	0.329459	0.00191
CREB3L1	4220292	136.3	60.325	209.2	46.838	0.53485	0.00191
HAT1	20246	4301.4	538.373	3235	270.057	-0.247919	0.00191
3526401B18RIK	6660202	61.3	14.847	38.1	8.418	-0.378467	0.00191
ARHGAP19	1340047	50.8	11.235	29.8	9.316	-0.413386	0.00191
6330503K22RIK	3420521	252.6	59.241	183.5	39.778	-0.273555	0.00192
MBOAT2	5550398	86.4	41.137	43.8	15.582	-0.493056	0.00193
HRSP12	6180445	320.1	57.788	234.6	55.001	-0.267104	0.00193
MRRF	7000646	24.9	7.063	47.6	18.356	0.911647	0.00194
MAP4K2	6620553	460.7	100.712	341.4	62.223	-0.258954	0.00194
PLAGL2	7400369	1816.6	265.336	1363.7	243.405	-0.249312	0.00195
1810006O10RIK	360592	65.7	15.05	41.6	10.186	-0.366819	0.00196
C530044G15RIK	5810463	96.9	28.983	57.3	28.57	-0.408669	0.00196
9430063L05RIK	510546	46.8	13.637	72.3	15.359	0.544872	0.00197
EG433016	4260025	950.9	400.857	530.3	211.057	-0.442318	0.00197
USP1	630437	194.2	62.538	127.4	33.241	-0.343975	0.00197
BLR1	50091	66.3	19.469	103.8	33.126	0.565611	0.00199
B230384C22RIK	990475	65.4	14.088	41.3	11.707	-0.368502	0.002
KIF23	3840523	1499.1	410.286	1041.2	274.535	-0.30545	0.002
RFC3	4560440	181.9	24.346	130.7	21.498	-0.281473	0.002
TCFCP2L1	4280541	13.5	7.513	41.6	26.515	2.08148	0.00201
E030027L17	2350768	189.7	36.33	265.1	66.674	0.39747	0.00201
PIWIL2	6020187	40.1	7.809	64.8	19.443	0.61596	0.00202
GSN	4260709	216.5	56.148	324.2	101.007	0.49746	0.00203
POLH	6510554	148.5	36.493	101.6	32.644	-0.315825	0.00203
CELSR3	3830605	198.8	55.989	127.1	51.935	-0.360664	0.00203
MS4A3	70068	2102.1	691.79	1348.6	428.333	-0.358451	0.00204
BC004701	2630427	56.3	11.886	34.2	9.506	-0.39254	0.00206
BDH	7150243	194.1	39.975	265	50.178	0.365276	0.00207
PRR11	6220671	40.5	12.945	21.6	8.987	-0.466667	0.00209
CLEC2	2710008	153.7	44.509	101.8	31.597	-0.337671	0.00209
SLC38A3	6100154	47.9	24.111	90.6	37.309	0.891441	0.00211
LOC243268	6620020	78.1	18.647	112.6	24.465	0.441741	0.00212
RAVER2	6650039	33	9.655	54.6	13.069	0.654545	0.00212
2310022K01RIK	2630154	319.6	57.202	235.3	44.613	-0.263767	0.00212
4921517B04RIK	1570592	26.9	9.223	46.9	13.099	0.743494	0.00213
HOXC10	4810735	125.9	28.662	181.8	50.331	0.444003	0.00213
GBL	3520241	1073.6	183.781	805.2	89.419	-0.25	0.00214
TM4SF12	6220273	71.1	27.011	113.4	34.712	0.594937	0.00215
NOPE	2230687	478	143.791	691.1	180.517	0.445816	0.00217
RPS6KA2	3890064	54.5	24.862	93.6	31.904	0.717431	0.00218
USP18	2490452	363.3	109.167	249.3	55.984	-0.31379	0.0022
PRKWNK1	460193	262.7	46.281	192.4	25.023	-0.267606	0.0022
F630107D10RIK	2100730	254.9	44.005	185	46.413	-0.274225	0.00222
HIST2H2AA1	7150356	229.7	39.693	311.5	64.637	0.356117	0.00223
GPRC5B	430066	208.1	23.637	284.2	65.524	0.36569	0.00224
NEB	7040328	0.1	4.536	17.2	12.627	171	0.00225
P2RY1	2070440	599.7	111.599	443.4	106.219	-0.26063	0.00225
AKR1C19	2070692	123.7	30.097	86.6	20.165	-0.299919	0.00225
ACSL6	1740669	36.7	11.697	59.2	15.48	0.613079	0.00226
TRP53INP2	360674	612.3	110.462	825.5	188.515	0.348195	0.00227
GYG1	6020301	253.3	70.655	357.8	88.111	0.412554	0.00228
GM644	6480324	43.1	11.336	23.9	7.372	-0.445476	0.00229
DTNA	7380255	13.3	5.728	30	8.34	1.25564	0.0023
MDH1	240593	97.9	44.898	164.3	55.223	0.678243	0.00231
RARB	2650131	8.9	6.121	24.7	7.002	1.77528	0.00231
BC032204	160259	1320.4	311.288	974.3	212.368	-0.262118	0.00231
RASGRP4	50167	194.5	55.036	129.4	42.87	-0.334704	0.00231
MPO	6280168	4823.1	1406.35	3189.3	1090.39	-0.338745	0.00231
MTF1	4480543	363.3	90.691	263.1	55.064	-0.275805	0.00235
PIK3CG	4850291	714.3	122.309	534.9	91.452	-0.251155	0.00236
NDUFB5	4900538	154.5	65.51	258.3	91.49	0.671845	0.00237
OAS3	4890689	59.2	20.819	33	14.942	-0.442568	0.00237
FECH	3420291	252.7	100.865	151	44.611	-0.402454	0.00239
CSRP3	5340722	1110.9	540.588	2445.4	1353.64	1.20128	0.0024
TNFRSF25	6370520	93.3	21.064	132	23.507	0.414791	0.00241
PPARGC1B	6860138	467	88.459	623.7	111.124	0.335546	0.00242
VDR	2360292	234.4	52.965	317	58.131	0.352389	0.00242
4631422C13RIK	1230241	134.2	18.925	94.9	16.958	-0.292846	0.00242
EG435391	870367	2.7	5.346	19.6	12.323	6.25926	0.00243
TLCD1	4280471	342.7	62.434	253.6	37.872	-0.259994	0.00243
PITPNC1	460364	69.7	14.236	101.3	19.113	0.453372	0.00244
2700062C07RIK	6280373	297	41.79	219	32.803	-0.262626	0.00244
APAF1	2370193	197.8	40.978	143.6	28.463	-0.274014	0.00244
SCL0002073.1_13	3800746	27	9.042	10.8	5.675	-0.6	0.00244
UNC119	270332	184	33.296	132.4	33.358	-0.280435	0.00244
GAPD	5870154	6207.6	717.577	8198.8	1476.71	0.320768	0.00245
9830141J12RIK	4490048	100.7	27.769	68	17.641	-0.324727	0.00245
GIMAP8	4010402	413.1	56.774	552.4	69.606	0.337206	0.00247
ATP2A2	940730	1411.8	728.547	2626.2	1112.38	0.860178	0.00248
MTDNA_ATP8	5560465	6832.3	2126.58	9986.7	2723.07	0.461689	0.00249
H2-EB1	520072	4134.4	883.875	5460.3	1084.76	0.320699	0.00251
2410016O06RIK	670112	671.9	143.852	503.6	76.411	-0.250484	0.00251
ERDR1	4880187	815.6	314.025	471.4	208.587	-0.422021	0.00251
0610007J10RIK	6550717	1288.9	216.448	1787.3	470.335	0.386686	0.00254
LUM	4180475	6540.1	1601.16	4777	1084.49	-0.269583	0.00254
ARAF	3360403	55.4	13.173	82.8	17.541	0.494585	0.00255
BEX2	3400564	126	27.15	88.7	17.961	-0.296032	0.00255
TRAF1	2510164	218.7	42.071	296	60.412	0.353452	0.00257
WBSCR22	7570070	241.5	60.878	173.7	23.424	-0.280745	0.00259
SIX1	1450364	341.4	122.026	516.6	148.384	0.513181	0.0026
GPX1	1980301	31988.3	3834.78	24244.7	2470.88	-0.242076	0.0026
NRM	1410615	2788.4	237.123	2108.7	194.086	-0.24376	0.0026
RETNLG	7160711	13301.5	3406.01	9460.7	2491.68	-0.288749	0.0026
NGP	730487	20061.2	4557.9	14692.9	3743.19	-0.267596	0.0026
SLC41A3	6550500	212.2	22.447	307.4	91.179	0.448633	0.00261
MIC2L1	6650037	1197.8	207.838	1585.4	283.779	0.323593	0.00262
ARRB1	620575	60.2	19.32	36.4	10.163	-0.395349	0.00262
ARHGAP4	7160474	1898.7	375.168	1434.5	212.874	-0.244483	0.00263
GSC	4780019	16.8	9.882	35.1	11.962	1.08929	0.00264
FBXO33	1170474	340.8	63.199	252.7	40.059	-0.258509	0.00265
LOC385603	6660482	28.6	13.957	52.1	17.69	0.821678	0.00266
2310022K01RIK	6940435	202.7	31.626	147.6	30.439	-0.27183	0.00266
OGFRL1	5720440	844.7	193.083	610.9	169.822	-0.276785	0.00267
LRRC20	6130338	146.7	28.289	208.2	56.188	0.419223	0.00269
CTF1	360292	60.6	10.291	93.6	29.248	0.544554	0.00269
PIP5K1A	1090239	491.9	53.458	367.7	47.109	-0.25249	0.00271
BC035522	5390075	106.3	18.747	148.6	28.639	0.39793	0.00272
TM4SF8	3130497	1101.3	231.95	1456.8	214.333	0.3228	0.00274
5133400G04RIK	1510592	235.6	44.177	172.8	24.299	-0.266553	0.00274
IL11RA2	2360114	638.6	162.883	862.9	149.974	0.351237	0.00276
LTBP4	1570672	506.9	132.211	734.3	212.95	0.448609	0.00276
TSPO	4670544	2102.9	506.057	1554.7	318.611	-0.260688	0.00277
ACN9	7000156	83.7	25.523	121.1	29.237	0.446834	0.00278
BCAT1	430561	140.9	63.104	77.2	28.382	-0.452094	0.00278
MIA1	2480139	528.1	335.122	171.3	207.046	-0.67563	0.00279
2610304F08RIK	3170441	17	10.41	35.3	10.508	1.07647	0.00281
LRRFIP1	6960377	333.6	55.702	453.1	107.646	0.358213	0.00281
TEKT1	6770376	2.4	7.174	17.8	8.692	6.41667	0.00281
AGC1	7610044	197.4	123.223	63.7	80.427	-0.677305	0.00281
CASP7	4560612	238.1	33.071	174.8	30.117	-0.265855	0.00281
6330415F13RIK	4120360	136.5	40.723	92.3	21.844	-0.32381	0.00282
PLEKHC1	1780377	1248.1	220.12	1648.9	299.127	0.321128	0.00283
TNFRSF4	2000747	114.9	18.585	159.6	24.104	0.389034	0.00284
AW146242	1230630	688.8	119.599	517.8	80.74	-0.248258	0.00284
TES	5690593	1023.3	197.287	772	162.229	-0.245578	0.00285
[truncated: 43,283 more rows]
