# Supplementary material for: Old age and the associated impairment of bones' adaptation to loading are associated with transcriptomic changes in cellular metabolism, cell-matrix interactions and the cell cycle
Source: Gene. 2017 Jan 30;599:36–52. doi: 10.1016/j.gene.2016.11.006 (PMC5139832; doi:10.1016/j.gene.2016.11.006)
Supplement: Supplementary Table 3 — List of gene IDs of all genes differentially expressed between the tibiae of young and aged mice which are also associated with reduced bone mineral content in the International Mouse Phenotyping Consortium. [file mmc3.xlsx]

## Sheet: Sheet1
Supplementary Table 3: List of Gene IDs of all genes differentially expressed between the tibiae of young and aged mice which are also associated with reduced bone mineral content in the International Mouse Phenotyping Consortium
2810417H13Rik
Adar
Agl
Aldh2
Aldh3b1
Anxa9
Arhgef4
Atf3
Bach2
BC023829
BC055324
Brpf1
Btrc
Cacna1s
Cbx5
Ccdc77
Chd1
Col9a2
Cxcr2
Cyp4b1
Dnajb3
Dock11
Dusp4
Eif4g2
Emc4
Ezh2
Fancl
Fgf7
Fgfr1
Gnas
Grb7
Greb1
Gse1
H2-Eb1
Hipk2
Hirip3
Hmga1
Ift140
Ift80
Lamc3
Lst1
Mamstr
Mcph1
Metrnl
Mpi
Mta3
Myoz1
Ntrk2
Oas1g
Pacsin3
Phex
Phpt1
Pink1
Ppp2r3a
Prkab2
Prodh
Prss50
Pxylp1
Rhot2
Rnaseh2c
Rrm2
Rxrg
Sdhc
Serinc3
Sgol1
Slc20a2
Slc40a1
Ssbp2
Stag3
Tead1
Tmem119
Tnfaip1
Trem1
Treml1
Vangl1
Vps33b
Zfp365
