# Supplementary material for: Old age and the associated impairment of bones' adaptation to loading are associated with transcriptomic changes in cellular metabolism, cell-matrix interactions and the cell cycle
Source: Gene. 2017 Jan 30;599:36–52. doi: 10.1016/j.gene.2016.11.006 (PMC5139832; doi:10.1016/j.gene.2016.11.006)
Supplement: Supplementary file 4 — Supplementary tables [file mmc4.xlsx]

## Sheet: Young
Supplementary Table 4a: List of genes regulated by loading at any time point in young mice in the current study
MGI Gene/Marker ID	Symbol	Name	Feature Type	Ensembl ID
MGI:3030420	Olfr586	olfactory receptor 586	protein coding gene	ENSMUSG00000066268
MGI:3027917	Enpp7	ectonucleotide pyrophosphatase/phosphodiesterase 7	protein coding gene	ENSMUSG00000046697
MGI:1921665	4932442E05Rik	RIKEN cDNA 4932442E05 gene	protein coding gene	ENSMUSG00000104443
MGI:1930146	Pmaip1	phorbol-12-myristate-13-acetate-induced protein 1	protein coding gene	ENSMUSG00000024521
MGI:1919104	Dpep3	dipeptidase 3	protein coding gene	ENSMUSG00000031898
MGI:104579	Il12rb1	interleukin 12 receptor, beta 1	protein coding gene	ENSMUSG00000000791
MGI:1334444	Zfpm2	zinc finger protein, multitype 2	protein coding gene	ENSMUSG00000022306
MGI:1306794	Scin	scinderin	protein coding gene	ENSMUSG00000002565
MGI:3031181	Olfr1347	olfactory receptor 1347	protein coding gene	ENSMUSG00000034583
MGI:3030192	Olfr358	olfactory receptor 358	protein coding gene	ENSMUSG00000075379
MGI:1314891	Tnfrsf11a	tumor necrosis factor receptor superfamily, member 11a, NFKB activator	protein coding gene	ENSMUSG00000026321
MGI:1918095	4921508D12Rik	RIKEN cDNA 4921508D12 gene	lincRNA gene	ENSMUSG00000027345
MGI:2151110	Prelp	proline arginine-rich end leucine-rich repeat	protein coding gene	ENSMUSG00000041577
MGI:1858196	Mybph	myosin binding protein H	protein coding gene	ENSMUSG00000042451
MGI:98400	Srd5a1	steroid 5 alpha-reductase 1	protein coding gene	ENSMUSG00000021594
MGI:95295	Egr1	early growth response 1	protein coding gene	ENSMUSG00000038418
MGI:97528	Pdgfb	platelet derived growth factor, B polypeptide	protein coding gene	ENSMUSG00000000489
MGI:109177	Cd59a	CD59a antigen	protein coding gene	ENSMUSG00000032679
MGI:95537	Ctgf	connective tissue growth factor	protein coding gene	ENSMUSG00000019997
MGI:98389	Spp1	secreted phosphoprotein 1	protein coding gene	ENSMUSG00000029304
MGI:1316745	Bmp15	bone morphogenetic protein 15	protein coding gene	ENSMUSG00000023279
MGI:98347	Snrpn	small nuclear ribonucleoprotein N	protein coding gene	ENSMUSG00000102252
MGI:1349458	Ppnr	per-pentamer repeat gene	intronic lncRNA gene	ENSMUSG00000099746
MGI:1919232	Snx10	sorting nexin 10	protein coding gene	ENSMUSG00000038301
MGI:1355316	St6galnac6	ST6 (alpha-N-acetyl-neuraminyl-2,3-beta-galactosyl-1,3)-N-acetylgalactosaminide alpha-2,6-sialyltransferase 6	protein coding gene	ENSMUSG00000026811
MGI:2179717	Glcci1	glucocorticoid induced transcript 1	protein coding gene	ENSMUSG00000029638
MGI:1916897	2310040G24Rik	RIKEN cDNA 2310040G24 gene	lincRNA gene	ENSMUSG00000101655
MGI:1918057	Arrdc2	arrestin domain containing 2	protein coding gene	ENSMUSG00000002910
MGI:1921084	Atp6v1d	ATPase, H+ transporting, lysosomal V1 subunit D	protein coding gene	ENSMUSG00000021114
MGI:2183442	Diras1	DIRAS family, GTP-binding RAS-like 1	protein coding gene	ENSMUSG00000043670
MGI:103187	Nqo1	NAD(P)H dehydrogenase, quinone 1	protein coding gene	ENSMUSG00000003849
MGI:1927184	Nrgn	neurogranin	protein coding gene	ENSMUSG00000053310
MGI:2441720	Sctr	secretin receptor	protein coding gene	ENSMUSG00000026387
MGI:109384	Atf3	activating transcription factor 3	protein coding gene	ENSMUSG00000026628
MGI:95296	Egr2	early growth response 2	protein coding gene	ENSMUSG00000037868
MGI:97306	Nf1	neurofibromatosis 1	protein coding gene	ENSMUSG00000020716
MGI:104537	Brca1	breast cancer 1, early onset	protein coding gene	ENSMUSG00000017146
MGI:2687406	Scn4b	sodium channel, type IV, beta	protein coding gene	ENSMUSG00000046480
MGI:1930016	Shank3	SH3/ankyrin domain gene 3	protein coding gene	ENSMUSG00000022623
MGI:2445137	6430571L13Rik	RIKEN cDNA 6430571L13 gene	protein coding gene	ENSMUSG00000037977
MGI:106589	Hivep3	human immunodeficiency virus type I enhancer binding protein 3	protein coding gene	ENSMUSG00000028634
MGI:1931526	Hist1h1c	histone cluster 1, H1c	protein coding gene	ENSMUSG00000036181
MGI:1923690	Slc30a9	solute carrier family 30 (zinc transporter), member 9	protein coding gene	ENSMUSG00000029221
MGI:1920127	2900003A17Rik	RIKEN cDNA 2900003A17 gene	unclassified gene
MGI:88393	Chd1	chromodomain helicase DNA binding protein 1	protein coding gene	ENSMUSG00000023852
MGI:1891704	Hbs1l	Hbs1-like (S. cerevisiae)	protein coding gene	ENSMUSG00000019977
MGI:1916805	2310033F14Rik	RIKEN cDNA 2310033F14 gene	unclassified gene
MGI:88096	Atf4	activating transcription factor 4	protein coding gene	ENSMUSG00000042406
MGI:1261415	Sgpl1	sphingosine phosphate lyase 1	protein coding gene	ENSMUSG00000020097
MGI:96957	Mea1	male enhanced antigen 1	protein coding gene	ENSMUSG00000002768
MGI:1859179	Irf3	interferon regulatory factor 3	protein coding gene	ENSMUSG00000003184
MGI:1922647	Arhgap24	Rho GTPase activating protein 24	protein coding gene	ENSMUSG00000057315
MGI:1096366	Psme3	proteaseome (prosome, macropain) activator subunit 3 (PA28 gamma, Ki)	protein coding gene	ENSMUSG00000078652
MGI:1918309	Hexim2	hexamethylene bis-acetamide inducible 2	protein coding gene	ENSMUSG00000043372
MGI:1276102	Aqr	aquarius	protein coding gene	ENSMUSG00000040383
MGI:2443432	Foxj3	forkhead box J3	protein coding gene	ENSMUSG00000032998
MGI:1916509	Kctd5	potassium channel tetramerisation domain containing 5	protein coding gene	ENSMUSG00000016946
MGI:1100851	Elavl1	ELAV (embryonic lethal, abnormal vision)-like 1 (Hu antigen R)	protein coding gene	ENSMUSG00000040028
MGI:1914386	Kbtbd4	kelch repeat and BTB (POZ) domain containing 4	protein coding gene	ENSMUSG00000005505
MGI:103582	Ercc5	excision repair cross-complementing rodent repair deficiency, complementation group 5	protein coding gene	ENSMUSG00000026048
MGI:96015	Hba-a1	hemoglobin alpha, adult chain 1	protein coding gene	ENSMUSG00000069919
MGI:2143340	Zfp445	zinc finger protein 445	protein coding gene	ENSMUSG00000047036
MGI:1923717	Msrb2	methionine sulfoxide reductase B2	protein coding gene	ENSMUSG00000023094
MGI:109146	Tmsb10	thymosin, beta 10	protein coding gene	ENSMUSG00000079523
MGI:96113	Hmgb1	high mobility group box 1	protein coding gene	ENSMUSG00000066551
MGI:1335087	Fem1b	feminization 1 homolog b (C. elegans)	protein coding gene	ENSMUSG00000032244
MGI:95575	Fosb	FBJ osteosarcoma oncogene B	protein coding gene	ENSMUSG00000003545
MGI:1927470	Spag5	sperm associated antigen 5	protein coding gene	ENSMUSG00000002055
MGI:1096360	Cd151	CD151 antigen	protein coding gene	ENSMUSG00000025510
MGI:108396	Dtymk	deoxythymidylate kinase	protein coding gene	ENSMUSG00000026281
MGI:1333889	Bub1b	BUB1B, mitotic checkpoint serine/threonine kinase	protein coding gene	ENSMUSG00000040084
MGI:1913275	Rcl1	RNA terminal phosphate cyclase-like 1	protein coding gene	ENSMUSG00000024785
MGI:1915746	Tceal7	transcription elongation factor A (SII)-like 7	protein coding gene	ENSMUSG00000079428
MGI:97514	Pcsk4	proprotein convertase subtilisin/kexin type 4	protein coding gene	ENSMUSG00000020131
MGI:1333813	Mbd2	methyl-CpG binding domain protein 2	protein coding gene	ENSMUSG00000024513
MGI:97360	Nos1	nitric oxide synthase 1, neuronal	protein coding gene	ENSMUSG00000029361
MGI:88329	Cd34	CD34 antigen	protein coding gene	ENSMUSG00000016494
MGI:108559	Macf1	microtubule-actin crosslinking factor 1	protein coding gene	ENSMUSG00000028649
MGI:3030584	Olfr750	olfactory receptor 750	protein coding gene	ENSMUSG00000035932
MGI:1306780	Egr3	early growth response 3	protein coding gene	ENSMUSG00000033730
MGI:1355332	Myadm	myeloid-associated differentiation marker	protein coding gene	ENSMUSG00000068566
MGI:106620	Omt2a	oocyte maturation, alpha	protein coding gene	ENSMUSG00000066463
MGI:1919282	Pdxp	pyridoxal (pyridoxine, vitamin B6) phosphatase	protein coding gene
MGI:1891828	Becn1	beclin 1, autophagy related	protein coding gene	ENSMUSG00000035086
MGI:99185	Zfp40	zinc finger protein 40	protein coding gene	ENSMUSG00000002617
MGI:96434	Igf2	insulin-like growth factor 2	protein coding gene	ENSMUSG00000048583
MGI:1919174	Tube1	epsilon-tubulin 1	protein coding gene	ENSMUSG00000019845
MGI:95394	Eno2	enolase 2, gamma neuronal	protein coding gene	ENSMUSG00000004267
MGI:1916022	Smpdl3b	sphingomyelin phosphodiesterase, acid-like 3B	protein coding gene	ENSMUSG00000028885
MGI:1337060	Ap3s2	adaptor-related protein complex 3, sigma 2 subunit	protein coding gene	ENSMUSG00000063801
MGI:97563	Pgk2	phosphoglycerate kinase 2	protein coding gene	ENSMUSG00000031233
MGI:109587	Tnfrsf11b	tumor necrosis factor receptor superfamily, member 11b (osteoprotegerin)	protein coding gene	ENSMUSG00000063727
MGI:1298372	Pcdha11	protocadherin alpha 11	protein coding gene	ENSMUSG00000007440
MGI:1298372	Pcdha11	protocadherin alpha 11	protein coding gene	ENSMUSG00000102206
MGI:1920392	3110035F07Rik	RIKEN cDNA 3110035F07 gene	unclassified gene
MGI:97712	Prrx1	paired related homeobox 1	protein coding gene	ENSMUSG00000026586
MGI:98962	Wnt7b	wingless-type MMTV integration site family, member 7B	protein coding gene	ENSMUSG00000022382
MGI:1914094	Ormdl2	ORM1-like 2 (S. cerevisiae)	protein coding gene	ENSMUSG00000025353
MGI:99501	Fgb	fibrinogen beta chain	protein coding gene	ENSMUSG00000033831
MGI:1351474	Nufip1	nuclear fragile X mental retardation protein interacting protein 1	protein coding gene	ENSMUSG00000022009
MGI:88611	Cyp4a10	cytochrome P450, family 4, subfamily a, polypeptide 10	protein coding gene	ENSMUSG00000066072
MGI:104771	Erbb4	erb-b2 receptor tyrosine kinase 4	protein coding gene	ENSMUSG00000062209
MGI:97350	Nkx2-5	NK2 homeobox 5	protein coding gene	ENSMUSG00000015579
MGI:88157	Bglap2	bone gamma-carboxyglutamate protein 2	protein coding gene	ENSMUSG00000074486
MGI:2135796	Chrac1	chromatin accessibility complex 1	protein coding gene	ENSMUSG00000068391
MGI:2140706	C87499	expressed sequence C87499	protein coding gene	ENSMUSG00000038330
MGI:1915022	Chd8	chromodomain helicase DNA binding protein 8	protein coding gene	ENSMUSG00000053754
MGI:88497	Crhbp	corticotropin releasing hormone binding protein	protein coding gene	ENSMUSG00000021680
MGI:109419	Faf1	Fas-associated factor 1	protein coding gene	ENSMUSG00000010517
MGI:2667725	Serpina10	serine (or cysteine) peptidase inhibitor, clade A (alpha-1 antiproteinase, antitrypsin), member 10	protein coding gene	ENSMUSG00000061947
MGI:2685177	Megf10	multiple EGF-like-domains 10	protein coding gene	ENSMUSG00000024593
MGI:101802	F2r	coagulation factor II (thrombin) receptor	protein coding gene	ENSMUSG00000048376
MGI:1336997	Lancl1	LanC (bacterial lantibiotic synthetase component C)-like 1	protein coding gene	ENSMUSG00000026000
MGI:98957	Wnt4	wingless-type MMTV integration site family, member 4	protein coding gene	ENSMUSG00000036856
MGI:107182	Ccr5	chemokine (C-C motif) receptor 5	protein coding gene	ENSMUSG00000079227
MGI:1341092	Fhl3	four and a half LIM domains 3	protein coding gene	ENSMUSG00000032643
MGI:1930188	Mrps34	mitochondrial ribosomal protein S34	protein coding gene	ENSMUSG00000038880
MGI:2443551	9430076C15Rik	RIKEN cDNA 9430076C15 gene	lncRNA gene
MGI:106214	Jrk	jerky	protein coding gene	ENSMUSG00000046380
MGI:1921537	Kcmf1	potassium channel modulatory factor 1	protein coding gene	ENSMUSG00000055239
MGI:109584	Prpf4b	PRP4 pre-mRNA processing factor 4 homolog B (yeast)	protein coding gene	ENSMUSG00000021413
MGI:101949	Rad52	RAD52 homolog (S. cerevisiae)	protein coding gene	ENSMUSG00000030166
MGI:101907	Klra1	killer cell lectin-like receptor, subfamily A, member 1	protein coding gene	ENSMUSG00000079853
MGI:1918499	4933430N04Rik	RIKEN cDNA 4933430N04 gene	lncRNA gene
MGI:1930803	Tesc	tescalcin	protein coding gene	ENSMUSG00000029359
MGI:1332235	Nrf1	nuclear respiratory factor 1	protein coding gene	ENSMUSG00000058440
MGI:99217	Cdh11	cadherin 11	protein coding gene	ENSMUSG00000031673
MGI:97830	Pygm	muscle glycogen phosphorylase	protein coding gene	ENSMUSG00000032648
MGI:2444394	A130038J17Rik	RIKEN cDNA A130038J17 gene	unclassified gene
MGI:2442403	Stk32a	serine/threonine kinase 32A	protein coding gene	ENSMUSG00000039954
MGI:107941	Emp1	epithelial membrane protein 1	protein coding gene	ENSMUSG00000030208
MGI:2145304	Gfod1	glucose-fructose oxidoreductase domain containing 1	protein coding gene	ENSMUSG00000051335
MGI:1353420	Itgb1bp2	integrin beta 1 binding protein 2	protein coding gene	ENSMUSG00000031312
MGI:2442993	9630021D06Rik	RIKEN cDNA 9630021D06 gene	unclassified gene
MGI:1351638	Mkln1	muskelin 1, intracellular mediator containing kelch motifs	protein coding gene	ENSMUSG00000025609
MGI:106593	Neurod6	neurogenic differentiation 6	protein coding gene	ENSMUSG00000037984
MGI:2145317	Brd9	bromodomain containing 9	protein coding gene	ENSMUSG00000057649
MGI:1913736	Acot11	acyl-CoA thioesterase 11	protein coding gene	ENSMUSG00000034853
MGI:2683584	Ttc5	tetratricopeptide repeat domain 5	protein coding gene	ENSMUSG00000006288
MGI:1934030	Dleu2	deleted in lymphocytic leukemia, 2	unclassified non-coding RNA gene	ENSMUSG00000097589
MGI:1918239	4931429I11Rik	RIKEN cDNA 4931429I11 gene	protein coding gene	ENSMUSG00000032023
MGI:1309489	Cask	calcium/calmodulin-dependent serine protein kinase (MAGUK family)	protein coding gene	ENSMUSG00000031012
MGI:97526	Pde6g	phosphodiesterase 6G, cGMP-specific, rod, gamma	protein coding gene	ENSMUSG00000025386
MGI:1328326	Wisp2	WNT1 inducible signaling pathway protein 2	protein coding gene	ENSMUSG00000027656
MGI:98483	Tap1	transporter 1, ATP-binding cassette, sub-family B (MDR/TAP)	protein coding gene	ENSMUSG00000037321
MGI:1339970	Rtn3	reticulon 3	protein coding gene	ENSMUSG00000024758
MGI:1913489	Rsrc2	arginine/serine-rich coiled-coil 2	protein coding gene	ENSMUSG00000029422
MGI:2141510	AI854703	expressed sequence AI854703	lincRNA gene	ENSMUSG00000053297
MGI:98739	Thbs3	thrombospondin 3	protein coding gene	ENSMUSG00000028047
MGI:1270843	Pde6d	phosphodiesterase 6D, cGMP-specific, rod, delta	protein coding gene	ENSMUSG00000026239
MGI:1931256	Cubn	cubilin (intrinsic factor-cobalamin receptor)	protein coding gene	ENSMUSG00000026726
MGI:2387995	Nek9	NIMA (never in mitosis gene a)-related expressed kinase 9	protein coding gene	ENSMUSG00000034290
MGI:1919663	Kcnmb2	potassium large conductance calcium-activated channel, subfamily M, beta member 2	protein coding gene	ENSMUSG00000037610
MGI:1289222	Kctd14	potassium channel tetramerisation domain containing 14	protein coding gene	ENSMUSG00000051727
MGI:1344417	Neu2	neuraminidase 2	protein coding gene	ENSMUSG00000079434
MGI:2153183	Kcnn3	potassium intermediate/small conductance calcium-activated channel, subfamily N, member 3	protein coding gene	ENSMUSG00000000794
MGI:1888984	Tbx21	T-box 21	protein coding gene	ENSMUSG00000001444
MGI:99495	Brd2	bromodomain containing 2	protein coding gene	ENSMUSG00000024335
MGI:1932575	Sp6	trans-acting transcription factor 6	protein coding gene	ENSMUSG00000038560
MGI:3027905	Tdpoz5	TD and POZ domain containing 5	protein coding gene	ENSMUSG00000094163
MGI:1919936	Usp24	ubiquitin specific peptidase 24	protein coding gene	ENSMUSG00000028514
MGI:1918432	4933417G07Rik	RIKEN cDNA 4933417G07 gene	pseudogene
MGI:95684	Gdf10	growth differentiation factor 10	protein coding gene	ENSMUSG00000021943
MGI:88257	Camk2b	calcium/calmodulin-dependent protein kinase II, beta	protein coding gene	ENSMUSG00000057897
MGI:2386258	Card14	caspase recruitment domain family, member 14	protein coding gene	ENSMUSG00000013483
MGI:94885	Des	desmin	protein coding gene	ENSMUSG00000026208
MGI:1346085	Insl5	insulin-like 5	protein coding gene	ENSMUSG00000066090
MGI:2661375	Rtn4rl1	reticulon 4 receptor-like 1	protein coding gene	ENSMUSG00000045287
MGI:1354163	Ercc4	excision repair cross-complementing rodent repair deficiency, complementation group 4	protein coding gene	ENSMUSG00000022545
MGI:3612190	Trim72	tripartite motif-containing 72	protein coding gene	ENSMUSG00000042828
MGI:2441973	D430001F17Rik	RIKEN cDNA D430001F17 gene	unclassified non-coding RNA gene	ENSMUSG00000087190
MGI:1916649	1700025G04Rik	RIKEN cDNA 1700025G04 gene	protein coding gene	ENSMUSG00000032666
MGI:1928479	Hspb3	heat shock protein 3	protein coding gene	ENSMUSG00000051456
MGI:1921162	4833439L19Rik	RIKEN cDNA 4833439L19 gene	protein coding gene	ENSMUSG00000025871
MGI:2151016	Tmc1	transmembrane channel-like gene family 1	protein coding gene	ENSMUSG00000024749
MGI:107686	Ndufa4	NADH dehydrogenase (ubiquinone) 1 alpha subcomplex, 4	protein coding gene	ENSMUSG00000029632
MGI:1920417	Arhgap8	Rho GTPase activating protein 8	protein coding gene	ENSMUSG00000078954
MGI:1201791	Socs3	suppressor of cytokine signaling 3	protein coding gene	ENSMUSG00000053113
MGI:1921372	Tmem43	transmembrane protein 43	protein coding gene	ENSMUSG00000030095
MGI:1330587	Papss1	3'-phosphoadenosine 5'-phosphosulfate synthase 1	protein coding gene	ENSMUSG00000028032
MGI:1855689	Hpcal1	hippocalcin-like 1	protein coding gene	ENSMUSG00000071379
MGI:88582	Cyp11a1	cytochrome P450, family 11, subfamily a, polypeptide 1	protein coding gene	ENSMUSG00000032323
MGI:1349722	Pabpc1	poly(A) binding protein, cytoplasmic 1	protein coding gene	ENSMUSG00000022283
MGI:1341171	Lect1	leukocyte cell derived chemotaxin 1	protein coding gene	ENSMUSG00000022025
MGI:95499	Fcgr2b	Fc receptor, IgG, low affinity IIb	protein coding gene	ENSMUSG00000026656
MGI:107612	Rtn2	reticulon 2 (Z-band associated protein)	protein coding gene	ENSMUSG00000030401
MGI:1923239	Treml4	triggering receptor expressed on myeloid cells-like 4	protein coding gene	ENSMUSG00000051682
MGI:1921414	Nfx1	nuclear transcription factor, X-box binding 1	protein coding gene	ENSMUSG00000028423
MGI:3031020	Olfr1186	olfactory receptor 1186	protein coding gene	ENSMUSG00000057735
MGI:2148705	Foxp2	forkhead box P2	protein coding gene	ENSMUSG00000029563
MGI:99479	Cckbr	cholecystokinin B receptor	protein coding gene	ENSMUSG00000030898
MGI:1343297	Drg1	developmentally regulated GTP binding protein 1	protein coding gene	ENSMUSG00000020457
MGI:2147092	Dus3l	dihydrouridine synthase 3-like (S. cerevisiae)	protein coding gene	ENSMUSG00000007603
MGI:97890	Rad51	RAD51 homolog	protein coding gene	ENSMUSG00000027323
MGI:1921954	4930518I15Rik	RIKEN cDNA 4930518I15 gene	unclassified gene	ENSMUSG00000074629
MGI:1342276	Mfap4	microfibrillar-associated protein 4	protein coding gene	ENSMUSG00000042436
MGI:88407	Ckb	creatine kinase, brain	protein coding gene	ENSMUSG00000001270
MGI:1926227	Nup160	nucleoporin 160	protein coding gene	ENSMUSG00000051329
MGI:1914937	1700011L22Rik	RIKEN cDNA 1700011L22 gene	protein coding gene	ENSMUSG00000031682
MGI:1933623	Smarcd1	SWI/SNF related, matrix associated, actin dependent regulator of chromatin, subfamily d, member 1	protein coding gene	ENSMUSG00000023018
MGI:2446262	Foxred1	FAD-dependent oxidoreductase domain containing 1	protein coding gene	ENSMUSG00000039048
MGI:87905	Actc1	actin, alpha, cardiac muscle 1	protein coding gene	ENSMUSG00000068614
MGI:109351	Slc4a2	solute carrier family 4 (anion exchanger), member 2	protein coding gene	ENSMUSG00000028962
MGI:1351825	Cstf3	cleavage stimulation factor, 3' pre-RNA, subunit 3	protein coding gene	ENSMUSG00000027176
MGI:98747	Thy1	thymus cell antigen 1, theta	protein coding gene	ENSMUSG00000032011
MGI:88264	Capn2	calpain 2	protein coding gene	ENSMUSG00000026509
MGI:1261419	Fgd6	FYVE, RhoGEF and PH domain containing 6	protein coding gene	ENSMUSG00000020021
MGI:1888742	Extl1	exostoses (multiple)-like 1	protein coding gene	ENSMUSG00000028838
MGI:99180	Zfp36	zinc finger protein 36	protein coding gene	ENSMUSG00000044786
MGI:1915296	2700062C07Rik	RIKEN cDNA 2700062C07 gene	protein coding gene	ENSMUSG00000024273
MGI:1927234	Suclg1	succinate-CoA ligase, GDP-forming, alpha subunit	protein coding gene	ENSMUSG00000052738
MGI:1098297	Cpt1b	carnitine palmitoyltransferase 1b, muscle	protein coding gene	ENSMUSG00000078937
MGI:109441	Ly6f	lymphocyte antigen 6 complex, locus F	protein coding gene	ENSMUSG00000022583
MGI:2387603	Ahsa1	AHA1, activator of heat shock protein ATPase 1	protein coding gene	ENSMUSG00000021037
MGI:2142792	Dcun1d2	DCN1, defective in cullin neddylation 1, domain containing 2 (S. cerevisiae)	protein coding gene	ENSMUSG00000038506
MGI:104627	Dst	dystonin	protein coding gene	ENSMUSG00000026131
MGI:104627	Dst	dystonin	protein coding gene	ENSMUSG00000103405
MGI:104627	Dst	dystonin	protein coding gene	ENSMUSG00000103888
MGI:102764	Six3	sine oculis-related homeobox 3	protein coding gene	ENSMUSG00000038805
MGI:3030162	Olfr328	olfactory receptor 328	protein coding gene	ENSMUSG00000057654
MGI:1924544	9430064K01Rik	RIKEN cDNA 9430064K01 gene	unclassified gene
MGI:2135608	Pard3	par-3 family cell polarity regulator	protein coding gene	ENSMUSG00000025812
MGI:95574	Fos	FBJ osteosarcoma oncogene	protein coding gene	ENSMUSG00000021250
MGI:1274782	Alox12b	arachidonate 12-lipoxygenase, 12R type	protein coding gene	ENSMUSG00000032807
MGI:94910	Dmp1	dentin matrix protein 1	protein coding gene	ENSMUSG00000029307
MGI:1927290	Zbtb33	zinc finger and BTB domain containing 33	protein coding gene	ENSMUSG00000048047
MGI:1927558	Atp5j2	ATP synthase, H+ transporting, mitochondrial F0 complex, subunit F2	protein coding gene	ENSMUSG00000038690
MGI:1859866	Cdc20	cell division cycle 20	protein coding gene	ENSMUSG00000006398
MGI:1914013	4933425L06Rik	RIKEN cDNA 4933425L06 gene	protein coding gene	ENSMUSG00000021718
MGI:1321398	F11r	F11 receptor	protein coding gene	ENSMUSG00000038235
MGI:97234	Mup2	major urinary protein 2	protein coding gene	ENSMUSG00000078688
MGI:1913836	Crls1	cardiolipin synthase 1	protein coding gene	ENSMUSG00000027357
MGI:2182839	Serpina3h	serine (or cysteine) peptidase inhibitor, clade A, member 3H	pseudogene	ENSMUSG00000041449
MGI:107666	Ifna2	interferon alpha 2	protein coding gene	ENSMUSG00000078354
MGI:1333874	Dedd	death effector domain-containing	protein coding gene	ENSMUSG00000013973
MGI:106922	Vdac3	voltage-dependent anion channel 3	protein coding gene	ENSMUSG00000008892
MGI:1917795	5730433N10Rik	RIKEN cDNA 5730433N10 gene	unclassified gene
MGI:1341155	Gldc	glycine decarboxylase	protein coding gene	ENSMUSG00000024827
MGI:102547	Fau	Finkel-Biskis-Reilly murine sarcoma virus (FBR-MuSV) ubiquitously expressed (fox derived)	protein coding gene	ENSMUSG00000038274
MGI:1917642	Asb12	ankyrin repeat and SOCS box-containing 12	protein coding gene	ENSMUSG00000031204
MGI:95771	Gnai1	guanine nucleotide binding protein (G protein), alpha inhibiting 1	protein coding gene	ENSMUSG00000057614
MGI:1920393	Wdr37	WD repeat domain 37	protein coding gene	ENSMUSG00000021147
MGI:102707	Efna2	ephrin A2	protein coding gene	ENSMUSG00000003070
MGI:3030744	Olfr910	olfactory receptor 910	protein coding gene	ENSMUSG00000057444
MGI:1926162	Sp2	Sp2 transcription factor	protein coding gene	ENSMUSG00000018678
MGI:1277952	Serpinb3c	serine (or cysteine) peptidase inhibitor, clade B, member 3C	protein coding gene	ENSMUSG00000073601
MGI:102896	Sult1a1	sulfotransferase family 1A, phenol-preferring, member 1	protein coding gene	ENSMUSG00000030711
MGI:1194489	Guca1b	guanylate cyclase activator 1B	protein coding gene	ENSMUSG00000023979
MGI:2136446	Cml2	camello-like 2	protein coding gene	ENSMUSG00000033634
MGI:1924150	Ssbp4	single stranded DNA binding protein 4	protein coding gene	ENSMUSG00000070003
MGI:1916543	1700001C07Rik	RIKEN cDNA 1700001C07 gene	unclassified gene
MGI:2685352	Podnl1	podocan-like 1	protein coding gene	ENSMUSG00000012889
MGI:1913670	Polr2e	polymerase (RNA) II (DNA directed) polypeptide E	protein coding gene	ENSMUSG00000004667
MGI:87977	Ak1	adenylate kinase 1	protein coding gene	ENSMUSG00000026817
MGI:2175912	Arid5b	AT rich interactive domain 5B (MRF1-like)	protein coding gene	ENSMUSG00000019947
MGI:97998	Rom1	rod outer segment membrane protein 1	protein coding gene	ENSMUSG00000071648
MGI:1933218	Tdrd1	tudor domain containing 1	protein coding gene	ENSMUSG00000025081
MGI:1921527	Chic2	cysteine-rich hydrophobic domain 2	protein coding gene	ENSMUSG00000029229
MGI:107930	Pip5k1b	phosphatidylinositol-4-phosphate 5-kinase, type 1 beta	protein coding gene	ENSMUSG00000024867
MGI:2140940	Acacb	acetyl-Coenzyme A carboxylase beta	protein coding gene	ENSMUSG00000042010
MGI:1916487	Gtpbp4	GTP binding protein 4	protein coding gene	ENSMUSG00000021149
MGI:96709	Ky	kyphoscoliosis peptidase	protein coding gene	ENSMUSG00000035606
MGI:95841	Gsc	goosecoid homeobox	protein coding gene	ENSMUSG00000021095
MGI:1332240	Heph	hephaestin	protein coding gene	ENSMUSG00000031209
MGI:1914097	Hint3	histidine triad nucleotide binding protein 3	protein coding gene	ENSMUSG00000019791
MGI:104708	Cct3	chaperonin containing Tcp1, subunit 3 (gamma)	protein coding gene	ENSMUSG00000001416
MGI:2139758	Clca2	chloride channel accessory 2	protein coding gene	ENSMUSG00000036960
MGI:95929	H2-Q10	histocompatibility 2, Q region locus 10	protein coding gene	ENSMUSG00000067235
MGI:2183454	Rab40c	Rab40C, member RAS oncogene family	protein coding gene	ENSMUSG00000025730
MGI:2139740	Ppm1l	protein phosphatase 1 (formerly 2C)-like	protein coding gene	ENSMUSG00000027784
MGI:1930088	Clcf1	cardiotrophin-like cytokine factor 1	protein coding gene	ENSMUSG00000040663
MGI:107973	Igfals	insulin-like growth factor binding protein, acid labile subunit	protein coding gene	ENSMUSG00000046070
MGI:97495	Pbx1	pre B cell leukemia homeobox 1	protein coding gene	ENSMUSG00000052534
MGI:2137356	Trim16	tripartite motif-containing 16	protein coding gene	ENSMUSG00000047821
MGI:1345277	Ddr2	discoidin domain receptor family, member 2	protein coding gene	ENSMUSG00000026674
MGI:1916193	Pink1	PTEN induced putative kinase 1	protein coding gene	ENSMUSG00000028756
MGI:106442	Vkorc1	vitamin K epoxide reductase complex, subunit 1	protein coding gene	ENSMUSG00000096145
MGI:2685591	Kcnrg	potassium channel regulator	protein coding gene	ENSMUSG00000046168
MGI:1919755	2610319H10Rik	RIKEN cDNA 2610319H10 gene	unclassified gene
MGI:1929671	Mllt11	myeloid/lymphoid or mixed-lineage leukemia (trithorax homolog, Drosophila); translocated to, 11	protein coding gene	ENSMUSG00000053192
MGI:1917193	Lrch4	leucine-rich repeats and calponin homology (CH) domain containing 4	protein coding gene	ENSMUSG00000093445
MGI:1096881	Eef1a1	eukaryotic translation elongation factor 1 alpha 1	protein coding gene	ENSMUSG00000037742
MGI:1196908	Tcea3	transcription elongation factor A (SII), 3	protein coding gene	ENSMUSG00000001604
MGI:1194891	Gpc1	glypican 1	protein coding gene	ENSMUSG00000034220
MGI:1914344	Abhd2	abhydrolase domain containing 2	protein coding gene	ENSMUSG00000039202
MGI:104510	Myo7a	myosin VIIA	protein coding gene	ENSMUSG00000030761
MGI:97171	Mt1	metallothionein 1	protein coding gene	ENSMUSG00000031765
MGI:1340044	Lrp8	low density lipoprotein receptor-related protein 8, apolipoprotein e receptor	protein coding gene	ENSMUSG00000028613
MGI:1351473	Hrasls	HRAS-like suppressor	protein coding gene	ENSMUSG00000022525
MGI:2446181	Slc37a1	solute carrier family 37 (glycerol-3-phosphate transporter), member 1	protein coding gene	ENSMUSG00000024036
MGI:2145481	Serpinb6c	serine (or cysteine) peptidase inhibitor, clade B, member 6c	protein coding gene	ENSMUSG00000052180
MGI:107613	Il11	interleukin 11	protein coding gene	ENSMUSG00000004371
MGI:1919003	Tmprss6	transmembrane serine protease 6	protein coding gene	ENSMUSG00000016942
MGI:892995	Dnajc5	DnaJ heat shock protein family (Hsp40) member C5	protein coding gene	ENSMUSG00000000826
MGI:3033111	Mrgpra8	MAS-related GPR, member A8	protein coding gene
MGI:1270153	Zfp106	zinc finger protein 106	protein coding gene	ENSMUSG00000027288
MGI:3031088	Olfr1254	olfactory receptor 1254	protein coding gene	ENSMUSG00000075074
MGI:103076	Vdr	vitamin D receptor	protein coding gene	ENSMUSG00000022479
MGI:1202864	Myoc	myocilin	protein coding gene	ENSMUSG00000026697
MGI:1913833	Exosc1	exosome component 1	protein coding gene	ENSMUSG00000034321
MGI:97011	Mmp9	matrix metallopeptidase 9	protein coding gene	ENSMUSG00000017737
MGI:1914008	Zfp474	zinc finger protein 474	protein coding gene	ENSMUSG00000046886
MGI:1343327	Klk8	kallikrein related-peptidase 8	protein coding gene	ENSMUSG00000064023
MGI:1921974	4930512B01Rik	RIKEN cDNA 4930512B01 gene	antisense lncRNA gene	ENSMUSG00000020992
MGI:1861722	Aldh1a3	aldehyde dehydrogenase family 1, subfamily A3	protein coding gene	ENSMUSG00000015134
MGI:109550	Tnnt3	troponin T3, skeletal, fast	protein coding gene	ENSMUSG00000061723
MGI:1918224	Pgm2l1	phosphoglucomutase 2-like 1	protein coding gene	ENSMUSG00000030729
MGI:1925305	4930569F06Rik	RIKEN cDNA 4930569F06 gene	unclassified gene	ENSMUSG00000041512
MGI:1917244	Ddi2	DNA-damage inducible protein 2	protein coding gene	ENSMUSG00000078515
MGI:1101059	Tnfrsf9	tumor necrosis factor receptor superfamily, member 9	protein coding gene	ENSMUSG00000028965
MGI:1932410	Il23a	interleukin 23, alpha subunit p19	protein coding gene	ENSMUSG00000025383
MGI:1925983	Troap	trophinin associated protein	protein coding gene	ENSMUSG00000032783
MGI:107451	Plcd3	phospholipase C, delta 3	protein coding gene	ENSMUSG00000020937
MGI:105058	Atp2a1	ATPase, Ca++ transporting, cardiac muscle, fast twitch 1	protein coding gene	ENSMUSG00000030730
MGI:1917786	Qpct	glutaminyl-peptide cyclotransferase (glutaminyl cyclase)	protein coding gene	ENSMUSG00000024084
MGI:2151045	Lsm10	U7 snRNP-specific Sm-like protein LSM10	protein coding gene	ENSMUSG00000050188
MGI:1336175	Kcnk5	potassium channel, subfamily K, member 5	protein coding gene	ENSMUSG00000023243
MGI:1918001	6330403K07Rik	RIKEN cDNA 6330403K07 gene	lincRNA gene	ENSMUSG00000018451
MGI:1919865	Anks3	ankyrin repeat and sterile alpha motif domain containing 3	protein coding gene	ENSMUSG00000022515
MGI:1336883	Smad6	SMAD family member 6	protein coding gene	ENSMUSG00000036867
MGI:2449455	Scarf1	scavenger receptor class F, member 1	protein coding gene	ENSMUSG00000038188
MGI:98373	Sparc	secreted acidic cysteine rich glycoprotein	protein coding gene	ENSMUSG00000018593
MGI:97527	Pdgfa	platelet derived growth factor, alpha	protein coding gene	ENSMUSG00000025856
MGI:1928396	Pdcd10	programmed cell death 10	protein coding gene	ENSMUSG00000027835
MGI:1333838	Magea5	melanoma antigen, family A, 5	protein coding gene	ENSMUSG00000079349
MGI:1201678	Cacna1g	calcium channel, voltage-dependent, T type, alpha 1G subunit	protein coding gene	ENSMUSG00000020866
MGI:2443366	Nudt15	nudix (nucleoside diphosphate linked moiety X)-type motif 15	protein coding gene	ENSMUSG00000033405
MGI:1914831	Tbc1d23	TBC1 domain family, member 23	protein coding gene	ENSMUSG00000022749
MGI:1920974	Mcee	methylmalonyl CoA epimerase	protein coding gene	ENSMUSG00000033429
MGI:1930643	Clcnkb	chloride channel, voltage-sensitive Kb	protein coding gene	ENSMUSG00000006216
MGI:1352498	Ndrg2	N-myc downstream regulated gene 2	protein coding gene	ENSMUSG00000004558
MGI:894326	Atp6v1e1	ATPase, H+ transporting, lysosomal V1 subunit E1	protein coding gene	ENSMUSG00000019210
MGI:108061	Wnt10b	wingless-type MMTV integration site family, member 10B	protein coding gene	ENSMUSG00000022996
MGI:1329038	Mllt10	myeloid/lymphoid or mixed-lineage leukemia (trithorax homolog, Drosophila); translocated to, 10	protein coding gene	ENSMUSG00000026743
MGI:1338917	S100a1	S100 calcium binding protein A1	protein coding gene	ENSMUSG00000044080
MGI:1918356	4933413J09Rik	RIKEN cDNA 4933413J09 gene	lincRNA gene	ENSMUSG00000021874
MGI:1933118	Pgam2	phosphoglycerate mutase 2	protein coding gene	ENSMUSG00000020475
MGI:2443327	Fa2h	fatty acid 2-hydroxylase	protein coding gene	ENSMUSG00000033579
MGI:3527427	Taar3	trace amine-associated receptor 3	protein coding gene	ENSMUSG00000069708
MGI:2138283	Chst10	carbohydrate sulfotransferase 10	protein coding gene	ENSMUSG00000026080
MGI:102918	Dgkq	diacylglycerol kinase, theta	protein coding gene	ENSMUSG00000004815
MGI:1932288	Egln3	egl-9 family hypoxia-inducible factor 3	protein coding gene	ENSMUSG00000035105
MGI:1920048	Lhfp	lipoma HMGIC fusion partner	protein coding gene	ENSMUSG00000048332
MGI:1916863	Pofut2	protein O-fucosyltransferase 2	protein coding gene	ENSMUSG00000020260
MGI:2444496	Prr11	proline rich 11	protein coding gene	ENSMUSG00000020493
MGI:98280	Selp	selectin, platelet	protein coding gene	ENSMUSG00000026580
MGI:3039600	Fbxl19	F-box and leucine-rich repeat protein 19	protein coding gene	ENSMUSG00000030811
MGI:892866	Dgcr2	DiGeorge syndrome critical region gene 2	protein coding gene	ENSMUSG00000003166
MGI:1913441	Ier3ip1	immediate early response 3 interacting protein 1	protein coding gene	ENSMUSG00000090000
MGI:1929760	Cdc42ep4	CDC42 effector protein (Rho GTPase binding) 4	protein coding gene	ENSMUSG00000041598
MGI:99667	Syt1	synaptotagmin I	protein coding gene	ENSMUSG00000035864
MGI:1916662	1700016L04Rik	RIKEN cDNA 1700016L04 gene	lncRNA gene
MGI:95309	Eif5	eukaryotic translation initiation factor 5	protein coding gene	ENSMUSG00000021282
MGI:1914015	4933411K16Rik	RIKEN cDNA 4933411K16 gene	protein coding gene	ENSMUSG00000090369
MGI:1914186	Asph	aspartate-beta-hydroxylase	protein coding gene	ENSMUSG00000028207
MGI:1347098	Slc27a1	solute carrier family 27 (fatty acid transporter), member 1	protein coding gene	ENSMUSG00000031808
MGI:87929	Adh5	alcohol dehydrogenase 5 (class III), chi polypeptide	protein coding gene	ENSMUSG00000028138
MGI:1926176	Gas2l1	growth arrest-specific 2 like 1	protein coding gene	ENSMUSG00000034201
MGI:98647	Phf1	PHD finger protein 1	protein coding gene	ENSMUSG00000024193
MGI:1923443	6330562C20Rik	RIKEN cDNA 6330562C20 gene	antisense lncRNA gene	ENSMUSG00000093424
MGI:88151	Glb1	galactosidase, beta 1	protein coding gene	ENSMUSG00000045594
MGI:1914600	1700084E18Rik	RIKEN cDNA 1700084E18 gene	antisense lncRNA gene	ENSMUSG00000100747
MGI:98036	Rpl27	ribosomal protein L27	protein coding gene	ENSMUSG00000063316
MGI:1917285	Rab28	RAB28, member RAS oncogene family	protein coding gene	ENSMUSG00000029128
MGI:1349385	Dysf	dysferlin	protein coding gene	ENSMUSG00000033788
MGI:2444752	Ubtd2	ubiquitin domain containing 2	protein coding gene	ENSMUSG00000044949
MGI:1916780	2310002L09Rik	RIKEN cDNA 2310002L09 gene	protein coding gene	ENSMUSG00000028396
MGI:106426	Tmem170	transmembrane protein 170	protein coding gene	ENSMUSG00000031953
MGI:98869	Tuba1a	tubulin, alpha 1A	protein coding gene	ENSMUSG00000072235
MGI:1351484	Tnfrsf12a	tumor necrosis factor receptor superfamily, member 12a	protein coding gene	ENSMUSG00000023905
MGI:2148639	4930544D05Rik	RIKEN cDNA 4930544D05 gene	protein coding gene	ENSMUSG00000087279
MGI:1344363	Arih1	ariadne RBR E3 ubiquitin protein ligase 1	protein coding gene	ENSMUSG00000025234
MGI:2153070	Synpo2	synaptopodin 2	protein coding gene	ENSMUSG00000050315
MGI:1928142	Mrps24	mitochondrial ribosomal protein S24	protein coding gene	ENSMUSG00000020477
MGI:1923531	Tax1bp3	Tax1 (human T cell leukemia virus type I) binding protein 3	protein coding gene	ENSMUSG00000040158
MGI:1346861	Mapk8	mitogen-activated protein kinase 8	protein coding gene	ENSMUSG00000021936
MGI:109295	Sall3	sal-like 3 (Drosophila)	protein coding gene	ENSMUSG00000024565
MGI:1100878	Sepw1	selenoprotein W, muscle 1	protein coding gene	ENSMUSG00000041571
MGI:3053094	Zfp213	zinc finger protein 213	protein coding gene	ENSMUSG00000071256
MGI:3030352	Olfr518	olfactory receptor 518	protein coding gene	ENSMUSG00000046431
MGI:1891410	Pacsin3	protein kinase C and casein kinase substrate in neurons 3	protein coding gene	ENSMUSG00000027257
MGI:1346347	Mapk7	mitogen-activated protein kinase 7	protein coding gene	ENSMUSG00000001034
MGI:2448439	Hist1h4k	histone cluster 1, H4k	protein coding gene	ENSMUSG00000064288
MGI:2444934	Ppargc1b	peroxisome proliferative activated receptor, gamma, coactivator 1 beta	protein coding gene	ENSMUSG00000033871
MGI:2443823	A430106G13Rik	RIKEN cDNA A430106G13 gene	lincRNA gene	ENSMUSG00000098206
MGI:2442398	5930412G12Rik	RIKEN cDNA 5930412G12 gene	lincRNA gene	ENSMUSG00000072591
MGI:1298377	Itgae	integrin alpha E, epithelial-associated	protein coding gene	ENSMUSG00000005947
MGI:1921507	Tspan17	tetraspanin 17	protein coding gene	ENSMUSG00000025875
MGI:894284	Rab12	RAB12, member RAS oncogene family	protein coding gene	ENSMUSG00000023460
MGI:1916179	Mospd3	motile sperm domain containing 3	protein coding gene	ENSMUSG00000037221
MGI:2143484	Slc6a15	solute carrier family 6 (neurotransmitter transporter), member 15	protein coding gene	ENSMUSG00000019894
MGI:2442893	Tmprss11b	transmembrane protease, serine 11B	protein coding gene	ENSMUSG00000035861
MGI:104615	Cnr1	cannabinoid receptor 1 (brain)	protein coding gene	ENSMUSG00000044288
MGI:99846	Gdi1	guanosine diphosphate (GDP) dissociation inhibitor 1	protein coding gene	ENSMUSG00000015291
MGI:94890	Dhfr	dihydrofolate reductase	protein coding gene	ENSMUSG00000021707
MGI:1921967	Spata17	spermatogenesis associated 17	protein coding gene	ENSMUSG00000026611
MGI:97821	Pvalb	parvalbumin	protein coding gene	ENSMUSG00000005716
MGI:2385317	Tceal1	transcription elongation factor A (SII)-like 1	protein coding gene	ENSMUSG00000049536
MGI:2148931	Ly6g6d	lymphocyte antigen 6 complex, locus G6D	protein coding gene	ENSMUSG00000073413
MGI:1344400	C1ql1	complement component 1, q subcomponent-like 1	protein coding gene	ENSMUSG00000045532
MGI:101927	Dlx6	distal-less homeobox 6	protein coding gene	ENSMUSG00000029754
MGI:1201403	Gfra3	glial cell line derived neurotrophic factor family receptor alpha 3	protein coding gene	ENSMUSG00000024366
MGI:1920916	Thoc3	THO complex 3	protein coding gene	ENSMUSG00000025872
MGI:2385231	Rad9b	RAD9 homolog B	protein coding gene	ENSMUSG00000038569
MGI:1919543	Nkd2	naked cuticle 2 homolog (Drosophila)	protein coding gene	ENSMUSG00000021567
MGI:2685279	A3galt2	alpha 1,3-galactosyltransferase 2 (isoglobotriaosylceramide synthase)	protein coding gene	ENSMUSG00000028794
MGI:95415	Erg	avian erythroblastosis virus E-26 (v-ets) oncogene related	protein coding gene	ENSMUSG00000040732
MGI:1921199	Speer9-ps1	spermatogenesis associated glutamate (E)-rich protein 9, pseudogene 1	pseudogene
MGI:2136882	Wrb	tryptophan rich basic protein	protein coding gene	ENSMUSG00000023147
MGI:1858208	Ech1	enoyl coenzyme A hydratase 1, peroxisomal	protein coding gene	ENSMUSG00000053898
MGI:1277201	Col13a1	collagen, type XIII, alpha 1	protein coding gene	ENSMUSG00000058806
MGI:2157525	Dppa4	developmental pluripotency associated 4	protein coding gene	ENSMUSG00000058550
MGI:1923350	5830454E08Rik	RIKEN cDNA 5830454E08 gene	unclassified gene	ENSMUSG00000052658
MGI:1097712	Npc1	Niemann-Pick type C1	protein coding gene	ENSMUSG00000024413
MGI:1341865	Mark3	MAP/microtubule affinity regulating kinase 3	protein coding gene	ENSMUSG00000007411
MGI:98352	Sod2	superoxide dismutase 2, mitochondrial	protein coding gene	ENSMUSG00000006818
MGI:1316714	Cox7a1	cytochrome c oxidase subunit VIIa 1	protein coding gene	ENSMUSG00000074218
MGI:1353652	Tor3a	torsin family 3, member A	protein coding gene	ENSMUSG00000060519
MGI:1915391	Gpt2	glutamic pyruvate transaminase (alanine aminotransferase) 2	protein coding gene	ENSMUSG00000031700
MGI:96824	Tlr4	toll-like receptor 4	protein coding gene	ENSMUSG00000039005
MGI:1924292	Hyal4	hyaluronoglucosaminidase 4	protein coding gene	ENSMUSG00000029680
MGI:97999	Ros1	Ros1 proto-oncogene	protein coding gene	ENSMUSG00000019893
MGI:2156159	Slc7a12	solute carrier family 7 (cationic amino acid transporter, y+ system), member 12	protein coding gene	ENSMUSG00000039710
MGI:1860266	Pfpl	pore forming protein-like	protein coding gene	ENSMUSG00000040065
MGI:96621	Itk	IL2 inducible T cell kinase	protein coding gene	ENSMUSG00000020395
MGI:1913638	Cutc	cutC copper transporter	protein coding gene	ENSMUSG00000025193
MGI:893578	Scarb1	scavenger receptor class B, member 1	protein coding gene	ENSMUSG00000037936
MGI:104900	Nup88	nucleoporin 88	protein coding gene	ENSMUSG00000040667
MGI:1098211	Pik3cd	phosphatidylinositol 3-kinase catalytic delta polypeptide	protein coding gene	ENSMUSG00000039936
MGI:1927140	Git1	G protein-coupled receptor kinase-interactor 1	protein coding gene	ENSMUSG00000011877
MGI:3030923	Olfr1089	olfactory receptor 1089	protein coding gene	ENSMUSG00000075173
MGI:2443284	Rab26	RAB26, member RAS oncogene family	protein coding gene	ENSMUSG00000079657
MGI:1920230	Wdr11	WD repeat domain 11	protein coding gene	ENSMUSG00000042055
MGI:1206582	Cacng1	calcium channel, voltage-dependent, gamma subunit 1	protein coding gene	ENSMUSG00000020722
MGI:1919447	2610037P13Rik	RIKEN cDNA 2610037P13 gene	unclassified gene
MGI:1921452	Fblim1	filamin binding LIM protein 1	protein coding gene	ENSMUSG00000006219
MGI:1913293	Atp5d	ATP synthase, H+ transporting, mitochondrial F1 complex, delta subunit	protein coding gene	ENSMUSG00000003072
MGI:2153063	Parvb	parvin, beta	protein coding gene	ENSMUSG00000022438
MGI:1354756	Crim1	cysteine rich transmembrane BMP regulator 1 (chordin like)	protein coding gene	ENSMUSG00000024074
MGI:1913806	Drap1	Dr1 associated protein 1 (negative cofactor 2 alpha)	protein coding gene	ENSMUSG00000024914
MGI:892986	Spib	Spi-B transcription factor (Spi-1/PU.1 related)	protein coding gene	ENSMUSG00000008193
MGI:2140230	Camta1	calmodulin binding transcription activator 1	protein coding gene	ENSMUSG00000014592
MGI:2448387	Hist1h2bh	histone cluster 1, H2bh	protein coding gene	ENSMUSG00000064168
MGI:97370	Enpp1	ectonucleotide pyrophosphatase/phosphodiesterase 1	protein coding gene	ENSMUSG00000037370
MGI:87902	Acta1	actin, alpha 1, skeletal muscle	protein coding gene	ENSMUSG00000031972
MGI:2389091	Rps15a	ribosomal protein S15A	protein coding gene	ENSMUSG00000008683
MGI:1344352	Dido1	death inducer-obliterator 1	protein coding gene	ENSMUSG00000038914
MGI:97279	Nat1	N-acetyl transferase 1	protein coding gene	ENSMUSG00000025588
MGI:1930009	Ppp2r3c	protein phosphatase 2, regulatory subunit B'', gamma	protein coding gene	ENSMUSG00000021022
MGI:105128	Rad23b	RAD23b homolog (S. cerevisiae)	protein coding gene	ENSMUSG00000028426
MGI:2147616	Otub1	OTU domain, ubiquitin aldehyde binding 1	protein coding gene	ENSMUSG00000024767
MGI:1915654	Nrn1	neuritin 1	protein coding gene	ENSMUSG00000039114
MGI:1354963	Dkkl1	dickkopf-like 1	protein coding gene	ENSMUSG00000030792
MGI:97273	Mylpf	myosin light chain, phosphorylatable, fast skeletal muscle	protein coding gene	ENSMUSG00000030672
MGI:1917655	Calml3	calmodulin-like 3	protein coding gene	ENSMUSG00000063130
MGI:1333743	Mpeg1	macrophage expressed gene 1	protein coding gene	ENSMUSG00000046805
MGI:2685172	Lrrc30	leucine rich repeat containing 30	protein coding gene	ENSMUSG00000073375
MGI:1201793	Ang3	angiogenin, ribonuclease A family, member 3	protein coding gene
MGI:1926269	Mrpl38	mitochondrial ribosomal protein L38	protein coding gene	ENSMUSG00000020775
MGI:104752	Nfkbib	nuclear factor of kappa light polypeptide gene enhancer in B cells inhibitor, beta	protein coding gene	ENSMUSG00000030595
MGI:1931013	Abhd1	abhydrolase domain containing 1	protein coding gene	ENSMUSG00000006638
MGI:2148176	Snora65	small nucleolar RNA, H/ACA box 65	snoRNA gene	ENSMUSG00000065124
MGI:1920382	Slc25a16	solute carrier family 25 (mitochondrial carrier, Graves disease autoantigen), member 16	protein coding gene	ENSMUSG00000071253
MGI:1917983	6330411E07Rik	RIKEN cDNA 6330411E07 gene	unclassified gene
MGI:106586	Omg	oligodendrocyte myelin glycoprotein	protein coding gene	ENSMUSG00000049612
MGI:2142346	Strn4	striatin, calmodulin binding protein 4	protein coding gene	ENSMUSG00000030374
MGI:1929743	Asb2	ankyrin repeat and SOCS box-containing 2	protein coding gene	ENSMUSG00000021200
MGI:3648839	6430590A07Rik	RIKEN cDNA 6430590A07 gene	lincRNA gene	ENSMUSG00000097583
MGI:1914453	Nde1	nuclear distribution gene E homolog 1 (A nidulans)	protein coding gene	ENSMUSG00000022678
MGI:2448421	Hist1h4c	histone cluster 1, H4c	protein coding gene	ENSMUSG00000060678
MGI:109340	Pitx2	paired-like homeodomain transcription factor 2	protein coding gene	ENSMUSG00000028023
MGI:1923452	Zdhhc2	zinc finger, DHHC domain containing 2	protein coding gene	ENSMUSG00000039470
MGI:1349410	Triobp	TRIO and F-actin binding protein	protein coding gene	ENSMUSG00000033088
MGI:106441	Zranb1	zinc finger, RAN-binding domain containing 1	protein coding gene	ENSMUSG00000030967
MGI:2448536	Pdap1	PDGFA associated protein 1	protein coding gene	ENSMUSG00000029623
MGI:2673965	Tmem60	transmembrane protein 60	protein coding gene	ENSMUSG00000045435
MGI:96546	Il1r2	interleukin 1 receptor, type II	protein coding gene	ENSMUSG00000026073
MGI:1921846	Cds1	CDP-diacylglycerol synthase 1	protein coding gene	ENSMUSG00000029330
MGI:3045421	Ank	progressive ankylosis	protein coding gene	ENSMUSG00000022265
MGI:1922629	4930599N23Rik	RIKEN cDNA 4930599N23 gene	antisense lncRNA gene	ENSMUSG00000073144
MGI:1341819	Mlf1	myeloid leukemia factor 1	protein coding gene	ENSMUSG00000048416
MGI:3030844	Olfr1010	olfactory receptor 1010	protein coding gene	ENSMUSG00000100909
MGI:1922618	4930558K02Rik	RIKEN cDNA 4930558K02 gene	protein coding gene	ENSMUSG00000086277
MGI:1927166	Chst11	carbohydrate sulfotransferase 11	protein coding gene	ENSMUSG00000034612
MGI:1920484	3110079O15Rik	RIKEN cDNA 3110079O15 gene	protein coding gene	ENSMUSG00000026258
MGI:1351637	Peg12	paternally expressed 12	protein coding gene	ENSMUSG00000070526
MGI:96748	Lamp2	lysosomal-associated membrane protein 2	protein coding gene	ENSMUSG00000016534
MGI:1341870	Stk11	serine/threonine kinase 11	protein coding gene	ENSMUSG00000003068
MGI:95530	Fh1	fumarate hydratase 1	protein coding gene	ENSMUSG00000026526
MGI:1344373	Ubl3	ubiquitin-like 3	protein coding gene	ENSMUSG00000001687
MGI:2445153	Clspn	claspin	protein coding gene	ENSMUSG00000042489
MGI:1913701	2610528J11Rik	RIKEN cDNA 2610528J11 gene	protein coding gene	ENSMUSG00000028536
MGI:96440	Igfbp5	insulin-like growth factor binding protein 5	protein coding gene	ENSMUSG00000026185
MGI:2442001	D930020B18Rik	RIKEN cDNA D930020B18 gene	protein coding gene	ENSMUSG00000047642
MGI:1919531	Sh2d4a	SH2 domain containing 4A	protein coding gene	ENSMUSG00000053886
MGI:95490	Fbn2	fibrillin 2	protein coding gene	ENSMUSG00000024598
MGI:2144709	D930048N14Rik	RIKEN cDNA D930048N14 gene	protein coding gene	ENSMUSG00000052563
MGI:1343132	Scand1	SCAN domain-containing 1	protein coding gene	ENSMUSG00000046229
MGI:1914027	4933434E20Rik	RIKEN cDNA 4933434E20 gene	protein coding gene	ENSMUSG00000027942
MGI:2136343	Crb1	crumbs family member 1, photoreceptor morphogenesis associated	protein coding gene	ENSMUSG00000063681
MGI:1923829	2210008N01Rik	RIKEN cDNA 2210008N01 gene	protein coding gene
MGI:87885	Chrna1	cholinergic receptor, nicotinic, alpha polypeptide 1 (muscle)	protein coding gene	ENSMUSG00000027107
MGI:1354951	Gne	glucosamine (UDP-N-acetyl)-2-epimerase/N-acetylmannosamine kinase	protein coding gene	ENSMUSG00000028479
MGI:1858171	Tlr5	toll-like receptor 5	protein coding gene	ENSMUSG00000079164
MGI:1915309	Tm9sf2	transmembrane 9 superfamily member 2	protein coding gene	ENSMUSG00000025544
MGI:1922244	Zfp184	zinc finger protein 184 (Kruppel-like)	protein coding gene	ENSMUSG00000006720
MGI:88065	Araf	Araf proto-oncogene, serine/threonine kinase	protein coding gene	ENSMUSG00000001127
MGI:3612790	Klhl32	kelch-like 32	protein coding gene	ENSMUSG00000040387
MGI:1929913	Bcl11b	B cell leukemia/lymphoma 11B	protein coding gene	ENSMUSG00000048251
MGI:2152889	Dner	delta/notch-like EGF repeat containing	protein coding gene	ENSMUSG00000036766
MGI:108399	Tcf20	transcription factor 20	protein coding gene	ENSMUSG00000041852
MGI:2387182	Lrrc20	leucine rich repeat containing 20	protein coding gene	ENSMUSG00000037151
MGI:1352494	Hspb7	heat shock protein family, member 7 (cardiovascular)	protein coding gene	ENSMUSG00000006221
MGI:1354698	Fbxw4	F-box and WD-40 domain protein 4	protein coding gene	ENSMUSG00000040913
MGI:2151224	Alpk3	alpha-kinase 3	protein coding gene	ENSMUSG00000038763
MGI:109318	Myl6	myosin, light polypeptide 6, alkali, smooth muscle and non-muscle	protein coding gene	ENSMUSG00000090841
MGI:1921660	Ttll11	tubulin tyrosine ligase-like family, member 11	protein coding gene	ENSMUSG00000026885
MGI:2136939	Klra22	killer cell lectin-like receptor subfamily A, member 22	protein coding gene
MGI:2446510	Il17d	interleukin 17D	protein coding gene	ENSMUSG00000050222
MGI:3030531	Olfr697	olfactory receptor 697	protein coding gene	ENSMUSG00000051591
MGI:102463	Nfatc2	nuclear factor of activated T cells, cytoplasmic, calcineurin dependent 2	protein coding gene	ENSMUSG00000027544
MGI:105115	Ctf1	cardiotrophin 1	protein coding gene	ENSMUSG00000042340
MGI:1353494	Akr1b3	aldo-keto reductase family 1, member B3 (aldose reductase)	protein coding gene	ENSMUSG00000001642
MGI:2136737	Pcdhb3	protocadherin beta 3	protein coding gene	ENSMUSG00000045498
MGI:1926195	Ylpm1	YLP motif containing 1	protein coding gene	ENSMUSG00000021244
MGI:2385126	Farp2	FERM, RhoGEF and pleckstrin domain protein 2	protein coding gene	ENSMUSG00000034066
MGI:98147	Rps24	ribosomal protein S24	protein coding gene	ENSMUSG00000025290
MGI:3041189	C130026L21Rik	RIKEN cDNA C130026L21 gene	lincRNA gene	ENSMUSG00000052848
MGI:2181659	Tox	thymocyte selection-associated high mobility group box	protein coding gene	ENSMUSG00000041272
MGI:2385166	Slc35c2	solute carrier family 35, member C2	protein coding gene	ENSMUSG00000017664
MGI:107536	Lgals4	lectin, galactose binding, soluble 4	protein coding gene	ENSMUSG00000053964
MGI:96203	Hoxd11	homeobox D11	protein coding gene	ENSMUSG00000042499
MGI:3033119	Mrgprb4	MAS-related GPR, member B4	protein coding gene	ENSMUSG00000070550
MGI:1925528	Ddo	D-aspartate oxidase	protein coding gene	ENSMUSG00000063428
MGI:2687278	Zfp523	zinc finger protein 523	protein coding gene	ENSMUSG00000024220
MGI:2444477	Rbms3	RNA binding motif, single stranded interacting protein	protein coding gene	ENSMUSG00000039607
MGI:1345279	Slc11a2	solute carrier family 11 (proton-coupled divalent metal ion transporters), member 2	protein coding gene	ENSMUSG00000023030
MGI:1098827	Reep1	receptor accessory protein 1	protein coding gene	ENSMUSG00000052852
MGI:2444103	Ankrd27	ankyrin repeat domain 27 (VPS9 domain)	protein coding gene	ENSMUSG00000034867
MGI:1927235	Mbtps1	membrane-bound transcription factor peptidase, site 1	protein coding gene	ENSMUSG00000031835
MGI:1914829	Cpeb4	cytoplasmic polyadenylation element binding protein 4	protein coding gene	ENSMUSG00000020300
MGI:1347488	Foxk1	forkhead box K1	protein coding gene	ENSMUSG00000056493
MGI:1920799	1700110I01Rik	RIKEN cDNA 1700110I01 gene	lincRNA gene	ENSMUSG00000079407
MGI:1345143	Pde10a	phosphodiesterase 10A	protein coding gene	ENSMUSG00000023868
MGI:1933204	Rbm5	RNA binding motif protein 5	protein coding gene	ENSMUSG00000032580
MGI:2182303	Ddx50	DEAD (Asp-Glu-Ala-Asp) box polypeptide 50	protein coding gene	ENSMUSG00000020076
MGI:1919223	Rbpms2	RNA binding protein with multiple splicing 2	protein coding gene	ENSMUSG00000032387
MGI:1347062	Creb3l1	cAMP responsive element binding protein 3-like 1	protein coding gene	ENSMUSG00000027230
MGI:101932	Cpe	carboxypeptidase E	protein coding gene	ENSMUSG00000037852
MGI:102780	Six1	sine oculis-related homeobox 1	protein coding gene	ENSMUSG00000051367
MGI:107823	Ctsk	cathepsin K	protein coding gene	ENSMUSG00000028111
MGI:894320	Prdx6	peroxiredoxin 6	protein coding gene	ENSMUSG00000026701
MGI:1349162	Sdc1	syndecan 1	protein coding gene	ENSMUSG00000020592
MGI:2442751	Slc22a19	solute carrier family 22 (organic anion transporter), member 19	protein coding gene	ENSMUSG00000024757
MGI:1298211	Hcn3	hyperpolarization-activated, cyclic nucleotide-gated K+ 3	protein coding gene	ENSMUSG00000028051
MGI:2141353	Lrrc8b	leucine rich repeat containing 8 family, member B	protein coding gene	ENSMUSG00000070639
MGI:1913309	Krtcap2	keratinocyte associated protein 2	protein coding gene	ENSMUSG00000042747
MGI:1914154	Pccb	propionyl Coenzyme A carboxylase, beta polypeptide	protein coding gene	ENSMUSG00000032527
MGI:1889000	Poll	polymerase (DNA directed), lambda	protein coding gene	ENSMUSG00000025218
MGI:97822	Pvrl2	poliovirus receptor-related 2	protein coding gene	ENSMUSG00000062300
MGI:1345282	Slc30a4	solute carrier family 30 (zinc transporter), member 4	protein coding gene	ENSMUSG00000005802
MGI:1316727	Gspt2	G1 to S phase transition 2	protein coding gene	ENSMUSG00000071723
MGI:2146813	Plekhh2	pleckstrin homology domain containing, family H (with MyTH4 domain) member 2	protein coding gene	ENSMUSG00000040852
MGI:1919750	Ier5l	immediate early response 5-like	protein coding gene	ENSMUSG00000089762
MGI:1915077	Aldh6a1	aldehyde dehydrogenase family 6, subfamily A1	protein coding gene	ENSMUSG00000021238
MGI:1330238	Dpm2	dolichol-phosphate (beta-D) mannosyltransferase 2	protein coding gene	ENSMUSG00000026810
MGI:97579	Phkg1	phosphorylase kinase gamma 1	protein coding gene	ENSMUSG00000025537
MGI:1298378	Dhcr7	7-dehydrocholesterol reductase	protein coding gene	ENSMUSG00000058454
MGI:1922920	Ushbp1	Usher syndrome 1C binding protein 1	protein coding gene	ENSMUSG00000034911
MGI:1096866	Chad	chondroadherin	protein coding gene	ENSMUSG00000039084
MGI:1346866	Map2k1	mitogen-activated protein kinase kinase 1	protein coding gene	ENSMUSG00000004936
MGI:2146320	Dock10	dedicator of cytokinesis 10	protein coding gene	ENSMUSG00000038608
MGI:1346017	Clpx	caseinolytic mitochondrial matrix peptidase chaperone subunit	protein coding gene	ENSMUSG00000015357
MGI:1915526	Toe1	target of EGR1, member 1 (nuclear)	protein coding gene	ENSMUSG00000028688
MGI:1913786	Nipsnap3b	nipsnap homolog 3B (C. elegans)	protein coding gene	ENSMUSG00000015247
MGI:1916274	Snx15	sorting nexin 15	protein coding gene	ENSMUSG00000024787
MGI:1350933	Bcap31	B cell receptor associated protein 31	protein coding gene	ENSMUSG00000002015
MGI:104681	Hgs	HGF-regulated tyrosine kinase substrate	protein coding gene	ENSMUSG00000025793
MGI:1914779	Fgfr1op2	FGFR1 oncogene partner 2	protein coding gene	ENSMUSG00000040242
MGI:1933401	Zfp202	zinc finger protein 202	protein coding gene	ENSMUSG00000025602
MGI:2152419	Stk33	serine/threonine kinase 33	protein coding gene	ENSMUSG00000031027
MGI:108430	Arhgdig	Rho GDP dissociation inhibitor (GDI) gamma	protein coding gene	ENSMUSG00000073433
MGI:103014	Il15	interleukin 15	protein coding gene	ENSMUSG00000031712
MGI:2384815	Mtrf1	mitochondrial translational release factor 1	protein coding gene	ENSMUSG00000022022
MGI:3588247	Bex6	brain expressed gene 6	protein coding gene	ENSMUSG00000075269
MGI:1915433	Bcas2	breast carcinoma amplified sequence 2	protein coding gene	ENSMUSG00000005687
MGI:109531	Cdc37	cell division cycle 37	protein coding gene	ENSMUSG00000019471
MGI:1933366	Sytl2	synaptotagmin-like 2	protein coding gene	ENSMUSG00000030616
MGI:1924682	9530002B09Rik	RIKEN cDNA 9530002B09 gene	protein coding gene	ENSMUSG00000023263
MGI:96973	Mgat1	mannoside acetylglucosaminyltransferase 1	protein coding gene	ENSMUSG00000020346
MGI:1920081	Dhx30	DEAH (Asp-Glu-Ala-His) box polypeptide 30	protein coding gene	ENSMUSG00000032480
MGI:1920081	Dhx30	DEAH (Asp-Glu-Ala-His) box polypeptide 30	protein coding gene	ENSMUSG00000103235
MGI:1920081	Dhx30	DEAH (Asp-Glu-Ala-His) box polypeptide 30	protein coding gene	ENSMUSG00000104300
MGI:1338890	Cacna2d3	calcium channel, voltage-dependent, alpha2/delta subunit 3	protein coding gene	ENSMUSG00000021991
MGI:2658851	Ofcc1	orofacial cleft 1 candidate 1	protein coding gene	ENSMUSG00000047094
MGI:88067	Arc	activity regulated cytoskeletal-associated protein	protein coding gene	ENSMUSG00000022602
MGI:1920836	1700101C01Rik	RIKEN cDNA 1700101C01 gene	unclassified non-coding RNA gene
MGI:2140779	Sdad1	SDA1 domain containing 1	protein coding gene	ENSMUSG00000029415
MGI:1913647	Sar1b	SAR1 gene homolog B (S. cerevisiae)	protein coding gene	ENSMUSG00000020386
MGI:1340026	Mmp13	matrix metallopeptidase 13	protein coding gene	ENSMUSG00000050578
MGI:1354695	Fbxw7	F-box and WD-40 domain protein 7	protein coding gene	ENSMUSG00000028086
MGI:1929510	Zfand6	zinc finger, AN1-type domain 6	protein coding gene	ENSMUSG00000030629
MGI:95886	H13	histocompatibility 13	protein coding gene	ENSMUSG00000019188
MGI:104574	Ptprj	protein tyrosine phosphatase, receptor type, J	protein coding gene	ENSMUSG00000025314
MGI:1855693	Nap1l1	nucleosome assembly protein 1-like 1	protein coding gene	ENSMUSG00000058799
MGI:1915886	Fahd1	fumarylacetoacetate hydrolase domain containing 1	protein coding gene	ENSMUSG00000045316
MGI:1095401	Hrsp12	heat-responsive protein 12	protein coding gene	ENSMUSG00000022323
MGI:1196310	Angel2	angel homolog 2 (Drosophila)	protein coding gene	ENSMUSG00000026634
MGI:1925498	Armcx1	armadillo repeat containing, X-linked 1	protein coding gene	ENSMUSG00000033460
MGI:1927551	Osbpl1a	oxysterol binding protein-like 1A	protein coding gene	ENSMUSG00000044252
MGI:2442293	Usp28	ubiquitin specific peptidase 28	protein coding gene	ENSMUSG00000032267
MGI:2149955	Olig3	oligodendrocyte transcription factor 3	protein coding gene	ENSMUSG00000045591
MGI:1277956	Pycr2	pyrroline-5-carboxylate reductase family, member 2	protein coding gene	ENSMUSG00000026520
MGI:2444846	Negr1	neuronal growth regulator 1	protein coding gene	ENSMUSG00000040037
MGI:1929474	Cyp2d22	cytochrome P450, family 2, subfamily d, polypeptide 22	protein coding gene	ENSMUSG00000061740
MGI:1315205	Slit2	slit homolog 2 (Drosophila)	protein coding gene	ENSMUSG00000031558
MGI:105070	Tnni2	troponin I, skeletal, fast 2	protein coding gene	ENSMUSG00000031097
MGI:94852	Oaf	OAF homolog (Drosophila)	protein coding gene	ENSMUSG00000032014
MGI:1890596	Evc	Ellis van Creveld gene syndrome	protein coding gene	ENSMUSG00000029122
MGI:1098806	Commd2	COMM domain containing 2	protein coding gene	ENSMUSG00000036513
MGI:99167	Zfp2	zinc finger protein 2	protein coding gene	ENSMUSG00000049321
MGI:1919682	Spink5	serine peptidase inhibitor, Kazal type 5	protein coding gene	ENSMUSG00000055561
MGI:1921626	Myo18b	myosin XVIIIb	protein coding gene	ENSMUSG00000072720
MGI:2444233	Ythdf2	YTH domain family 2	protein coding gene	ENSMUSG00000040025
MGI:104774	Adra1b	adrenergic receptor, alpha 1b	protein coding gene	ENSMUSG00000050541
MGI:1270862	Axin2	axin2	protein coding gene	ENSMUSG00000000142
MGI:1351599	Dusp13	dual specificity phosphatase 13	protein coding gene	ENSMUSG00000021768
MGI:2142079	AI987944	expressed sequence AI987944	protein coding gene	ENSMUSG00000056383
MGI:109598	Hsd3b6	hydroxy-delta-5-steroid dehydrogenase, 3 beta- and steroid delta-isomerase 6	protein coding gene	ENSMUSG00000027869
MGI:1917819	Wdr36	WD repeat domain 36	protein coding gene	ENSMUSG00000038299
MGI:1913856	Lrrc57	leucine rich repeat containing 57	protein coding gene	ENSMUSG00000027286
MGI:109163	Gng8	guanine nucleotide binding protein (G protein), gamma 8	protein coding gene	ENSMUSG00000063594
MGI:1298367	Pcdha6	protocadherin alpha 6	protein coding gene	ENSMUSG00000103707
MGI:1919525	2200002D01Rik	RIKEN cDNA 2200002D01 gene	protein coding gene	ENSMUSG00000030587
MGI:1926037	Usp54	ubiquitin specific peptidase 54	protein coding gene	ENSMUSG00000034235
MGI:1336159	Minpp1	multiple inositol polyphosphate histidine phosphatase 1	protein coding gene	ENSMUSG00000024896
MGI:1328318	Atp6v0e	ATPase, H+ transporting, lysosomal V0 subunit E	protein coding gene	ENSMUSG00000015575
MGI:95864	Gstp2	glutathione S-transferase, pi 2	protein coding gene	ENSMUSG00000038155
MGI:97523	Pde1b	phosphodiesterase 1B, Ca2+-calmodulin dependent	protein coding gene	ENSMUSG00000022489
MGI:1355314	Ddb2	damage specific DNA binding protein 2	protein coding gene	ENSMUSG00000002109
MGI:88476	Cp	ceruloplasmin	protein coding gene	ENSMUSG00000003617
MGI:1916027	Tmem53	transmembrane protein 53	protein coding gene	ENSMUSG00000048772
MGI:2152389	Ivns1abp	influenza virus NS1A binding protein	protein coding gene	ENSMUSG00000023150
MGI:1932289	Sorcs2	sortilin-related VPS10 domain containing receptor 2	protein coding gene	ENSMUSG00000029093
MGI:1328358	Myom2	myomesin 2	protein coding gene	ENSMUSG00000031461
MGI:1931787	Scyl1	SCY1-like 1 (S. cerevisiae)	protein coding gene	ENSMUSG00000024941
MGI:102673	Lhx3	LIM homeobox protein 3	protein coding gene	ENSMUSG00000026934
MGI:1347521	Ror2	receptor tyrosine kinase-like orphan receptor 2	protein coding gene	ENSMUSG00000021464
MGI:1924079	Dok5	docking protein 5	protein coding gene	ENSMUSG00000027560
MGI:1930036	Piwil2	piwi-like RNA-mediated gene silencing 2	protein coding gene	ENSMUSG00000033644
MGI:1919803	2700046A07Rik	RIKEN cDNA 2700046A07 gene	lincRNA gene	ENSMUSG00000041789
MGI:1919140	Mad2l2	MAD2 mitotic arrest deficient-like 2	protein coding gene	ENSMUSG00000029003
MGI:1914514	Ndufb8	NADH dehydrogenase (ubiquinone) 1 beta subcomplex 8	protein coding gene	ENSMUSG00000025204
MGI:1858417	Sec61a1	Sec61 alpha 1 subunit (S. cerevisiae)	protein coding gene	ENSMUSG00000030082
MGI:104565	Cdkn1b	cyclin-dependent kinase inhibitor 1B	protein coding gene	ENSMUSG00000003031
MGI:1330233	Tcap	titin-cap	protein coding gene	ENSMUSG00000007877
MGI:1859328	Cpsf3	cleavage and polyadenylation specificity factor 3	protein coding gene	ENSMUSG00000054309
MGI:1340905	Fcna	ficolin A	protein coding gene	ENSMUSG00000026938
MGI:94865	Dbi	diazepam binding inhibitor	protein coding gene	ENSMUSG00000026385
MGI:108390	Kif2a	kinesin family member 2A	protein coding gene	ENSMUSG00000021693
MGI:1924281	Slc9a8	solute carrier family 9 (sodium/hydrogen exchanger), member 8	protein coding gene	ENSMUSG00000039463
MGI:2155959	Lnx2	ligand of numb-protein X 2	protein coding gene	ENSMUSG00000016520
MGI:2444676	A630038E17Rik	RIKEN cDNA A630038E17 gene	unclassified gene
MGI:1353631	Adat1	adenosine deaminase, tRNA-specific 1	protein coding gene	ENSMUSG00000031949
MGI:97576	Phka1	phosphorylase kinase alpha 1	protein coding gene	ENSMUSG00000034055
MGI:3576095	Ugt2a2	UDP glucuronosyltransferase 2 family, polypeptide A2	protein coding gene	ENSMUSG00000029268
MGI:88256	Camk2a	calcium/calmodulin-dependent protein kinase II alpha	protein coding gene	ENSMUSG00000024617
MGI:88447	Col11a2	collagen, type XI, alpha 2	protein coding gene	ENSMUSG00000024330
MGI:2446237	Vps33b	vacuolar protein sorting 33B (yeast)	protein coding gene	ENSMUSG00000030534
MGI:1928378	Dhodh	dihydroorotate dehydrogenase	protein coding gene	ENSMUSG00000031730
MGI:88244	S100a8	S100 calcium binding protein A8 (calgranulin A)	protein coding gene	ENSMUSG00000056054
MGI:1343458	Trip6	thyroid hormone receptor interactor 6	protein coding gene	ENSMUSG00000023348
MGI:2443718	Lrig2	leucine-rich repeats and immunoglobulin-like domains 2	protein coding gene	ENSMUSG00000032913
MGI:2180801	Atp13a1	ATPase type 13A1	protein coding gene	ENSMUSG00000031862
MGI:98299	Shmt1	serine hydroxymethyltransferase 1 (soluble)	protein coding gene	ENSMUSG00000020534
MGI:1096880	Phlda1	pleckstrin homology-like domain, family A, member 1	protein coding gene	ENSMUSG00000020205
MGI:1932403	Cyp4x1	cytochrome P450, family 4, subfamily x, polypeptide 1	protein coding gene	ENSMUSG00000047155
MGI:1922791	1700019G17Rik	RIKEN cDNA 1700019G17 gene	protein coding gene	ENSMUSG00000068299
MGI:2140224	Cyp2j11	cytochrome P450, family 2, subfamily j, polypeptide 11	protein coding gene	ENSMUSG00000066097
MGI:2442474	Dgkb	diacylglycerol kinase, beta	protein coding gene	ENSMUSG00000036095
MGI:96226	Hrc	histidine rich calcium binding protein	protein coding gene	ENSMUSG00000038239
MGI:1915340	Yif1a	Yip1 interacting factor homolog A (S. cerevisiae)	protein coding gene	ENSMUSG00000024875
MGI:2143854	Nup107	nucleoporin 107	protein coding gene	ENSMUSG00000052798
MGI:2679264	Olfml1	olfactomedin-like 1	protein coding gene	ENSMUSG00000051041
MGI:1921261	Slc25a27	solute carrier family 25, member 27	protein coding gene	ENSMUSG00000023912
MGI:1918996	Rgl3	ral guanine nucleotide dissociation stimulator-like 3	protein coding gene	ENSMUSG00000040146
MGI:2443511	Slc9a6	solute carrier family 9 (sodium/hydrogen exchanger), member 6	protein coding gene	ENSMUSG00000060681
MGI:102795	Fgl1	fibrinogen-like protein 1	protein coding gene	ENSMUSG00000031594
MGI:1289282	Zfp622	zinc finger protein 622	protein coding gene	ENSMUSG00000052253
MGI:1312922	Casp12	caspase 12	protein coding gene	ENSMUSG00000025887
MGI:2385079	Ndufs8	NADH dehydrogenase (ubiquinone) Fe-S protein 8	protein coding gene	ENSMUSG00000059734
MGI:107286	Man2b1	mannosidase 2, alpha B1	protein coding gene	ENSMUSG00000005142
MGI:1915084	Idh3a	isocitrate dehydrogenase 3 (NAD+) alpha	protein coding gene	ENSMUSG00000032279
MGI:2681872	Prb1	proline-rich protein BstNI subfamily 1	protein coding gene
MGI:1333794	Mrpl22	mitochondrial ribosomal protein L22	protein coding gene	ENSMUSG00000020514
MGI:2682639	Ddx31	DEAD/H (Asp-Glu-Ala-Asp/His) box polypeptide 31	protein coding gene	ENSMUSG00000026806
MGI:3030139	Olfr305	olfactory receptor 305	protein coding gene	ENSMUSG00000055571
MGI:2139434	Mylk2	myosin, light polypeptide kinase 2, skeletal muscle	protein coding gene	ENSMUSG00000027470
MGI:1916211	Phkg2	phosphorylase kinase, gamma 2 (testis)	protein coding gene	ENSMUSG00000030815
MGI:96600	Itga2	integrin alpha 2	protein coding gene	ENSMUSG00000015533
MGI:95766	Gna11	guanine nucleotide binding protein, alpha 11	protein coding gene	ENSMUSG00000034781
MGI:1927152	Syne1	spectrin repeat containing, nuclear envelope 1	protein coding gene	ENSMUSG00000096054
MGI:109353	Ufd1l	ubiquitin fusion degradation 1 like	protein coding gene	ENSMUSG00000005262
MGI:1932339	Sf3b1	splicing factor 3b, subunit 1	protein coding gene	ENSMUSG00000025982
MGI:105388	Cdkn2c	cyclin-dependent kinase inhibitor 2C (p18, inhibits CDK4)	protein coding gene	ENSMUSG00000028551
MGI:1333887	Olfr62	olfactory receptor 62	protein coding gene	ENSMUSG00000043698
MGI:98493	Tbx1	T-box 1	protein coding gene	ENSMUSG00000009097
MGI:95395	Eno3	enolase 3, beta muscle	protein coding gene	ENSMUSG00000060600
MGI:1917125	Ndufa11	NADH dehydrogenase (ubiquinone) 1 alpha subcomplex 11	protein coding gene	ENSMUSG00000002379
MGI:2446526	Cpt1c	carnitine palmitoyltransferase 1c	protein coding gene	ENSMUSG00000007783
MGI:1918221	4931429P17Rik	RIKEN cDNA 4931429P17 gene	lincRNA gene	ENSMUSG00000047324
MGI:3030967	Olfr1133	olfactory receptor 1133	protein coding gene	ENSMUSG00000075155
MGI:3030186	Olfr352	olfactory receptor 352	protein coding gene	ENSMUSG00000053146
MGI:1202307	Phlda2	pleckstrin homology-like domain, family A, member 2	protein coding gene	ENSMUSG00000010760
MGI:2384987	B4galt7	xylosylprotein beta1,4-galactosyltransferase, polypeptide 7 (galactosyltransferase I)	protein coding gene	ENSMUSG00000021504
MGI:1355323	Slc7a8	solute carrier family 7 (cationic amino acid transporter, y+ system), member 8	protein coding gene	ENSMUSG00000022180
MGI:1913583	Aqp11	aquaporin 11	protein coding gene	ENSMUSG00000042797
MGI:1914293	Syap1	synapse associated protein 1	protein coding gene	ENSMUSG00000031357
MGI:99954	Ighmbp2	immunoglobulin mu binding protein 2	protein coding gene	ENSMUSG00000024831
MGI:1306816	Nctc1	non-coding transcript 1	unclassified non-coding RNA gene	ENSMUSG00000087090
MGI:88467	Col1a1	collagen, type I, alpha 1	protein coding gene	ENSMUSG00000001506
MGI:1261890	Fbxo28	F-box protein 28	protein coding gene	ENSMUSG00000047539
MGI:103199	Mcm4	minichromosome maintenance deficient 4 homolog (S. cerevisiae)	protein coding gene	ENSMUSG00000022673
MGI:2684912	Qrich2	glutamine rich 2	protein coding gene	ENSMUSG00000070331
MGI:95759	Glycam1	glycosylation dependent cell adhesion molecule 1	protein coding gene	ENSMUSG00000022491
MGI:98310	Ski	ski sarcoma viral oncogene homolog (avian)	protein coding gene	ENSMUSG00000029050
MGI:1859274	Pdlim3	PDZ and LIM domain 3	protein coding gene	ENSMUSG00000031636
MGI:3030880	Olfr1046	olfactory receptor 1046	protein coding gene	ENSMUSG00000075197
MGI:2441763	Gpr68	G protein-coupled receptor 68	protein coding gene	ENSMUSG00000047415
MGI:1277186	Atg5	autophagy related 5	protein coding gene	ENSMUSG00000038160
MGI:1341265	Camk2d	calcium/calmodulin-dependent protein kinase II, delta	protein coding gene	ENSMUSG00000053819
MGI:1100876	Tbrg3	transforming growth factor beta regulated gene 3	lncRNA gene
MGI:107497	Fxyd3	FXYD domain-containing ion transport regulator 3	protein coding gene	ENSMUSG00000057092
MGI:2445031	Sik2	salt inducible kinase 2	protein coding gene	ENSMUSG00000037112
MGI:1341900	Olfr64	olfactory receptor 64	protein coding gene	ENSMUSG00000063615
MGI:88466	Col9a2	collagen, type IX, alpha 2	protein coding gene	ENSMUSG00000028626
MGI:1923046	Cdyl2	chromodomain protein, Y chromosome-like 2	protein coding gene	ENSMUSG00000031758
MGI:892001	Slc22a6	solute carrier family 22 (organic anion transporter), member 6	protein coding gene	ENSMUSG00000024650
MGI:1341907	Fjx1	four jointed box 1 (Drosophila)	protein coding gene	ENSMUSG00000075012
MGI:1916555	Dcps	decapping enzyme, scavenger	protein coding gene	ENSMUSG00000032040
MGI:107507	Evpl	envoplakin	protein coding gene	ENSMUSG00000034282
MGI:96547	Il1rn	interleukin 1 receptor antagonist	protein coding gene	ENSMUSG00000026981
MGI:1922665	Arhgap12	Rho GTPase activating protein 12	protein coding gene	ENSMUSG00000041225
MGI:104695	Scnn1g	sodium channel, nonvoltage-gated 1 gamma	protein coding gene	ENSMUSG00000000216
MGI:97751	Ppic	peptidylprolyl isomerase C	protein coding gene	ENSMUSG00000024538
MGI:99595	Arf2	ADP-ribosylation factor 2	protein coding gene	ENSMUSG00000062421
MGI:98878	Tyms	thymidylate synthase	protein coding gene	ENSMUSG00000025747
MGI:1914823	Loxl4	lysyl oxidase-like 4	protein coding gene	ENSMUSG00000025185
MGI:107543	Sox17	SRY (sex determining region Y)-box 17	protein coding gene	ENSMUSG00000025902
MGI:2651573	Tub	tubby candidate gene	protein coding gene	ENSMUSG00000031028
MGI:106590	Has1	hyaluronan synthase1	protein coding gene	ENSMUSG00000003665
MGI:2384159	Gga3	golgi associated, gamma adaptin ear containing, ARF binding protein 3	protein coding gene	ENSMUSG00000020740
MGI:2680765	Hcrtr2	hypocretin (orexin) receptor 2	protein coding gene	ENSMUSG00000032360
MGI:109542	Sycp3	synaptonemal complex protein 3	protein coding gene	ENSMUSG00000020059
MGI:1919787	Cdca2	cell division cycle associated 2	protein coding gene	ENSMUSG00000048922
MGI:1919280	1600025M17Rik	RIKEN cDNA 1600025M17 gene	lincRNA gene	ENSMUSG00000085114
MGI:2384841	Chpt1	choline phosphotransferase 1	protein coding gene	ENSMUSG00000060002
MGI:1915213	Npc2	Niemann-Pick type C2	protein coding gene	ENSMUSG00000021242
MGI:1096361	Hn1	hematological and neurological expressed sequence 1	protein coding gene	ENSMUSG00000020737
MGI:1915139	Rbm18	RNA binding motif protein 18	protein coding gene	ENSMUSG00000026889
MGI:1918834	Gdpd2	glycerophosphodiester phosphodiesterase domain containing 2	protein coding gene	ENSMUSG00000019359
MGI:1915540	Edem2	ER degradation enhancer, mannosidase alpha-like 2	protein coding gene	ENSMUSG00000038312
MGI:96021	Hbb-b1	hemoglobin, beta adult major chain	protein coding gene
MGI:99532	Mef2a	myocyte enhancer factor 2A	protein coding gene	ENSMUSG00000030557
MGI:105958	Cox8b	cytochrome c oxidase subunit VIIIb	protein coding gene	ENSMUSG00000025488
MGI:106213	Chrna6	cholinergic receptor, nicotinic, alpha polypeptide 6	protein coding gene	ENSMUSG00000031491
MGI:1919515	Tram1	translocating chain-associating membrane protein 1	protein coding gene	ENSMUSG00000025935
MGI:1919551	1810041L15Rik	RIKEN cDNA 1810041L15 gene	protein coding gene	ENSMUSG00000062760
MGI:2147931	Nudt10	nudix (nucleoside diphosphate linked moiety X)-type motif 10	protein coding gene	ENSMUSG00000073293
MGI:2388672	Ube2q2	ubiquitin-conjugating enzyme E2Q (putative) 2	protein coding gene	ENSMUSG00000032307
MGI:106925	Cldn11	claudin 11	protein coding gene	ENSMUSG00000037625
MGI:88226	C2	complement component 2 (within H-2S)	protein coding gene	ENSMUSG00000024371
MGI:1913461	Rpl3l	ribosomal protein L3-like	protein coding gene	ENSMUSG00000002500
MGI:1925571	Ankrd23	ankyrin repeat domain 23	protein coding gene	ENSMUSG00000067653
MGI:105982	Rfx1	regulatory factor X, 1 (influences HLA class II expression)	protein coding gene	ENSMUSG00000031706
MGI:1914977	Stx17	syntaxin 17	protein coding gene	ENSMUSG00000061455
MGI:1925524	5330430C04Rik	RIKEN cDNA 5330430C04 gene	unclassified gene
MGI:1858229	Ppp1r3c	protein phosphatase 1, regulatory (inhibitor) subunit 3C	protein coding gene	ENSMUSG00000067279
MGI:1860303	Grasp	GRP1 (general receptor for phosphoinositides 1)-associated scaffold protein	protein coding gene	ENSMUSG00000000531
MGI:87883	Acp5	acid phosphatase 5, tartrate resistant	protein coding gene	ENSMUSG00000001348
MGI:1920902	2210408F21Rik	RIKEN cDNA 2210408F21 gene	unclassified non-coding RNA gene	ENSMUSG00000087380
MGI:109151	Ltbp1	latent transforming growth factor beta binding protein 1	protein coding gene	ENSMUSG00000001870
MGI:88458	Col5a2	collagen, type V, alpha 2	protein coding gene	ENSMUSG00000026042
MGI:2444529	Dctd	dCMP deaminase	protein coding gene	ENSMUSG00000031562
MGI:1891471	Spsb3	splA/ryanodine receptor domain and SOCS box containing 3	protein coding gene	ENSMUSG00000024160
MGI:1917946	3830417A13Rik	RIKEN cDNA 3830417A13 gene	protein coding gene	ENSMUSG00000031179
MGI:99511	Ptpn11	protein tyrosine phosphatase, non-receptor type 11	protein coding gene	ENSMUSG00000043733
MGI:1918778	9030404E10Rik	RIKEN cDNA 9030404E10 gene	lncRNA gene
MGI:1924115	4930408K08Rik	RIKEN cDNA 4930408K08 gene	lincRNA gene
MGI:2444169	Lmod3	leiomodin 3 (fetal)	protein coding gene	ENSMUSG00000044086
MGI:2444209	Ankrd54	ankyrin repeat domain 54	protein coding gene	ENSMUSG00000033055
MGI:1917818	Cpne3	copine III	protein coding gene	ENSMUSG00000028228
MGI:1347059	Decr2	2-4-dienoyl-Coenzyme A reductase 2, peroxisomal	protein coding gene	ENSMUSG00000036775
MGI:104649	Cox6a2	cytochrome c oxidase subunit VIa polypeptide 2	protein coding gene	ENSMUSG00000030785
MGI:103016	Ppp1ca	protein phosphatase 1, catalytic subunit, alpha isoform	protein coding gene	ENSMUSG00000040385
MGI:2449112	Adamts10	a disintegrin-like and metallopeptidase (reprolysin type) with thrombospondin type 1 motif, 10	protein coding gene	ENSMUSG00000024299
MGI:1860138	Gtpbp2	GTP binding protein 2	protein coding gene	ENSMUSG00000023952
MGI:1913743	Mrpl51	mitochondrial ribosomal protein L51	protein coding gene	ENSMUSG00000030335
MGI:1917351	Cyp4f16	cytochrome P450, family 4, subfamily f, polypeptide 16	protein coding gene	ENSMUSG00000048440
MGI:1351315	Tceb3	transcription elongation factor B (SIII), polypeptide 3	protein coding gene	ENSMUSG00000028668
MGI:2445175	Arhgap20	Rho GTPase activating protein 20	protein coding gene	ENSMUSG00000053199
MGI:3045298	4932415D10Rik	RIKEN cDNA 4932415D10 gene	protein coding gene	ENSMUSG00000044581
MGI:1919064	Mrps27	mitochondrial ribosomal protein S27	protein coding gene	ENSMUSG00000041632
MGI:98810	Tpm2	tropomyosin 2, beta	protein coding gene	ENSMUSG00000028464
MGI:1920420	Rwdd3	RWD domain containing 3	protein coding gene	ENSMUSG00000028133
MGI:109243	St8sia5	ST8 alpha-N-acetyl-neuraminide alpha-2,8-sialyltransferase 5	protein coding gene	ENSMUSG00000025425
MGI:107277	Fyco1	FYVE and coiled-coil domain containing 1	protein coding gene	ENSMUSG00000025241
MGI:1914449	Pfdn1	prefoldin 1	protein coding gene	ENSMUSG00000024346
MGI:1338030	Capn7	calpain 7	protein coding gene	ENSMUSG00000021893
MGI:1354740	Sh3bgr	SH3-binding domain glutamic acid-rich protein	protein coding gene	ENSMUSG00000040666
MGI:1914736	Polr3g	polymerase (RNA) III (DNA directed) polypeptide G	protein coding gene	ENSMUSG00000035834
MGI:2677491	Ak5	adenylate kinase 5	protein coding gene	ENSMUSG00000039058
MGI:98495	Tbx3	T-box 3	protein coding gene	ENSMUSG00000018604
MGI:1914374	2810416G20Rik	RIKEN cDNA 2810416G20 gene	protein coding gene
MGI:2443672	Slc12a8	solute carrier family 12 (potassium/chloride transporters), member 8	protein coding gene	ENSMUSG00000035506
MGI:95389	En1	engrailed 1	protein coding gene	ENSMUSG00000058665
MGI:1333864	Mrpl14	mitochondrial ribosomal protein L14	protein coding gene	ENSMUSG00000023939
MGI:2444713	B230319C09Rik	RIKEN cDNA B230319C09 gene	unclassified non-coding RNA gene	ENSMUSG00000051844
MGI:1920210	Top1mt	DNA topoisomerase 1, mitochondrial	protein coding gene	ENSMUSG00000000934
MGI:97550	Pfn2	profilin 2	protein coding gene	ENSMUSG00000027805
MGI:1914981	Fbxo32	F-box protein 32	protein coding gene	ENSMUSG00000022358
MGI:98959	Wnt5b	wingless-type MMTV integration site family, member 5B	protein coding gene	ENSMUSG00000030170
MGI:1921336	4933411D12Rik	RIKEN cDNA 4933411D12 gene	unclassified gene
MGI:106012	Tagln	transgelin	protein coding gene	ENSMUSG00000032085
MGI:1860606	Akap8l	A kinase (PRKA) anchor protein 8-like	protein coding gene	ENSMUSG00000002625
MGI:1935216	Pcdhga4	protocadherin gamma subfamily A, 4	protein coding gene	ENSMUSG00000103677
MGI:95636	Galc	galactosylceramidase	protein coding gene	ENSMUSG00000021003
MGI:1339364	Muc2	mucin 2	protein coding gene	ENSMUSG00000025515
MGI:107943	Cct6a	chaperonin containing Tcp1, subunit 6a (zeta)	protein coding gene	ENSMUSG00000029447
MGI:2137670	Ybx3	Y box protein 3	protein coding gene	ENSMUSG00000030189
MGI:2385849	Sirt7	sirtuin 7	protein coding gene	ENSMUSG00000025138
MGI:1347522	Pla2g10	phospholipase A2, group X	protein coding gene	ENSMUSG00000022683
MGI:2446126	Phf3	PHD finger protein 3	protein coding gene	ENSMUSG00000048874
MGI:1921443	Ccdc9	coiled-coil domain containing 9	protein coding gene	ENSMUSG00000041375
MGI:1338023	Mrvi1	MRV integration site 1	protein coding gene	ENSMUSG00000005611
MGI:1859162	Rnf10	ring finger protein 10	protein coding gene	ENSMUSG00000041740
MGI:1351327	Pla2g7	phospholipase A2, group VII (platelet-activating factor acetylhydrolase, plasma)	protein coding gene	ENSMUSG00000023913
MGI:1919206	Rnf135	ring finger protein 135	protein coding gene	ENSMUSG00000020707
MGI:1861452	Pigo	phosphatidylinositol glycan anchor biosynthesis, class O	protein coding gene	ENSMUSG00000028454
MGI:2441788	A230050P20Rik	RIKEN cDNA A230050P20 gene	protein coding gene	ENSMUSG00000038884
MGI:2448469	Ifnz	interferon zeta	protein coding gene	ENSMUSG00000096854
MGI:1928948	Scamp5	secretory carrier membrane protein 5	protein coding gene	ENSMUSG00000040722
MGI:103289	Relb	avian reticuloendotheliosis viral (v-rel) oncogene related B	protein coding gene	ENSMUSG00000002983
MGI:1328323	Syngr1	synaptogyrin 1	protein coding gene	ENSMUSG00000022415
MGI:104731	Adam4	a disintegrin and metallopeptidase domain 4	protein coding gene	ENSMUSG00000072972
MGI:2444823	Slc41a1	solute carrier family 41, member 1	protein coding gene	ENSMUSG00000013275
MGI:1934754	Kars	lysyl-tRNA synthetase	protein coding gene	ENSMUSG00000031948
MGI:95491	Fbp2	fructose bisphosphatase 2	protein coding gene	ENSMUSG00000021456
MGI:1355285	Tmod4	tropomodulin 4	protein coding gene	ENSMUSG00000005628
MGI:101764	Cdk5r1	cyclin-dependent kinase 5, regulatory subunit 1 (p35)	protein coding gene	ENSMUSG00000048895
MGI:88563	Ctsg	cathepsin G	protein coding gene	ENSMUSG00000040314
MGI:1921257	Btbd11	BTB (POZ) domain containing 11	protein coding gene	ENSMUSG00000020042
MGI:1098687	Aak1	AP2 associated kinase 1	protein coding gene	ENSMUSG00000057230
MGI:99499	Dsg3	desmoglein 3	protein coding gene	ENSMUSG00000056632
MGI:2157910	Mlc1	megalencephalic leukoencephalopathy with subcortical cysts 1 homolog (human)	protein coding gene	ENSMUSG00000035805
MGI:2685587	Vmo1	vitelline membrane outer layer 1 homolog (chicken)	protein coding gene	ENSMUSG00000020830
MGI:2442852	6430590A10Rik	RIKEN cDNA 6430590A10 gene	lncRNA gene
MGI:103156	Gabrg1	gamma-aminobutyric acid (GABA) A receptor, subunit gamma 1	protein coding gene	ENSMUSG00000001260
MGI:99206	Zfp59	zinc finger protein 59	protein coding gene	ENSMUSG00000078779
MGI:1926283	Tmem8	transmembrane protein 8 (five membrane-spanning domains)	protein coding gene	ENSMUSG00000024180
MGI:1913771	Rwdd1	RWD domain containing 1	protein coding gene	ENSMUSG00000019782
MGI:107537	Cln3	ceroid lipofuscinosis, neuronal 3, juvenile (Batten, Spielmeyer-Vogt disease)	protein coding gene	ENSMUSG00000030720
MGI:1913333	Setd6	SET domain containing 6	protein coding gene	ENSMUSG00000031671
MGI:109301	Papola	poly (A) polymerase alpha	protein coding gene	ENSMUSG00000021111
MGI:1917539	2510016D11Rik	RIKEN cDNA 2510016D11 gene	unclassified gene
MGI:1920835	1700111E14Rik	RIKEN cDNA 1700111E14 gene	antisense lncRNA gene	ENSMUSG00000029837
MGI:1919731	2610203C22Rik	RIKEN cDNA 2610203C22 gene	unclassified non-coding RNA gene	ENSMUSG00000079671
MGI:1858178	Usp2	ubiquitin specific peptidase 2	protein coding gene	ENSMUSG00000032010
MGI:2683212	Ranbp6	RAN binding protein 6	protein coding gene	ENSMUSG00000074909
MGI:1096325	Mesp2	mesoderm posterior 2	protein coding gene	ENSMUSG00000030543
MGI:2146159	Alg10b	asparagine-linked glycosylation 10B (alpha-1,2-glucosyltransferase)	protein coding gene	ENSMUSG00000075470
MGI:1101765	Pja1	praja ring finger 1, E3 ubiquitin protein ligase	protein coding gene	ENSMUSG00000034403
MGI:1925668	Pgm5	phosphoglucomutase 5	protein coding gene	ENSMUSG00000041731
MGI:1096570	Tex264	testis expressed gene 264	protein coding gene	ENSMUSG00000040813
MGI:98731	Tgm2	transglutaminase 2, C polypeptide	protein coding gene	ENSMUSG00000037820
MGI:93830	Adipor2	adiponectin receptor 2	protein coding gene	ENSMUSG00000030168
MGI:1891189	Ensa	endosulfine alpha	protein coding gene	ENSMUSG00000038619
MGI:107765	Apbb1	amyloid beta (A4) precursor protein-binding, family B, member 1	protein coding gene	ENSMUSG00000037032
MGI:1338011	Auh	AU RNA binding protein/enoyl-coenzyme A hydratase	protein coding gene	ENSMUSG00000021460
MGI:1918648	5430427O19Rik	RIKEN cDNA 5430427O19 gene	protein coding gene	ENSMUSG00000025058
MGI:103297	Atp7b	ATPase, Cu++ transporting, beta polypeptide	protein coding gene	ENSMUSG00000006567
MGI:2158736	Senp3	SUMO/sentrin specific peptidase 3	protein coding gene	ENSMUSG00000005204
MGI:1196373	Reps1	RalBP1 associated Eps domain containing protein	protein coding gene	ENSMUSG00000019854
MGI:2179725	Ovca2	candidate tumor suppressor in ovarian cancer 2	protein coding gene	ENSMUSG00000038268
MGI:1913444	Pycrl	pyrroline-5-carboxylate reductase-like	protein coding gene	ENSMUSG00000022571
MGI:2444835	Zadh2	zinc binding alcohol dehydrogenase, domain containing 2	protein coding gene	ENSMUSG00000049090
MGI:96074	Hexb	hexosaminidase B	protein coding gene	ENSMUSG00000021665
MGI:88462	Col7a1	collagen, type VII, alpha 1	protein coding gene	ENSMUSG00000025650
MGI:1919621	2210408I21Rik	RIKEN cDNA 2210408I21 gene	protein coding gene	ENSMUSG00000071252
MGI:1914838	Rnf41	ring finger protein 41	protein coding gene	ENSMUSG00000025373
MGI:1928760	Ruvbl1	RuvB-like protein 1	protein coding gene	ENSMUSG00000030079
MGI:1917614	Fndc5	fibronectin type III domain containing 5	protein coding gene	ENSMUSG00000001334
MGI:1338758	Adnp	activity-dependent neuroprotective protein	protein coding gene	ENSMUSG00000051149
MGI:1922300	Kif27	kinesin family member 27	protein coding gene	ENSMUSG00000060176
MGI:107979	Kif3c	kinesin family member 3C	protein coding gene	ENSMUSG00000020668
MGI:104632	Ube2h	ubiquitin-conjugating enzyme E2H	protein coding gene	ENSMUSG00000039159
MGI:1891702	Cope	coatomer protein complex, subunit epsilon	protein coding gene	ENSMUSG00000055681
MGI:104903	Gpc3	glypican 3	protein coding gene	ENSMUSG00000055653
MGI:1336170	Mybpc2	myosin binding protein C, fast-type	protein coding gene	ENSMUSG00000038670
MGI:1916618	Wdfy1	WD repeat and FYVE domain containing 1	protein coding gene	ENSMUSG00000073643
MGI:3030126	Olfr292	olfactory receptor 292	protein coding gene	ENSMUSG00000060688
MGI:1915223	Mphosph10	M-phase phosphoprotein 10 (U3 small nucleolar ribonucleoprotein)	protein coding gene	ENSMUSG00000030521
MGI:2384791	Slc26a7	solute carrier family 26, member 7	protein coding gene	ENSMUSG00000040569
MGI:1935147	Arid1a	AT rich interactive domain 1A (SWI-like)	protein coding gene	ENSMUSG00000007880
MGI:1277151	Snca	synuclein, alpha	protein coding gene	ENSMUSG00000025889
MGI:2445044	Zc3h7a	zinc finger CCCH type containing 7 A	protein coding gene	ENSMUSG00000037965
MGI:1931744	Uck2	uridine-cytidine kinase 2	protein coding gene	ENSMUSG00000026558
MGI:95576	Fpgs	folylpolyglutamyl synthetase	protein coding gene	ENSMUSG00000009566
MGI:108085	Hpgd	hydroxyprostaglandin dehydrogenase 15 (NAD)	protein coding gene	ENSMUSG00000031613
MGI:2441856	Sf3b2	splicing factor 3b, subunit 2	protein coding gene	ENSMUSG00000024853
MGI:1333752	Hdac6	histone deacetylase 6	protein coding gene	ENSMUSG00000031161
MGI:1924967	6030408B16Rik	RIKEN cDNA 6030408B16 gene	lincRNA gene	ENSMUSG00000075408
MGI:2183683	Nav1	neuron navigator 1	protein coding gene	ENSMUSG00000009418
MGI:1931144	Parva	parvin, alpha	protein coding gene	ENSMUSG00000030770
MGI:1098586	Rab11fip5	RAB11 family interacting protein 5 (class I)	protein coding gene	ENSMUSG00000051343
MGI:3030860	Olfr1026	olfactory receptor 1026	protein coding gene	ENSMUSG00000042863
MGI:96097	Hist2h2aa1	histone cluster 2, H2aa1	protein coding gene	ENSMUSG00000064220
MGI:2152835	Asb7	ankyrin repeat and SOCS box-containing 7	protein coding gene	ENSMUSG00000030509
MGI:1098670	Clk3	CDC-like kinase 3	protein coding gene	ENSMUSG00000032316
MGI:1298386	Tpd52l1	tumor protein D52-like 1	protein coding gene	ENSMUSG00000000296
MGI:1349764	Dpysl4	dihydropyrimidinase-like 4	protein coding gene	ENSMUSG00000025478
MGI:2671945	Txlnb	taxilin beta	protein coding gene	ENSMUSG00000039891
MGI:894323	Ranbp2	RAN binding protein 2	protein coding gene	ENSMUSG00000003226
MGI:96533	Ihh	Indian hedgehog	protein coding gene	ENSMUSG00000006538
MGI:1342005	Mthfd1	methylenetetrahydrofolate dehydrogenase (NADP+ dependent), methenyltetrahydrofolate cyclohydrolase, formyltetrahydrofolate synthase	protein coding gene	ENSMUSG00000021048
MGI:1926159	Mdn1	midasin homolog (yeast)	protein coding gene	ENSMUSG00000058006
MGI:104853	Hes1	hairy and enhancer of split 1 (Drosophila)	protein coding gene	ENSMUSG00000022528
MGI:1860418	Nagk	N-acetylglucosamine kinase	protein coding gene	ENSMUSG00000034744
MGI:3031080	Olfr1246	olfactory receptor 1246	protein coding gene	ENSMUSG00000100828
MGI:1888504	Retnla	resistin like alpha	protein coding gene	ENSMUSG00000061100
MGI:1339751	Csf3	colony stimulating factor 3 (granulocyte)	protein coding gene	ENSMUSG00000038067
MGI:97253	Myf6	myogenic factor 6	protein coding gene	ENSMUSG00000035923
MGI:1339711	Myh1	myosin, heavy polypeptide 1, skeletal muscle, adult	protein coding gene	ENSMUSG00000056328
MGI:108482	Hrh2	histamine receptor H2	protein coding gene	ENSMUSG00000034987
MGI:1344347	Synj2bp	synaptojanin 2 binding protein	protein coding gene	ENSMUSG00000090935
MGI:1343092	Scrn2	secernin 2	protein coding gene	ENSMUSG00000020877
MGI:2652836	Gmeb2	glucocorticoid modulatory element binding protein 2	protein coding gene	ENSMUSG00000038705
MGI:1916884	Clybl	citrate lyase beta like	protein coding gene	ENSMUSG00000025545
MGI:97856	Rara	retinoic acid receptor, alpha	protein coding gene	ENSMUSG00000037992
MGI:2442134	B430212C06Rik	RIKEN cDNA B430212C06 gene	unclassified non-coding RNA gene	ENSMUSG00000046415
MGI:109201	Nat2	N-acetyltransferase 2 (arylamine N-acetyltransferase)	protein coding gene	ENSMUSG00000051147
MGI:1915152	Sumf2	sulfatase modifying factor 2	protein coding gene	ENSMUSG00000025538
MGI:2179296	Myoz3	myozenin 3	protein coding gene	ENSMUSG00000049173
MGI:2429603	Irak2	interleukin-1 receptor-associated kinase 2	protein coding gene	ENSMUSG00000060477
MGI:101816	Msh2	mutS homolog 2 (E. coli)	protein coding gene	ENSMUSG00000024151
MGI:1346869	Map2k4	mitogen-activated protein kinase kinase 4	protein coding gene	ENSMUSG00000033352
MGI:1920480	Bmper	BMP-binding endothelial regulator	protein coding gene	ENSMUSG00000031963
MGI:1349406	Ddx3y	DEAD (Asp-Glu-Ala-Asp) box polypeptide 3, Y-linked	protein coding gene	ENSMUSG00000069045
MGI:2444453	Arhgef10	Rho guanine nucleotide exchange factor (GEF) 10	protein coding gene	ENSMUSG00000071176
MGI:88015	Ampd1	adenosine monophosphate deaminase 1	protein coding gene	ENSMUSG00000070385
MGI:2145823	Kctd12	potassium channel tetramerisation domain containing 12	protein coding gene	ENSMUSG00000098557
MGI:2145823	Kctd12	potassium channel tetramerisation domain containing 12	protein coding gene	ENSMUSG00000104139
MGI:1914264	Mina	myc induced nuclear antigen	protein coding gene	ENSMUSG00000022724
MGI:1918773	8430429K09Rik	RIKEN cDNA 8430429K09 gene	unclassified non-coding RNA gene	ENSMUSG00000034587
MGI:1351318	Sgk2	serum/glucocorticoid regulated kinase 2	protein coding gene	ENSMUSG00000017868
MGI:1891716	Emcn	endomucin	protein coding gene	ENSMUSG00000054690
MGI:95814	Grik1	glutamate receptor, ionotropic, kainate 1	protein coding gene	ENSMUSG00000022935
MGI:2142763	Cyp4v3	cytochrome P450, family 4, subfamily v, polypeptide 3	protein coding gene	ENSMUSG00000079057
MGI:99909	Lama3	laminin, alpha 3	protein coding gene	ENSMUSG00000024421
MGI:1914880	Samd8	sterile alpha motif domain containing 8	protein coding gene	ENSMUSG00000021770
MGI:1922552	Asxl2	additional sex combs like 2 (Drosophila)	protein coding gene	ENSMUSG00000037486
MGI:1858260	Gosr1	golgi SNAP receptor complex member 1	protein coding gene	ENSMUSG00000010392
MGI:108072	Traf6	TNF receptor-associated factor 6	protein coding gene	ENSMUSG00000027164
MGI:2442168	Adprhl1	ADP-ribosylhydrolase like 1	protein coding gene	ENSMUSG00000031448
MGI:1098622	Rif1	Rap1 interacting factor 1 homolog (yeast)	protein coding gene	ENSMUSG00000036202
MGI:1333803	Top3b	topoisomerase (DNA) III beta	protein coding gene	ENSMUSG00000022779
MGI:1929214	Ap3m2	adaptor-related protein complex 3, mu 2 subunit	protein coding gene	ENSMUSG00000031539
MGI:1914496	2810474O19Rik	RIKEN cDNA 2810474O19 gene	protein coding gene	ENSMUSG00000032712
MGI:88233	C6	complement component 6	protein coding gene	ENSMUSG00000022181
MGI:1917548	2600010L24Rik	RIKEN cDNA 2600010L24 gene	unclassified gene
MGI:95560	Flt3l	FMS-like tyrosine kinase 3 ligand	protein coding gene	ENSMUSG00000089989
MGI:1891463	Gpr137b	G protein-coupled receptor 137B	protein coding gene	ENSMUSG00000021306
MGI:106292	Twistnb	twist basic helix-loop-helix transcription factor 1 neighbor	protein coding gene	ENSMUSG00000020561
MGI:3030443	Olfr609	olfactory receptor 609	protein coding gene	ENSMUSG00000046396
MGI:1925230	Sbf1	SET binding factor 1	protein coding gene	ENSMUSG00000036529
MGI:88026	Ank3	ankyrin 3, epithelial	protein coding gene	ENSMUSG00000069601
MGI:3027904	Tdpoz4	TD and POZ domain containing 4	protein coding gene	ENSMUSG00000060256
MGI:99500	Ephx2	epoxide hydrolase 2, cytoplasmic	protein coding gene	ENSMUSG00000022040
MGI:1930153	Popdc3	popeye domain containing 3	protein coding gene	ENSMUSG00000019848
MGI:2429943	Gbp5	guanylate binding protein 5	protein coding gene
MGI:2147194	Rbm27	RNA binding motif protein 27	protein coding gene	ENSMUSG00000024491
MGI:1920839	1700101I19Rik	RIKEN cDNA 1700101I19 gene	antisense lncRNA gene	ENSMUSG00000045815
MGI:2449569	Adamts15	a disintegrin-like and metallopeptidase (reprolysin type) with thrombospondin type 1 motif, 15	protein coding gene	ENSMUSG00000033453
MGI:107783	Zfp78	zinc finger protein 78	protein coding gene	ENSMUSG00000055150
MGI:1913308	Tmem176a	transmembrane protein 176A	protein coding gene	ENSMUSG00000023367
MGI:1346542	Bace1	beta-site APP cleaving enzyme 1	protein coding gene	ENSMUSG00000032086
MGI:1351911	Ilvbl	ilvB (bacterial acetolactate synthase)-like	protein coding gene	ENSMUSG00000032763
MGI:107654	Ifngr2	interferon gamma receptor 2	protein coding gene	ENSMUSG00000022965
MGI:96666	Kcnb1	potassium voltage gated channel, Shab-related subfamily, member 1	protein coding gene	ENSMUSG00000050556
MGI:2445003	Arhgap1	Rho GTPase activating protein 1	protein coding gene	ENSMUSG00000027247
MGI:1341879	Zim1	zinc finger, imprinted 1	protein coding gene	ENSMUSG00000002266
MGI:103062	Stat4	signal transducer and activator of transcription 4	protein coding gene	ENSMUSG00000062939
MGI:3045239	A230052G05Rik	RIKEN cDNA A230052G05 gene	unclassified gene	ENSMUSG00000020887
MGI:105083	Slc1a1	solute carrier family 1 (neuronal/epithelial high affinity glutamate transporter, system Xag), member 1	protein coding gene	ENSMUSG00000024935
MGI:108409	Rgs4	regulator of G-protein signaling 4	protein coding gene	ENSMUSG00000038530
MGI:2685969	Gm1123	predicted gene 1123	protein coding gene	ENSMUSG00000044860
MGI:96653	Kap	kidney androgen regulated protein	protein coding gene	ENSMUSG00000032758
MGI:1926158	Igsf3	immunoglobulin superfamily, member 3	protein coding gene	ENSMUSG00000042035
MGI:108174	Prkg1	protein kinase, cGMP-dependent, type I	protein coding gene	ENSMUSG00000052920
MGI:1096385	Bcan	brevican	protein coding gene	ENSMUSG00000004892
MGI:1921252	Psd2	pleckstrin and Sec7 domain containing 2	protein coding gene	ENSMUSG00000024347
MGI:1890496	Elac2	elaC ribonuclease Z 2	protein coding gene	ENSMUSG00000020549
MGI:104747	Pkia	protein kinase inhibitor, alpha	protein coding gene	ENSMUSG00000027499
MGI:1333818	Rps7	ribosomal protein S7	protein coding gene	ENSMUSG00000061477
MGI:2153089	Mrps2	mitochondrial ribosomal protein S2	protein coding gene	ENSMUSG00000035772
MGI:1913596	1700029P11Rik	RIKEN cDNA 1700029P11 gene	protein coding gene	ENSMUSG00000061633
MGI:2444151	Clec1a	C-type lectin domain family 1, member a	protein coding gene	ENSMUSG00000033082
MGI:104518	Cntn2	contactin 2	protein coding gene	ENSMUSG00000053024
MGI:109274	Trim28	tripartite motif-containing 28	protein coding gene	ENSMUSG00000005566
MGI:1915332	Dusp19	dual specificity phosphatase 19	protein coding gene	ENSMUSG00000027001
MGI:2135874	Cpn1	carboxypeptidase N, polypeptide 1	protein coding gene	ENSMUSG00000025196
MGI:1930787	Insm2	insulinoma-associated 2	protein coding gene	ENSMUSG00000045440
MGI:1345281	Slc30a1	solute carrier family 30 (zinc transporter), member 1	protein coding gene	ENSMUSG00000037434
MGI:87934	Adra2a	adrenergic receptor, alpha 2a	protein coding gene	ENSMUSG00000033717
MGI:2178743	Stab2	stabilin 2	protein coding gene	ENSMUSG00000035459
MGI:1096337	Ephb1	Eph receptor B1	protein coding gene	ENSMUSG00000032537
MGI:1339713	Myh4	myosin, heavy polypeptide 4, skeletal muscle	protein coding gene	ENSMUSG00000057003
MGI:1289341	Sf3b3	splicing factor 3b, subunit 3	protein coding gene	ENSMUSG00000033732
MGI:2140113	Hist2h4	histone cluster 2, H4	protein coding gene	ENSMUSG00000091405
MGI:1923709	Car12	carbonic anyhydrase 12	protein coding gene	ENSMUSG00000032373
MGI:2180511	Il31ra	interleukin 31 receptor A	protein coding gene	ENSMUSG00000050377
MGI:1917689	Taf15	TAF15 RNA polymerase II, TATA box binding protein (TBP)-associated factor	protein coding gene	ENSMUSG00000020680
MGI:1918170	4921511H03Rik	RIKEN cDNA 4921511H03 gene	protein coding gene	ENSMUSG00000040514
MGI:1096362	Nrxn2	neurexin II	protein coding gene	ENSMUSG00000033768
MGI:1917048	1810044D09Rik	RIKEN cDNA 1810044D09 gene	lincRNA gene	ENSMUSG00000100680
MGI:1196223	D8Ertd82e	DNA segment, Chr 8, ERATO Doi 82, expressed	protein coding gene	ENSMUSG00000050271
MGI:107658	Ifnar1	interferon (alpha and beta) receptor 1	protein coding gene	ENSMUSG00000022967
MGI:2684968	Wfdc6a	WAP four-disulfide core domain 6A	protein coding gene	ENSMUSG00000074595
MGI:96217	Hprt	hypoxanthine guanine phosphoribosyl transferase	protein coding gene	ENSMUSG00000025630
MGI:2180561	Atpaf2	ATP synthase mitochondrial F1 complex assembly factor 2	protein coding gene	ENSMUSG00000042709
MGI:88413	Ckm	creatine kinase, muscle	protein coding gene	ENSMUSG00000030399
MGI:96602	Itga3	integrin alpha 3	protein coding gene	ENSMUSG00000001507
MGI:1914121	Cpne8	copine VIII	protein coding gene	ENSMUSG00000052560
MGI:1321133	Hint1	histidine triad nucleotide binding protein 1	protein coding gene	ENSMUSG00000020267
MGI:1354949	Dlc1	deleted in liver cancer 1	protein coding gene	ENSMUSG00000031523
MGI:2652828	BC048502	cDNA sequence BC048502	protein coding gene	ENSMUSG00000053508
MGI:95776	Gnaq	guanine nucleotide binding protein, alpha q polypeptide	protein coding gene	ENSMUSG00000024639
MGI:98728	Tgfbr1	transforming growth factor, beta receptor I	protein coding gene	ENSMUSG00000007613
MGI:1933174	Bri3	brain protein I3	protein coding gene	ENSMUSG00000047843
MGI:107757	Gfer	growth factor, erv1 (S. cerevisiae)-like (augmenter of liver regeneration)	protein coding gene	ENSMUSG00000040888
MGI:1351639	Mrpl15	mitochondrial ribosomal protein L15	protein coding gene	ENSMUSG00000033845
MGI:95609	Gaa	glucosidase, alpha, acid	protein coding gene	ENSMUSG00000025579
MGI:1933820	Jam2	junction adhesion molecule 2	protein coding gene	ENSMUSG00000053062
MGI:1890646	Nek8	NIMA (never in mitosis gene a)-related expressed kinase 8	protein coding gene	ENSMUSG00000017405
MGI:1921607	Efhd1	EF hand domain containing 1	protein coding gene	ENSMUSG00000026255
MGI:1277960	Inadl	InaD-like (Drosophila)	protein coding gene	ENSMUSG00000061859
MGI:101899	Pla2g5	phospholipase A2, group V	protein coding gene	ENSMUSG00000041193
MGI:95806	Aes	amino-terminal enhancer of split	protein coding gene	ENSMUSG00000054452
MGI:1926030	9130017K11Rik	RIKEN cDNA 9130017K11 gene	unclassified non-coding RNA gene	ENSMUSG00000055134
MGI:1922470	4930535I16Rik	RIKEN cDNA 4930535I16 gene	protein coding gene	ENSMUSG00000096969
MGI:2685063	Tsga10	testis specific 10	protein coding gene	ENSMUSG00000060771
MGI:1353421	Mfi2	antigen p97 (melanoma associated) identified by monoclonal antibodies 133.2 and 96.5	protein coding gene	ENSMUSG00000022780
MGI:2158400	Wdr18	WD repeat domain 18	protein coding gene	ENSMUSG00000035754
MGI:99179	Zfp35	zinc finger protein 35	protein coding gene	ENSMUSG00000063281
MGI:3036242	Camsap1	calmodulin regulated spectrin-associated protein 1	protein coding gene	ENSMUSG00000026933
MGI:105377	Adam19	a disintegrin and metallopeptidase domain 19 (meltrin beta)	protein coding gene	ENSMUSG00000011256
MGI:2676665	Lrrc7	leucine rich repeat containing 7	protein coding gene	ENSMUSG00000028176
MGI:101773	Cd86	CD86 antigen	protein coding gene	ENSMUSG00000022901
MGI:2444087	Slc1a7	solute carrier family 1 (glutamate transporter), member 7	protein coding gene	ENSMUSG00000008932
MGI:1333755	Olfr59	olfactory receptor 59	protein coding gene	ENSMUSG00000070374
MGI:1917374	Trim47	tripartite motif-containing 47	protein coding gene	ENSMUSG00000020773
MGI:96764	Ldhc	lactate dehydrogenase C	protein coding gene	ENSMUSG00000030851
MGI:894286	P4ha2	procollagen-proline, 2-oxoglutarate 4-dioxygenase (proline 4-hydroxylase), alpha II polypeptide	protein coding gene	ENSMUSG00000018906
MGI:1918021	Gpr173	G-protein coupled receptor 173	protein coding gene	ENSMUSG00000056679
MGI:1333844	Slc31a2	solute carrier family 31, member 2	protein coding gene	ENSMUSG00000066152
MGI:99841	Htr7	5-hydroxytryptamine (serotonin) receptor 7	protein coding gene	ENSMUSG00000024798
MGI:87963	Agt	angiotensinogen (serpin peptidase inhibitor, clade A, member 8)	protein coding gene	ENSMUSG00000031980
MGI:92356	Csde1	cold shock domain containing E1, RNA binding	protein coding gene	ENSMUSG00000068823
MGI:1932872	Ctns	cystinosis, nephropathic	protein coding gene	ENSMUSG00000005949
MGI:1924130	6430411K18Rik	RIKEN cDNA 6430411K18 gen	lncRNA gene
MGI:1927489	Pdlim5	PDZ and LIM domain 5	protein coding gene	ENSMUSG00000028273
MGI:1344378	Rai2	retinoic acid induced 2	protein coding gene	ENSMUSG00000043518
MGI:1915196	Spata6	spermatogenesis associated 6	protein coding gene	ENSMUSG00000034401
MGI:1917112	1810064F22Rik	RIKEN cDNA 1810064F22 gene	antisense lncRNA gene	ENSMUSG00000090925
MGI:95283	Edn1	endothelin 1	protein coding gene	ENSMUSG00000021367
MGI:3029290	Zfp281	zinc finger protein 281	protein coding gene	ENSMUSG00000041483
MGI:1098221	Gamt	guanidinoacetate methyltransferase	protein coding gene	ENSMUSG00000020150
MGI:1859307	Unc93b1	unc-93 homolog B1 (C. elegans)	protein coding gene	ENSMUSG00000036908
MGI:1344361	Arih2	ariadne RBR E3 ubiquitin protein ligase 2	protein coding gene	ENSMUSG00000064145
MGI:98351	Sod1	superoxide dismutase 1, soluble	protein coding gene	ENSMUSG00000022982
MGI:2682003	Whrn	whirlin	protein coding gene	ENSMUSG00000039137
MGI:96904	M6pr	mannose-6-phosphate receptor, cation dependent	protein coding gene	ENSMUSG00000007458
MGI:1921376	Syvn1	synovial apoptosis inhibitor 1, synoviolin	protein coding gene	ENSMUSG00000024807
MGI:88383	F8	coagulation factor VIII	protein coding gene	ENSMUSG00000031196
MGI:1933966	Mcam	melanoma cell adhesion molecule	protein coding gene	ENSMUSG00000032135
MGI:1923692	Slamf9	SLAM family member 9	protein coding gene	ENSMUSG00000026548
MGI:2140998	Ube3c	ubiquitin protein ligase E3C	protein coding gene	ENSMUSG00000039000
MGI:3665412	Zfp646	zinc finger protein 646	protein coding gene	ENSMUSG00000049739
MGI:99614	Mst1r	macrophage stimulating 1 receptor (c-met-related tyrosine kinase)	protein coding gene	ENSMUSG00000032584
MGI:2147834	Slc6a8	solute carrier family 6 (neurotransmitter transporter, creatine), member 8	protein coding gene	ENSMUSG00000019558
MGI:2177502	Olfr119	olfactory receptor 119	protein coding gene	ENSMUSG00000059964
MGI:107490	Pdcd4	programmed cell death 4	protein coding gene	ENSMUSG00000024975
MGI:95515	Fgf1	fibroblast growth factor 1	protein coding gene	ENSMUSG00000036585
MGI:2139014	Osbpl6	oxysterol binding protein-like 6	protein coding gene	ENSMUSG00000042359
MGI:2444341	Phf8	PHD finger protein 8	protein coding gene	ENSMUSG00000041229
MGI:103253	Cyb561	cytochrome b-561	protein coding gene	ENSMUSG00000019590
MGI:1340030	Crlf1	cytokine receptor-like factor 1	protein coding gene	ENSMUSG00000007888
MGI:2384851	Slc39a14	solute carrier family 39 (zinc transporter), member 14	protein coding gene	ENSMUSG00000022094
MGI:97904	Trim27	tripartite motif-containing 27	protein coding gene	ENSMUSG00000021326
MGI:2665139	Rerg	RAS-like, estrogen-regulated, growth-inhibitor	protein coding gene	ENSMUSG00000030222
MGI:1931026	Sertad2	SERTA domain containing 2	protein coding gene	ENSMUSG00000049800
MGI:1916503	Hspb2	heat shock protein 2	protein coding gene	ENSMUSG00000038086
MGI:97371	Npr1	natriuretic peptide receptor 1	protein coding gene	ENSMUSG00000027931
MGI:3041213	9830163H01Rik	RIKEN cDNA 9830163H01 gene	unclassified gene
MGI:1314872	Hipk2	homeodomain interacting protein kinase 2	protein coding gene	ENSMUSG00000061436
MGI:1196334	Hyal2	hyaluronoglucosaminidase 2	protein coding gene	ENSMUSG00000010047
MGI:2446190	Nup188	nucleoporin 188	protein coding gene	ENSMUSG00000052533
MGI:1096867	Etv5	ets variant 5	protein coding gene	ENSMUSG00000013089
MGI:2444554	Mapkap1	mitogen-activated protein kinase associated protein 1	protein coding gene	ENSMUSG00000038696
MGI:103022	Reln	reelin	protein coding gene	ENSMUSG00000042453
MGI:2441982	Aldh5a1	aldhehyde dehydrogenase family 5, subfamily A1	protein coding gene	ENSMUSG00000035936
MGI:1353593	Lcmt1	leucine carboxyl methyltransferase 1	protein coding gene	ENSMUSG00000030763
MGI:109350	Slc4a3	solute carrier family 4 (anion exchanger), member 3	protein coding gene	ENSMUSG00000006576
MGI:1927542	Pitpnb	phosphatidylinositol transfer protein, beta	protein coding gene	ENSMUSG00000050017
MGI:88446	Col11a1	collagen, type XI, alpha 1	protein coding gene	ENSMUSG00000027966
MGI:88562	Ctsd	cathepsin D	protein coding gene	ENSMUSG00000007891
MGI:2384394	B3gnt7	UDP-GlcNAc:betaGal beta-1,3-N-acetylglucosaminyltransferase 7	protein coding gene	ENSMUSG00000079445
MGI:1855698	Reck	reversion-inducing-cysteine-rich protein with kazal motifs	protein coding gene	ENSMUSG00000028476
MGI:97851	Slc20a2	solute carrier family 20, member 2	protein coding gene	ENSMUSG00000037656
MGI:1914583	Stk35	serine/threonine kinase 35	protein coding gene	ENSMUSG00000037885
MGI:99907	Plod1	procollagen-lysine, 2-oxoglutarate 5-dioxygenase 1	protein coding gene	ENSMUSG00000019055
MGI:1913415	Bccip	BRCA2 and CDKN1A interacting protein	protein coding gene	ENSMUSG00000030983
MGI:1914638	1110008F13Rik	RIKEN cDNA 1110008F13 gene	protein coding gene	ENSMUSG00000027637
MGI:2151839	Mreg	melanoregulin	protein coding gene	ENSMUSG00000039395
MGI:1350930	Srp9	signal recognition particle 9	protein coding gene	ENSMUSG00000026511
MGI:1339753	Csf1	colony stimulating factor 1 (macrophage)	protein coding gene	ENSMUSG00000014599
MGI:2447658	Disc1	disrupted in schizophrenia 1	protein coding gene	ENSMUSG00000043051
MGI:3642132	D630011A20Rik	RIKEN cDNA D630011A20 gene	protein coding gene	ENSMUSG00000097421
MGI:101857	Usp15	ubiquitin specific peptidase 15	protein coding gene	ENSMUSG00000020124
MGI:2443999	Pde8b	phosphodiesterase 8B	protein coding gene	ENSMUSG00000021684
MGI:1889575	Adar	adenosine deaminase, RNA-specific	protein coding gene	ENSMUSG00000027951
MGI:2147279	Slc39a6	solute carrier family 39 (metal ion transporter), member 6	protein coding gene	ENSMUSG00000024270
MGI:1888712	Ppbp	pro-platelet basic protein	protein coding gene	ENSMUSG00000029372
MGI:2443318	Uap1l1	UDP-N-acteylglucosamine pyrophosphorylase 1-like 1	protein coding gene	ENSMUSG00000026956
MGI:2443921	Irf2bp2	interferon regulatory factor 2 binding protein 2	protein coding gene	ENSMUSG00000051495
MGI:3030383	Olfr549	olfactory receptor 549	protein coding gene	ENSMUSG00000073977
MGI:1931595	Nfkbiz	nuclear factor of kappa light polypeptide gene enhancer in B cells inhibitor, zeta	protein coding gene	ENSMUSG00000035356
MGI:2448309	Hist1h2af	histone cluster 1, H2af	protein coding gene	ENSMUSG00000061991
MGI:96977	Mgmt	O-6-methylguanine-DNA methyltransferase	protein coding gene	ENSMUSG00000054612
MGI:94896	Dio1	deiodinase, iodothyronine, type I	protein coding gene	ENSMUSG00000034785
MGI:2444876	9030203C11Rik	RIKEN cDNA 9030203C11 gene	unclassified non-coding RNA gene
MGI:1338833	Dio2	deiodinase, iodothyronine, type II	protein coding gene	ENSMUSG00000007682
MGI:1889583	Sh3kbp1	SH3-domain kinase binding protein 1	protein coding gene	ENSMUSG00000040990
MGI:1097682	Rps5	ribosomal protein S5	protein coding gene	ENSMUSG00000012848
MGI:2685612	Gm766	predicted gene 766	protein coding gene	ENSMUSG00000048473
MGI:1919599	Dusp3	dual specificity phosphatase 3 (vaccinia virus phosphatase VH1-related)	protein coding gene	ENSMUSG00000003518
MGI:1920025	Fance	Fanconi anemia, complementation group E	protein coding gene	ENSMUSG00000007570
MGI:1098535	Camk1	calcium/calmodulin-dependent protein kinase I	protein coding gene	ENSMUSG00000030272
MGI:1328307	Ap1g2	adaptor protein complex AP-1, gamma 2 subunit	protein coding gene	ENSMUSG00000040701
MGI:891963	Ywhaq	tyrosine 3-monooxygenase/tryptophan 5-monooxygenase activation protein, theta polypeptide	protein coding gene	ENSMUSG00000076432
MGI:98447	Surf6	surfeit gene 6	protein coding gene	ENSMUSG00000036160
MGI:98864	Ttn	titin	protein coding gene	ENSMUSG00000051747
MGI:88248	Calb1	calbindin 1	protein coding gene	ENSMUSG00000028222
MGI:1096392	Hcn1	hyperpolarization-activated, cyclic nucleotide-gated K+ 1	protein coding gene	ENSMUSG00000021730
MGI:1917020	1600002K03Rik	RIKEN cDNA 1600002K03 gene	protein coding gene	ENSMUSG00000035595
MGI:2653678	Akr1c19	aldo-keto reductase family 1, member C19	protein coding gene	ENSMUSG00000071551
MGI:1353429	Timm10	translocase of inner mitochondrial membrane 10	protein coding gene	ENSMUSG00000027076
MGI:95717	Gja6	gap junction protein, alpha 6	protein coding gene	ENSMUSG00000055691
MGI:97429	Oas1g	2'-5' oligoadenylate synthetase 1G	protein coding gene	ENSMUSG00000066861
MGI:2443049	D230025D16Rik	RIKEN cDNA D230025D16 gene	protein coding gene	ENSMUSG00000031889
MGI:108173	Prkg2	protein kinase, cGMP-dependent, type II	protein coding gene	ENSMUSG00000029334
MGI:1889411	Tnfrsf13b	tumor necrosis factor receptor superfamily, member 13b	protein coding gene	ENSMUSG00000010142
MGI:106331	Med10	mediator complex subunit 10	protein coding gene	ENSMUSG00000021598
MGI:3030433	Olfr599	olfactory receptor 599	protein coding gene	ENSMUSG00000073950
MGI:2156389	Pramel5	preferentially expressed antigen in melanoma like 5	protein coding gene	ENSMUSG00000036749
MGI:1915496	Arl9	ADP-ribosylation factor-like 9	protein coding gene	ENSMUSG00000063820
MGI:1921375	Armc8	armadillo repeat containing 8	protein coding gene	ENSMUSG00000032468
MGI:99542	Usf1	upstream transcription factor 1	protein coding gene	ENSMUSG00000026641
MGI:1914440	Eif4e2	eukaryotic translation initiation factor 4E member 2	protein coding gene	ENSMUSG00000026254
MGI:95893	H1f0	H1 histone family, member 0	protein coding gene	ENSMUSG00000096210
MGI:1929237	Pus1	pseudouridine synthase 1	protein coding gene	ENSMUSG00000029507
MGI:1914071	Bcs1l	BCS1-like (yeast)	protein coding gene	ENSMUSG00000026172
MGI:2443308	Mcph1	microcephaly, primary autosomal recessive 1	protein coding gene	ENSMUSG00000039842
MGI:1352474	Tnfrsf19	tumor necrosis factor receptor superfamily, member 19	protein coding gene	ENSMUSG00000060548
MGI:3030947	Olfr1113	olfactory receptor 1113	protein coding gene	ENSMUSG00000070857
MGI:2145374	Dhx29	DEAH (Asp-Glu-Ala-His) box polypeptide 29	protein coding gene	ENSMUSG00000042426
MGI:1352456	Nr4a2	nuclear receptor subfamily 4, group A, member 2	protein coding gene	ENSMUSG00000026826
MGI:2670997	Scd4	stearoyl-coenzyme A desaturase 4	protein coding gene	ENSMUSG00000050195
MGI:1349635	Sec23a	SEC23 homolog A, COPII coat complex component	protein coding gene	ENSMUSG00000020986
MGI:1920249	Insig2	insulin induced gene 2	protein coding gene	ENSMUSG00000003721
MGI:2655107	Asb14	ankyrin repeat and SOCS box-containing 14	protein coding gene	ENSMUSG00000021898
MGI:109447	Ctcf	CCCTC-binding factor	protein coding gene	ENSMUSG00000005698
MGI:1925664	1700034E13Rik	RIKEN cDNA 1700034E13 gene	protein coding gene	ENSMUSG00000024532
MGI:96244	Hspa1a	heat shock protein 1A	protein coding gene	ENSMUSG00000091971
MGI:1351328	Dbf4	DBF4 zinc finger	protein coding gene	ENSMUSG00000002297
MGI:88294	Cacna1s	calcium channel, voltage-dependent, L type, alpha 1S subunit	protein coding gene	ENSMUSG00000026407
MGI:2669209	Wfikkn2	WAP, follistatin/kazal, immunoglobulin, kunitz and netrin domain containing 2	protein coding gene	ENSMUSG00000044177
MGI:1914641	Fundc2	FUN14 domain containing 2	protein coding gene	ENSMUSG00000031198
MGI:1914163	Kdelr2	KDEL (Lys-Asp-Glu-Leu) endoplasmic reticulum protein retention receptor 2	protein coding gene	ENSMUSG00000079111
MGI:1925493	9230112D13Rik	RIKEN cDNA 9230112D13 gene	protein coding gene	ENSMUSG00000021797
MGI:2444628	Sh3rf2	SH3 domain containing ring finger 2	protein coding gene	ENSMUSG00000057719
MGI:109164	Gng5	guanine nucleotide binding protein (G protein), gamma 5	protein coding gene	ENSMUSG00000068523
MGI:1888526	Xpo4	exportin 4	protein coding gene	ENSMUSG00000021952
MGI:87879	Aco1	aconitase 1	protein coding gene	ENSMUSG00000028405
MGI:101841	Ppm1b	protein phosphatase 1B, magnesium dependent, beta isoform	protein coding gene	ENSMUSG00000061130
MGI:1343131	Timm17a	translocase of inner mitochondrial membrane 17a	protein coding gene	ENSMUSG00000062580
MGI:2147502	Glyat	glycine-N-acyltransferase	protein coding gene	ENSMUSG00000063683
MGI:1922354	Mmd2	monocyte to macrophage differentiation-associated 2	protein coding gene	ENSMUSG00000039533
MGI:1919364	Zbed3	zinc finger, BED type containing 3	protein coding gene	ENSMUSG00000041995
MGI:88487	Cpz	carboxypeptidase Z	protein coding gene	ENSMUSG00000036596
MGI:97430	Oas1b	2'-5' oligoadenylate synthetase 1B	protein coding gene	ENSMUSG00000029605
MGI:2685713	Gm867	predicted gene 867	antisense lncRNA gene	ENSMUSG00000050157
MGI:96788	Lifr	leukemia inhibitory factor receptor	protein coding gene	ENSMUSG00000054263
MGI:2181510	Dhrsx	dehydrogenase/reductase (SDR family) X chromosome	protein coding gene
MGI:109202	Kifc3	kinesin family member C3	protein coding gene	ENSMUSG00000031788
MGI:96669	Kcnc3	potassium voltage gated channel, Shaw-related subfamily, member 3	protein coding gene	ENSMUSG00000062785
MGI:2442111	Ppm1k	protein phosphatase 1K (PP2C domain containing)	protein coding gene	ENSMUSG00000037826
MGI:2384210	Nphp4	nephronophthisis 4 (juvenile) homolog (human)	protein coding gene	ENSMUSG00000039577
MGI:1914380	Ndufa6	NADH dehydrogenase (ubiquinone) 1 alpha subcomplex, 6 (B14)	protein coding gene	ENSMUSG00000022450
MGI:103169	Scn8a	sodium channel, voltage-gated, type VIII, alpha	protein coding gene	ENSMUSG00000023033
MGI:1891343	Prkag3	protein kinase, AMP-activated, gamma 3 non-catatlytic subunit	protein coding gene	ENSMUSG00000006542
MGI:2135752	Dtx3	deltex 3, E3 ubiquitin ligase	protein coding gene	ENSMUSG00000040415
MGI:95818	Grik5	glutamate receptor, ionotropic, kainate 5 (gamma 2)	protein coding gene	ENSMUSG00000003378
MGI:2447460	Vgll2	vestigial like 2 homolog (Drosophila)	protein coding gene	ENSMUSG00000049641
MGI:1920332	3100003M19Rik	RIKEN cDNA 3100003M19 gene	unclassified non-coding RNA gene
MGI:1913625	Dhrs7	dehydrogenase/reductase (SDR family) member 7	protein coding gene	ENSMUSG00000021094
MGI:1859281	Hgfac	hepatocyte growth factor activator	protein coding gene	ENSMUSG00000029102
MGI:3030520	Olfr686	olfactory receptor 686	protein coding gene	ENSMUSG00000048425
MGI:1333821	Olfr47	olfactory receptor 47	protein coding gene	ENSMUSG00000061210
MGI:1921448	Dtx2	deltex 2, E3 ubiquitin ligase	protein coding gene	ENSMUSG00000004947
MGI:98354	Sos1	son of sevenless homolog 1 (Drosophila)	protein coding gene	ENSMUSG00000024241
MGI:1916865	Rab15	RAB15, member RAS oncogene family	protein coding gene	ENSMUSG00000021062
MGI:1917851	Ecd	ecdysoneless homolog (Drosophila)	protein coding gene	ENSMUSG00000021810
MGI:97804	Ptn	pleiotrophin	protein coding gene	ENSMUSG00000029838
MGI:98330	Snai1	snail family zinc finger 1	protein coding gene	ENSMUSG00000042821
MGI:1913406	Anapc11	anaphase promoting complex subunit 11	protein coding gene	ENSMUSG00000025135
MGI:95558	Flt1	FMS-like tyrosine kinase 1	protein coding gene	ENSMUSG00000029648
MGI:1858952	Arhgef5	Rho guanine nucleotide exchange factor (GEF) 5	protein coding gene	ENSMUSG00000033542
MGI:1889277	Astn2	astrotactin 2	protein coding gene	ENSMUSG00000028373
MGI:1321395	Ltbp4	latent transforming growth factor beta binding protein 4	protein coding gene	ENSMUSG00000040488
MGI:1915305	Atp5s	ATP synthase, H+ transporting, mitochondrial F0 complex, subunit S	protein coding gene	ENSMUSG00000054894
MGI:2176882	Tlr7	toll-like receptor 7	protein coding gene	ENSMUSG00000044583
MGI:96624	Itpr3	inositol 1,4,5-triphosphate receptor 3	protein coding gene	ENSMUSG00000042644
MGI:101941	E2f1	E2F transcription factor 1	protein coding gene	ENSMUSG00000027490
MGI:2678948	Klhl17	kelch-like 17	protein coding gene	ENSMUSG00000078484
MGI:1861447	Ankrd2	ankyrin repeat domain 2 (stretch responsive muscle)	protein coding gene	ENSMUSG00000025172
MGI:1924809	Agl	amylo-1,6-glucosidase, 4-alpha-glucanotransferase	protein coding gene	ENSMUSG00000033400
MGI:1934667	Tnfrsf25	tumor necrosis factor receptor superfamily, member 25	protein coding gene	ENSMUSG00000024793
MGI:1917259	Ssty2	spermiogenesis specific transcript on the Y 2	protein coding gene	ENSMUSG00000095302
MGI:103302	Bmp7	bone morphogenetic protein 7	protein coding gene	ENSMUSG00000008999
MGI:1925357	4930425F17Rik	RIKEN cDNA 4930425F17 gene	protein coding gene
MGI:2443207	Plekhm1	pleckstrin homology domain containing, family M (with RUN domain) member 1	protein coding gene	ENSMUSG00000034247
MGI:1328317	Trex1	three prime repair exonuclease 1	protein coding gene	ENSMUSG00000049734
MGI:1924363	Klhl2	kelch-like 2, Mayven	protein coding gene	ENSMUSG00000031605
MGI:106248	Eif5a	eukaryotic translation initiation factor 5A	protein coding gene	ENSMUSG00000078812
MGI:1928903	Syngr4	synaptogyrin 4	protein coding gene	ENSMUSG00000040231
MGI:99470	Dnajc2	DnaJ heat shock protein family (Hsp40) member C2	protein coding gene	ENSMUSG00000029014
MGI:108007	Kcnj9	potassium inwardly-rectifying channel, subfamily J, member 9	protein coding gene	ENSMUSG00000038026
MGI:88452	Col2a1	collagen, type II, alpha 1	protein coding gene	ENSMUSG00000022483
MGI:104522	Phxr4	per-hexamer repeat gene 4	unclassified gene	ENSMUSG00000031802
MGI:2386711	Txnrd3	thioredoxin reductase 3	protein coding gene	ENSMUSG00000000811
MGI:2385958	C1qtnf5	C1q and tumor necrosis factor related protein 5	protein coding gene	ENSMUSG00000079592
MGI:107818	Mrc2	mannose receptor, C type 2	protein coding gene	ENSMUSG00000020695
MGI:1922033	Fbf1	Fas (TNFRSF6) binding factor 1	protein coding gene	ENSMUSG00000020776
MGI:109383	Casp7	caspase 7	protein coding gene	ENSMUSG00000025076
MGI:3030106	Olfr272	olfactory receptor 272	protein coding gene	ENSMUSG00000051593
MGI:95459	Zfp521	zinc finger protein 521	protein coding gene	ENSMUSG00000024420
MGI:1915428	Cgnl1	cingulin-like 1	protein coding gene	ENSMUSG00000032232
MGI:1919224	Prmt3	protein arginine N-methyltransferase 3	protein coding gene	ENSMUSG00000030505
MGI:1928323	Nisch	nischarin	protein coding gene	ENSMUSG00000021910
MGI:3031079	Olfr1245	olfactory receptor 1245	protein coding gene	ENSMUSG00000100601
MGI:1925284	4930528H21Rik	RIKEN cDNA 4930528H21 gene	lncRNA gene
MGI:1354959	Hs6st2	heparan sulfate 6-O-sulfotransferase 2	protein coding gene	ENSMUSG00000062184
MGI:1345634	Amfr	autocrine motility factor receptor	protein coding gene	ENSMUSG00000031751
MGI:2443935	Snapc4	small nuclear RNA activating complex, polypeptide 4	protein coding gene	ENSMUSG00000036281
MGI:1195272	Eda	ectodysplasin-A	protein coding gene	ENSMUSG00000059327
MGI:97791	Ptbp1	polypyrimidine tract binding protein 1	protein coding gene	ENSMUSG00000006498
MGI:2183559	Arfgap1	ADP-ribosylation factor GTPase activating protein 1	protein coding gene	ENSMUSG00000027575
MGI:1915134	1810043G02Rik	RIKEN cDNA 1810043G02 gene	protein coding gene	ENSMUSG00000020284
MGI:1916238	Prpf31	PRP31 pre-mRNA processing factor 31 homolog (yeast)	protein coding gene	ENSMUSG00000008373
MGI:1890219	Cdh23	cadherin 23 (otocadherin)	protein coding gene	ENSMUSG00000012819
MGI:1927616	Trps1	trichorhinophalangeal syndrome I (human)	protein coding gene	ENSMUSG00000038679
MGI:105045	Serpina3n	serine (or cysteine) peptidase inhibitor, clade A, member 3N	protein coding gene	ENSMUSG00000021091
MGI:1923545	Atp11b	ATPase, class VI, type 11B	protein coding gene	ENSMUSG00000037400
MGI:109519	Msh3	mutS homolog 3 (E. coli)	protein coding gene	ENSMUSG00000014850
MGI:1913644	Nosip	nitric oxide synthase interacting protein	protein coding gene	ENSMUSG00000003421
MGI:2429637	Adamts16	a disintegrin-like and metallopeptidase (reprolysin type) with thrombospondin type 1 motif, 16	protein coding gene	ENSMUSG00000049538
MGI:1917026	1600002D24Rik	RIKEN cDNA 1600002D24 gene	lincRNA gene	ENSMUSG00000086899
MGI:2150982	Pcdha1	protocadherin alpha 1	protein coding gene	ENSMUSG00000103442
MGI:1918023	Cwf19l2	CWF19-like 2, cell cycle control (S. pombe)	protein coding gene	ENSMUSG00000025898
MGI:2384959	BC017643	cDNA sequence BC017643	protein coding gene	ENSMUSG00000039294
MGI:3030324	Olfr490	olfactory receptor 490	protein coding gene	ENSMUSG00000093808
MGI:1340034	Sema3e	sema domain, immunoglobulin domain (Ig), short basic domain, secreted, (semaphorin) 3E	protein coding gene	ENSMUSG00000063531
MGI:95791	Got1	glutamic-oxaloacetic transaminase 1, soluble	protein coding gene	ENSMUSG00000025190
MGI:96550	Il2rb	interleukin 2 receptor, beta chain	protein coding gene	ENSMUSG00000068227
MGI:1919855	Car10	carbonic anhydrase 10	protein coding gene	ENSMUSG00000056158
MGI:1918605	Col24a1	collagen, type XXIV, alpha 1	protein coding gene	ENSMUSG00000028197
MGI:1918961	Mus81	MUS81 endonuclease homolog (yeast)	protein coding gene	ENSMUSG00000024906
MGI:1309528	Ppp1r12a	protein phosphatase 1, regulatory (inhibitor) subunit 12A	protein coding gene	ENSMUSG00000019907
MGI:107207	Coq7	demethyl-Q 7	protein coding gene	ENSMUSG00000030652
MGI:1915289	Nmb	neuromedin B	protein coding gene	ENSMUSG00000025723
MGI:88598	Cyp2b10	cytochrome P450, family 2, subfamily b, polypeptide 10	protein coding gene	ENSMUSG00000030483
MGI:1923272	5830417I10Rik	RIKEN cDNA 5830417I10 gene	pseudogene	ENSMUSG00000078684
MGI:1196389	Polg	polymerase (DNA directed), gamma	protein coding gene	ENSMUSG00000039176
MGI:103292	Rab19	RAB19, member RAS oncogene family	protein coding gene	ENSMUSG00000029923
MGI:1098641	Wasf2	WAS protein family, member 2	protein coding gene	ENSMUSG00000028868
MGI:2679513	Dbpht2	DNA binding protein with his-thr domain	protein coding gene	ENSMUSG00000029878
MGI:1916327	Psmd11	proteasome (prosome, macropain) 26S subunit, non-ATPase, 11	protein coding gene	ENSMUSG00000017428
MGI:1098274	Cyp27b1	cytochrome P450, family 27, subfamily b, polypeptide 1	protein coding gene	ENSMUSG00000006724
MGI:2176380	Mlph	melanophilin	protein coding gene	ENSMUSG00000026303
MGI:1935215	Pcdhga3	protocadherin gamma subfamily A, 3	protein coding gene	ENSMUSG00000104346
MGI:2441920	Rcor3	REST corepressor 3	protein coding gene	ENSMUSG00000037395
MGI:2149633	Oas1c	2'-5' oligoadenylate synthetase 1C	protein coding gene	ENSMUSG00000001166
MGI:1098282	C9	complement component 9	protein coding gene	ENSMUSG00000022149
MGI:1929878	Smoc1	SPARC related modular calcium binding 1	protein coding gene	ENSMUSG00000021136
MGI:1918236	4931422A03Rik	RIKEN cDNA 4931422A03 gene	protein coding gene	ENSMUSG00000046085
MGI:96590	Irf1	interferon regulatory factor 1	protein coding gene	ENSMUSG00000018899
MGI:3039629	Slc17a8	solute carrier family 17 (sodium-dependent inorganic phosphate cotransporter), member 8	protein coding gene	ENSMUSG00000019935
MGI:1929511	Ndufa1	NADH dehydrogenase (ubiquinone) 1 alpha subcomplex, 1	protein coding gene	ENSMUSG00000016427
MGI:1929480	Lrp10	low-density lipoprotein receptor-related protein 10	protein coding gene	ENSMUSG00000022175
MGI:1924284	2510039O18Rik	RIKEN cDNA 2510039O18 gene	protein coding gene	ENSMUSG00000044496
MGI:107752	Myo1b	myosin IB	protein coding gene	ENSMUSG00000018417
MGI:97138	Mpv17	MpV17 mitochondrial inner membrane protein	protein coding gene	ENSMUSG00000090262
MGI:2385207	Gnl2	guanine nucleotide binding protein-like 2 (nucleolar)	protein coding gene	ENSMUSG00000028869
MGI:2670958	Cnksr1	connector enhancer of kinase suppressor of Ras 1	protein coding gene	ENSMUSG00000028841
MGI:103264	Arhgef2	rho/rac guanine nucleotide exchange factor (GEF) 2	protein coding gene	ENSMUSG00000028059
MGI:2443730	Tnrc6b	trinucleotide repeat containing 6b	protein coding gene	ENSMUSG00000047888
MGI:2156003	Snip1	Smad nuclear interacting protein 1	protein coding gene	ENSMUSG00000050213
MGI:1918560	Tbc1d9	TBC1 domain family, member 9	protein coding gene	ENSMUSG00000031709
MGI:2385067	Lims2	LIM and senescent cell antigen like domains 2	protein coding gene	ENSMUSG00000024395
MGI:2135605	Pard6b	par-6 family cell polarity regulator beta	protein coding gene	ENSMUSG00000044641
MGI:98427	Il1rl1	interleukin 1 receptor-like 1	protein coding gene	ENSMUSG00000026069
MGI:1333869	Ch25h	cholesterol 25-hydroxylase	protein coding gene	ENSMUSG00000050370
MGI:1098279	Sycp1-ps1	synaptonemal complex protein 1, pseudogene 1	pseudogene
MGI:1289273	Ppp1r10	protein phosphatase 1, regulatory subunit 10	protein coding gene	ENSMUSG00000039220
MGI:95805	Grb2	growth factor receptor bound protein 2	protein coding gene	ENSMUSG00000059923
MGI:95488	Fbln2	fibulin 2	protein coding gene	ENSMUSG00000064080
MGI:107444	Efna5	ephrin A5	protein coding gene	ENSMUSG00000048915
MGI:95676	Gcnt1	glucosaminyl (N-acetyl) transferase 1, core 2	protein coding gene	ENSMUSG00000038843
MGI:1917648	Slc35a3	solute carrier family 35 (UDP-N-acetylglucosamine (UDP-GlcNAc) transporter), member 3	protein coding gene	ENSMUSG00000027957
MGI:2685917	4930590J08Rik	RIKEN cDNA 4930590J08 gene	protein coding gene	ENSMUSG00000034063
MGI:2450529	Pilra	paired immunoglobin-like type 2 receptor alpha	protein coding gene	ENSMUSG00000046245
MGI:3696858	A730035I17Rik	RIKEN cDNA A730035I17 gene	antisense lncRNA gene	ENSMUSG00000045238
MGI:96777	Lgals1	lectin, galactose binding, soluble 1	protein coding gene	ENSMUSG00000068220
MGI:1917723	Rapgef4	Rap guanine nucleotide exchange factor (GEF) 4	protein coding gene	ENSMUSG00000049044
MGI:2385758	Ablim2	actin-binding LIM protein 2	protein coding gene	ENSMUSG00000029095
MGI:1933846	Mmp1a	matrix metallopeptidase 1a (interstitial collagenase)	protein coding gene	ENSMUSG00000043089
MGI:2685230	Nxf3	nuclear RNA export factor 3	protein coding gene	ENSMUSG00000057000
MGI:1277962	Hus1	HUS1 checkpoint clamp component	protein coding gene	ENSMUSG00000020413
MGI:95638	Galt	galactose-1-phosphate uridyl transferase	protein coding gene	ENSMUSG00000036073
MGI:107372	Pter	phosphotriesterase related	protein coding gene	ENSMUSG00000026730
MGI:97233	Mup1	major urinary protein 1	protein coding gene	ENSMUSG00000078683
MGI:88274	Ctnna1	catenin (cadherin associated protein), alpha 1	protein coding gene	ENSMUSG00000037815
MGI:1916340	Ascc1	activating signal cointegrator 1 complex subunit 1	protein coding gene	ENSMUSG00000044475
MGI:97602	Prkcz	protein kinase C, zeta	protein coding gene	ENSMUSG00000029053
MGI:1915592	Ndufb10	NADH dehydrogenase (ubiquinone) 1 beta subcomplex, 10	protein coding gene	ENSMUSG00000040048
MGI:1277096	Ptp4a1	protein tyrosine phosphatase 4a1	protein coding gene	ENSMUSG00000026064
MGI:2153111	Mrps6	mitochondrial ribosomal protein S6	protein coding gene	ENSMUSG00000039680
MGI:95498	Fcgr1	Fc receptor, IgG, high affinity I	protein coding gene	ENSMUSG00000015947
MGI:1925920	Plekhj1	pleckstrin homology domain containing, family J member 1	protein coding gene	ENSMUSG00000035278
MGI:1349721	Tob1	transducer of ErbB-2.1	protein coding gene	ENSMUSG00000037573
MGI:1306812	Zfp239	zinc finger protein 239	protein coding gene	ENSMUSG00000042097
MGI:2137520	Twsg1	twisted gastrulation homolog 1 (Drosophila)	protein coding gene	ENSMUSG00000024098
MGI:1927667	Defb4	defensin beta 4	protein coding gene	ENSMUSG00000059230
MGI:97932	Xpr1	xenotropic and polytropic retrovirus receptor 1	protein coding gene	ENSMUSG00000026469
MGI:88605	Cyp2d13	cytochrome P450, family 2, subfamily d, polypeptide 13	pseudogene
MGI:1346330	Banf1	barrier to autointegration factor 1	protein coding gene	ENSMUSG00000024844
MGI:96298	Hyal1	hyaluronoglucosaminidase 1	protein coding gene	ENSMUSG00000010051
MGI:1914955	1810058I24Rik	RIKEN cDNA 1810058I24 gene	lincRNA gene	ENSMUSG00000073155
MGI:107158	Sin3b	transcriptional regulator, SIN3B (yeast)	protein coding gene	ENSMUSG00000031622
MGI:1298397	Sncg	synuclein, gamma	protein coding gene	ENSMUSG00000023064
MGI:1923539	Phf14	PHD finger protein 14	protein coding gene	ENSMUSG00000029629
MGI:3030041	Olfr207	olfactory receptor 207	protein coding gene
MGI:2448489	Slc35e3	solute carrier family 35, member E3	protein coding gene	ENSMUSG00000060181
MGI:1316731	Stc2	stanniocalcin 2	protein coding gene	ENSMUSG00000020303
MGI:2444120	Spag4	sperm associated antigen 4	protein coding gene	ENSMUSG00000038180
MGI:1313276	Vamp1	vesicle-associated membrane protein 1	protein coding gene	ENSMUSG00000030337
MGI:1913521	Tmem126a	transmembrane protein 126A	protein coding gene	ENSMUSG00000030615
MGI:1891694	Gkap1	G kinase anchoring protein 1	protein coding gene	ENSMUSG00000021552
MGI:1097706	Cetn3	centrin 3	protein coding gene	ENSMUSG00000021537
MGI:96615	Itgb6	integrin beta 6	protein coding gene	ENSMUSG00000026971
MGI:96765	Ldlr	low density lipoprotein receptor	protein coding gene	ENSMUSG00000032193
MGI:3031306	Olfr1472	olfactory receptor 1472	protein coding gene	ENSMUSG00000095189
MGI:2443623	Raver2	ribonucleoprotein, PTB-binding 2	protein coding gene	ENSMUSG00000035275
MGI:87994	Aldoa	aldolase A, fructose-bisphosphate	protein coding gene	ENSMUSG00000030695
MGI:1914357	Ankrd12	ankyrin repeat domain 12	protein coding gene	ENSMUSG00000034647
MGI:1924187	2810429I04Rik	RIKEN cDNA 2810429I04 gene	lincRNA gene	ENSMUSG00000097709
MGI:97362	Nos3	nitric oxide synthase 3, endothelial cell	protein coding gene	ENSMUSG00000028978
MGI:1098246	Nrg2	neuregulin 2	protein coding gene	ENSMUSG00000060275
MGI:109514	Cstb	cystatin B	protein coding gene	ENSMUSG00000005054
MGI:3031285	Olfr1451	olfactory receptor 1451	protein coding gene	ENSMUSG00000046913
MGI:109559	Ptprr	protein tyrosine phosphatase, receptor type, R	protein coding gene	ENSMUSG00000020151
MGI:1333861	Hs3st3a1	heparan sulfate (glucosamine) 3-O-sulfotransferase 3A1	protein coding gene	ENSMUSG00000047759
MGI:96612	Itgb3	integrin beta 3	protein coding gene	ENSMUSG00000020689
MGI:97167	Msn	moesin	protein coding gene	ENSMUSG00000031207
MGI:98360	Sox12	SRY (sex determining region Y)-box 12	protein coding gene	ENSMUSG00000051817
MGI:2441769	Dclre1c	DNA cross-link repair 1C	protein coding gene	ENSMUSG00000026648
MGI:2140361	Slc35d1	solute carrier family 35 (UDP-glucuronic acid/UDP-N-acetylgalactosamine dual transporter), member D1	protein coding gene	ENSMUSG00000028521
MGI:1855700	Pcdh12	protocadherin 12	protein coding gene	ENSMUSG00000024440
MGI:1923972	Ckmt2	creatine kinase, mitochondrial 2	protein coding gene	ENSMUSG00000021622
MGI:1913605	Gmpr	guanosine monophosphate reductase	protein coding gene	ENSMUSG00000000253
MGI:1929655	Cript	cysteine-rich PDZ-binding protein	protein coding gene	ENSMUSG00000024146
MGI:99660	Pola1	polymerase (DNA directed), alpha 1	protein coding gene	ENSMUSG00000006678
MGI:1925800	E130119H09Rik	RIKEN cDNA E130119H09 gene	unclassified non-coding RNA gene
MGI:1924631	C030014I23Rik	RIKEN cDNA C030014I23 gene	lincRNA gene	ENSMUSG00000060380
MGI:1332234	Zfp148	zinc finger protein 148	protein coding gene	ENSMUSG00000022811
MGI:3030377	Olfr543	olfactory receptor 543	protein coding gene	ENSMUSG00000044814
MGI:1099461	Shd	src homology 2 domain-containing transforming protein D	protein coding gene	ENSMUSG00000039154
MGI:3030000	Olfr166	olfactory receptor 166	protein coding gene	ENSMUSG00000056822
MGI:1930813	Osr2	odd-skipped related 2	protein coding gene	ENSMUSG00000022330
MGI:2448480	Fancd2	Fanconi anemia, complementation group D2	protein coding gene	ENSMUSG00000034023
MGI:1329012	Slc22a5	solute carrier family 22 (organic cation transporter), member 5	protein coding gene	ENSMUSG00000018900
MGI:2685112	Gm266	predicted gene 266	protein coding gene	ENSMUSG00000010529
MGI:1333801	Mrpl10	mitochondrial ribosomal protein L10	protein coding gene	ENSMUSG00000001445
MGI:107177	Hsd17b3	hydroxysteroid (17-beta) dehydrogenase 3	protein coding gene	ENSMUSG00000033122
MGI:1913272	Kcnmb4	potassium large conductance calcium-activated channel, subfamily M, beta member 4	protein coding gene	ENSMUSG00000054934
MGI:2442600	Adamts18	a disintegrin-like and metallopeptidase (reprolysin type) with thrombospondin type 1 motif, 18	protein coding gene	ENSMUSG00000053399
MGI:1891434	Pde4dip	phosphodiesterase 4D interacting protein (myomegalin)	protein coding gene	ENSMUSG00000038170
MGI:1352758	Ulk2	unc-51 like kinase 2	protein coding gene	ENSMUSG00000004798
MGI:2442637	Thrap3	thyroid hormone receptor associated protein 3	protein coding gene	ENSMUSG00000043962
MGI:107813	Tubb3	tubulin, beta 3 class III	protein coding gene	ENSMUSG00000062380
MGI:1891236	Snurf	SNRPN upstream reading frame	protein coding gene	ENSMUSG00000102627
MGI:2157166	Rp9	retinitis pigmentosa 9 (human)	protein coding gene	ENSMUSG00000032239
MGI:1298381	Ddt	D-dopachrome tautomerase	protein coding gene	ENSMUSG00000001666
MGI:1925117	D730045B01Rik	RIKEN cDNA D730045B01 gene	lincRNA gene	ENSMUSG00000054622
MGI:109129	Taf6	TAF6 RNA polymerase II, TATA box binding protein (TBP)-associated factor	protein coding gene	ENSMUSG00000036980
MGI:2681271	Pigl	phosphatidylinositol glycan anchor biosynthesis, class L	protein coding gene	ENSMUSG00000014245
MGI:1100513	Lmx1b	LIM homeobox transcription factor 1 beta	protein coding gene	ENSMUSG00000038765
MGI:88110	Atp2a2	ATPase, Ca++ transporting, cardiac muscle, slow twitch 2	protein coding gene	ENSMUSG00000029467
MGI:1344370	Ndufc2	NADH dehydrogenase (ubiquinone) 1, subcomplex unknown, 2	protein coding gene	ENSMUSG00000030647
MGI:1919214	Atad3a	ATPase family, AAA domain containing 3A	protein coding gene	ENSMUSG00000029036
MGI:1916177	Ptcd2	pentatricopeptide repeat domain 2	protein coding gene	ENSMUSG00000021650
MGI:1915673	Ankrd13d	ankyrin repeat domain 13 family, member D	protein coding gene	ENSMUSG00000005986
MGI:103077	Stx3	syntaxin 3	protein coding gene	ENSMUSG00000041488
MGI:104563	Napa	N-ethylmaleimide sensitive fusion protein attachment protein alpha	protein coding gene	ENSMUSG00000006024
MGI:1859852	Hes6	hairy and enhancer of split 6	protein coding gene	ENSMUSG00000067071
MGI:97565	Pgm2	phosphoglucomutase 2	protein coding gene	ENSMUSG00000025791
MGI:1340029	Mtl5	metallothionein-like 5, testis-specific (tesmin)	protein coding gene	ENSMUSG00000024905
MGI:97380	Ntf3	neurotrophin 3	protein coding gene	ENSMUSG00000049107
MGI:2442266	Zfp367	zinc finger protein 367	protein coding gene	ENSMUSG00000044934
MGI:1917747	Arhgap17	Rho GTPase activating protein 17	protein coding gene	ENSMUSG00000030766
MGI:2448377	Hist1h2bb	histone cluster 1, H2bb	protein coding gene	ENSMUSG00000075031
MGI:2182474	Irak4	interleukin-1 receptor-associated kinase 4	protein coding gene	ENSMUSG00000059883
MGI:1914710	Decr1	2,4-dienoyl CoA reductase 1, mitochondrial	protein coding gene	ENSMUSG00000028223
MGI:108088	Gab1	growth factor receptor bound protein 2-associated protein 1	protein coding gene	ENSMUSG00000031714
MGI:1917489	Gtf3c5	general transcription factor IIIC, polypeptide 5	protein coding gene	ENSMUSG00000026816
MGI:1922862	Gns	glucosamine (N-acetyl)-6-sulfatase	protein coding gene	ENSMUSG00000034707
MGI:2672905	Dtx4	deltex 4, E3 ubiquitin ligase	protein coding gene	ENSMUSG00000039982
MGI:1098259	Capg	capping protein (actin filament), gelsolin-like	protein coding gene	ENSMUSG00000056737
MGI:1913101	Cldn10	claudin 10	protein coding gene	ENSMUSG00000022132
MGI:1345963	Coro1b	coronin, actin binding protein 1B	protein coding gene	ENSMUSG00000024835
MGI:96108	Hlf	hepatic leukemia factor	protein coding gene	ENSMUSG00000003949
MGI:1858306	Srpx	sushi-repeat-containing protein	protein coding gene	ENSMUSG00000090084
MGI:1298379	Matr3	matrin 3	protein coding gene	ENSMUSG00000037236
MGI:894694	Galnt2	UDP-N-acetyl-alpha-D-galactosamine:polypeptide N-acetylgalactosaminyltransferase 2	protein coding gene	ENSMUSG00000089704
MGI:1349661	Pla2g2f	phospholipase A2, group IIF	protein coding gene	ENSMUSG00000028749
MGI:108180	Mrpl49	mitochondrial ribosomal protein L49	protein coding gene	ENSMUSG00000007338
MGI:1354694	Rgs1	regulator of G-protein signaling 1	protein coding gene	ENSMUSG00000026358
MGI:1860276	Ubqln1	ubiquilin 1	protein coding gene	ENSMUSG00000005312
MGI:98494	Tbx2	T-box 2	protein coding gene	ENSMUSG00000000093
MGI:1349452	Polr3e	polymerase (RNA) III (DNA directed) polypeptide E	protein coding gene	ENSMUSG00000030880
MGI:1925444	4930546K05Rik	RIKEN cDNA 4930546K05 gene	lncRNA gene
MGI:1915978	Trp53inp2	transformation related protein 53 inducible nuclear protein 2	protein coding gene	ENSMUSG00000038375
MGI:1310002	Fmo1	flavin containing monooxygenase 1	protein coding gene	ENSMUSG00000040181
MGI:1924286	1700109H08Rik	RIKEN cDNA 1700109H08 gene	protein coding gene	ENSMUSG00000008307
MGI:1353498	Slc25a3	solute carrier family 25 (mitochondrial carrier, phosphate carrier), member 3	protein coding gene	ENSMUSG00000061904
MGI:1344412	Ldb3	LIM domain binding 3	protein coding gene	ENSMUSG00000021798
MGI:1921358	Parn	poly(A)-specific ribonuclease (deadenylation nuclease)	protein coding gene	ENSMUSG00000022685
MGI:1926953	Ctdp1	CTD (carboxy-terminal domain, RNA polymerase II, polypeptide A) phosphatase, subunit 1	protein coding gene	ENSMUSG00000033323
MGI:1913692	Spc25	SPC25, NDC80 kinetochore complex component, homolog (S. cerevisiae)	protein coding gene	ENSMUSG00000005233
MGI:1354159	E2f6	E2F transcription factor 6	protein coding gene	ENSMUSG00000057469
MGI:88341	Cd53	CD53 antigen	protein coding gene	ENSMUSG00000040747
MGI:2441912	C530036F05Rik	RIKEN cDNA C530036F05 gene	unclassified gene
MGI:1914366	Cuedc2	CUE domain containing 2	protein coding gene	ENSMUSG00000036748
MGI:1202304	Gnmt	glycine N-methyltransferase	protein coding gene	ENSMUSG00000002769
MGI:1354950	Nrbf2	nuclear receptor binding factor 2	protein coding gene	ENSMUSG00000075000
MGI:1351597	Atp5l	ATP synthase, H+ transporting, mitochondrial F0 complex, subunit G	protein coding gene	ENSMUSG00000038717
MGI:3030369	Olfr535	olfactory receptor 535	protein coding gene	ENSMUSG00000063230
MGI:1925482	Trappc6b	trafficking protein particle complex 6B	protein coding gene	ENSMUSG00000020993
MGI:1340042	Scml2	sex comb on midleg-like 2 (Drosophila)	protein coding gene	ENSMUSG00000000037
MGI:1930136	Pmfbp1	polyamine modulated factor 1 binding protein 1	protein coding gene	ENSMUSG00000031727
MGI:88423	Clu	clusterin	protein coding gene	ENSMUSG00000022037
MGI:97610	Plat	plasminogen activator, tissue	protein coding gene	ENSMUSG00000031538
MGI:1919631	2210409E12Rik	RIKEN cDNA 2210409E12 gene	pseudogene	ENSMUSG00000081766
MGI:2447771	Dleu7	deleted in lymphocytic leukemia, 7	protein coding gene	ENSMUSG00000048281
MGI:1347352	Hunk	hormonally upregulated Neu-associated kinase	protein coding gene	ENSMUSG00000053414
MGI:1916851	Dab2ip	disabled 2 interacting protein	protein coding gene	ENSMUSG00000026883
MGI:1913895	Pspc1	paraspeckle protein 1	protein coding gene	ENSMUSG00000021938
MGI:1889007	Ttyh1	tweety homolog 1 (Drosophila)	protein coding gene	ENSMUSG00000030428
MGI:1926834	Fn3k	fructosamine 3 kinase	protein coding gene	ENSMUSG00000025175
MGI:1923987	Creld2	cysteine-rich with EGF-like domains 2	protein coding gene	ENSMUSG00000023272
MGI:1347466	Foxc1	forkhead box C1	protein coding gene	ENSMUSG00000050295
MGI:2444269	Gtdc1	glycosyltransferase-like domain containing 1	protein coding gene	ENSMUSG00000036890
MGI:88333	Cd3g	CD3 antigen, gamma polypeptide	protein coding gene	ENSMUSG00000002033
MGI:2678952	Bloc1s3	biogenesis of lysosomal organelles complex-1, subunit 3	protein coding gene	ENSMUSG00000057667
MGI:1353604	Hnf4g	hepatocyte nuclear factor 4, gamma	protein coding gene	ENSMUSG00000017688
MGI:1913511	Tm4sf20	transmembrane 4 L six family member 20	protein coding gene	ENSMUSG00000026149
MGI:2141879	Hsd3b7	hydroxy-delta-5-steroid dehydrogenase, 3 beta- and steroid delta-isomerase 7	protein coding gene	ENSMUSG00000042289
MGI:2177513	Olfr130	olfactory receptor 130	protein coding gene	ENSMUSG00000094878
MGI:1098824	Odf2	outer dense fiber of sperm tails 2	protein coding gene	ENSMUSG00000026790
MGI:3030196	Olfr362	olfactory receptor 362	protein coding gene	ENSMUSG00000075377
MGI:3031116	Olfr1282	olfactory receptor 1282	protein coding gene	ENSMUSG00000096554
MGI:2146005	Mtbp	Mdm2, transformed 3T3 cell double minute p53 binding protein	protein coding gene	ENSMUSG00000022369
MGI:102522	Cacnb1	calcium channel, voltage-dependent, beta 1 subunit	protein coding gene	ENSMUSG00000020882
MGI:106484	Rufy3	RUN and FYVE domain containing 3	protein coding gene	ENSMUSG00000029291
MGI:99435	Arf6	ADP-ribosylation factor 6	protein coding gene	ENSMUSG00000044147
MGI:1914677	Rps20	ribosomal protein S20	protein coding gene	ENSMUSG00000028234
MGI:2664902	Mark1	MAP/microtubule affinity regulating kinase 1	protein coding gene	ENSMUSG00000026620
MGI:1890380	Kptn	kaptin	protein coding gene	ENSMUSG00000006021
MGI:1347074	Rbbp9	retinoblastoma binding protein 9	protein coding gene	ENSMUSG00000027428
MGI:2157523	Dppa2	developmental pluripotency associated 2	protein coding gene	ENSMUSG00000072419
MGI:1932576	Akap12	A kinase (PRKA) anchor protein (gravin) 12	protein coding gene	ENSMUSG00000038587
MGI:1860454	Phc2	polyhomeotic-like 2 (Drosophila)	protein coding gene	ENSMUSG00000028796
MGI:1201374	Anxa8	annexin A8	protein coding gene	ENSMUSG00000021950
MGI:2660847	Slc5a6	solute carrier family 5 (sodium-dependent vitamin transporter), member 6	protein coding gene	ENSMUSG00000006641
MGI:107948	Art5	ADP-ribosyltransferase 5	protein coding gene	ENSMUSG00000070424
MGI:1347002	Angptl2	angiopoietin-like 2	protein coding gene	ENSMUSG00000004105
MGI:98146	Rps18	ribosomal protein S18	protein coding gene	ENSMUSG00000008668
MGI:96494	Igk	immunoglobulin kappa chain complex	complex/cluster/region
MGI:88469	Comp	cartilage oligomeric matrix protein	protein coding gene	ENSMUSG00000031849
MGI:2443687	Arhgap25	Rho GTPase activating protein 25	protein coding gene	ENSMUSG00000030047
MGI:102694	Ptprm	protein tyrosine phosphatase, receptor type, M	protein coding gene	ENSMUSG00000033278
MGI:1341295	Tlr1	toll-like receptor 1	protein coding gene	ENSMUSG00000044827
MGI:1916983	Paox	polyamine oxidase (exo-N4-amino)	protein coding gene	ENSMUSG00000025464
MGI:98780	Tnnc2	troponin C2, fast	protein coding gene	ENSMUSG00000017300
MGI:3031033	Olfr1199	olfactory receptor 1199	protein coding gene	ENSMUSG00000089892
MGI:1934765	Gpnmb	glycoprotein (transmembrane) nmb	protein coding gene	ENSMUSG00000029816
MGI:2177483	Olfr100	olfactory receptor 100	protein coding gene
MGI:2442191	Dusp4	dual specificity phosphatase 4	protein coding gene	ENSMUSG00000031530
MGI:2443753	Fbxo40	F-box protein 40	protein coding gene	ENSMUSG00000047746
MGI:1333882	Adam15	a disintegrin and metallopeptidase domain 15 (metargidin)	protein coding gene	ENSMUSG00000028041
MGI:99438	Opn1sw	opsin 1 (cone pigments), short-wave-sensitive (color blindness, tritan)	protein coding gene	ENSMUSG00000058831
MGI:1921575	Cltb	clathrin, light polypeptide (Lcb)	protein coding gene	ENSMUSG00000047547
MGI:1924933	Ehmt1	euchromatic histone methyltransferase 1	protein coding gene	ENSMUSG00000036893
MGI:98371	Sox9	SRY (sex determining region Y)-box 9	protein coding gene	ENSMUSG00000000567
MGI:1349182	Ccl21b	chemokine (C-C motif) ligand 21B (leucine)	protein coding gene	ENSMUSG00000095675
MGI:1921901	4930435M08Rik	RIKEN cDNA 4930435M08 gene	unclassified gene
MGI:98729	Tgfbr2	transforming growth factor, beta receptor II	protein coding gene	ENSMUSG00000032440
MGI:1921572	Cxxc1	CXXC finger 1 (PHD domain)	protein coding gene	ENSMUSG00000024560
MGI:1891342	Lpin3	lipin 3	protein coding gene	ENSMUSG00000027412
MGI:2672118	Col27a1	collagen, type XXVII, alpha 1	protein coding gene	ENSMUSG00000045672
MGI:2142662	Zdhhc7	zinc finger, DHHC domain containing 7	protein coding gene	ENSMUSG00000031823
MGI:1916924	Mif4gd	MIF4G domain containing	protein coding gene	ENSMUSG00000020743
MGI:1913404	Tmem14c	transmembrane protein 14C	protein coding gene	ENSMUSG00000021361
MGI:1931028	Recql4	RecQ protein-like 4	protein coding gene	ENSMUSG00000033762
MGI:2153062	Mmp28	matrix metallopeptidase 28 (epilysin)	protein coding gene	ENSMUSG00000020682
MGI:2443958	A330023F24Rik	RIKEN cDNA A330023F24 gene	lincRNA gene	ENSMUSG00000096929
MGI:2136748	Pcdhb13	protocadherin beta 13	protein coding gene	ENSMUSG00000047307
MGI:1923552	Pcnp	PEST proteolytic signal containing nuclear protein	protein coding gene	ENSMUSG00000071533
MGI:1858732	Keap1	kelch-like ECH-associated protein 1	protein coding gene	ENSMUSG00000003308
MGI:1917275	Acot7	acyl-CoA thioesterase 7	protein coding gene	ENSMUSG00000028937
MGI:2685659	Gm813	predicted gene 813	protein coding gene	ENSMUSG00000075002
MGI:109339	Eya3	EYA transcriptional coactivator and phosphatase 3	protein coding gene	ENSMUSG00000028886
MGI:87913	Acy1	aminoacylase 1	protein coding gene	ENSMUSG00000023262
MGI:1916471	2410006H16Rik	RIKEN cDNA 2410006H16 gene	unclassified non-coding RNA gene	ENSMUSG00000086841
MGI:2679008	Fhod1	formin homology 2 domain containing 1	protein coding gene	ENSMUSG00000014778
MGI:1347008	Plod3	procollagen-lysine, 2-oxoglutarate 5-dioxygenase 3	protein coding gene	ENSMUSG00000004846
MGI:1927653	Gpr88	G-protein coupled receptor 88	protein coding gene	ENSMUSG00000068696
MGI:1859665	Atp8b1	ATPase, class I, type 8B, member 1	protein coding gene	ENSMUSG00000039529
MGI:97770	Prodh	proline dehydrogenase	protein coding gene	ENSMUSG00000003526
MGI:2158502	Usp48	ubiquitin specific peptidase 48	protein coding gene	ENSMUSG00000043411
MGI:1203728	Dtnb	dystrobrevin, beta	protein coding gene	ENSMUSG00000071454
MGI:1920111	2900005I04Rik	RIKEN cDNA 2900005I04 gene	unclassified non-coding RNA gene
MGI:1919331	Snx12	sorting nexin 12	protein coding gene	ENSMUSG00000046032
MGI:2442135	A430078G23Rik	RIKEN cDNA A430078G23 gene	protein coding gene	ENSMUSG00000074497
MGI:1338002	Gdap1	ganglioside-induced differentiation-associated-protein 1	protein coding gene	ENSMUSG00000025777
MGI:893592	Ager	advanced glycosylation end product-specific receptor	protein coding gene	ENSMUSG00000015452
MGI:107483	Rgl2	ral guanine nucleotide dissociation stimulator-like 2	protein coding gene	ENSMUSG00000041354
MGI:2448355	Hist2h3c1	histone cluster 2, H3c1	protein coding gene	ENSMUSG00000093769
MGI:1913627	Ndufc1	NADH dehydrogenase (ubiquinone) 1, subcomplex unknown, 1	protein coding gene	ENSMUSG00000037152
MGI:2178217	Akap9	A kinase (PRKA) anchor protein (yotiao) 9	protein coding gene	ENSMUSG00000040407
MGI:1346013	Bves	blood vessel epicardial substance	protein coding gene	ENSMUSG00000071317
MGI:2137678	Sfxn2	sideroflexin 2	protein coding gene	ENSMUSG00000025036
MGI:1926373	Syt9	synaptotagmin IX	protein coding gene	ENSMUSG00000062542
MGI:1916145	Rasl11a	RAS-like, family 11, member A	protein coding gene	ENSMUSG00000029641
MGI:2443785	1520401A03Rik	RIKEN cDNA 1520401A03 gene	protein coding gene	ENSMUSG00000043747
MGI:104991	Mxd4	Max dimerization protein 4	protein coding gene	ENSMUSG00000037235
MGI:2445125	Timd4	T cell immunoglobulin and mucin domain containing 4	protein coding gene	ENSMUSG00000055546
MGI:99913	Lamc2	laminin, gamma 2	protein coding gene	ENSMUSG00000026479
MGI:1298407	Tspan7	tetraspanin 7	protein coding gene	ENSMUSG00000058254
MGI:99678	Actn3	actinin alpha 3	protein coding gene	ENSMUSG00000006457
MGI:1914792	Cog6	component of oligomeric golgi complex 6	protein coding gene	ENSMUSG00000027742
MGI:97173	Mt3	metallothionein 3	protein coding gene	ENSMUSG00000031760
MGI:3030393	Olfr559	olfactory receptor 559	protein coding gene	ENSMUSG00000066272
MGI:109369	Hp1bp3	heterochromatin protein 1, binding protein 3	protein coding gene	ENSMUSG00000028759
MGI:104889	Ubp1	upstream binding protein 1	protein coding gene	ENSMUSG00000009741
MGI:1920942	2410089E03Rik	RIKEN cDNA 2410089E03 gene	protein coding gene	ENSMUSG00000039801
MGI:1914916	Hapln3	hyaluronan and proteoglycan link protein 3	protein coding gene	ENSMUSG00000030606
MGI:107357	Inpp5d	inositol polyphosphate-5-phosphatase D	protein coding gene	ENSMUSG00000026288
MGI:99613	Zap70	zeta-chain (TCR) associated protein kinase	protein coding gene	ENSMUSG00000026117
MGI:2449121	Nme7	NME/NM23 family member 7	protein coding gene	ENSMUSG00000026575
MGI:3612444	BC085271	cDNA sequence BC085271	pseudogene	ENSMUSG00000102478
MGI:1918833	9130008F23Rik	RIKEN cDNA 9130008F23 gene	protein coding gene	ENSMUSG00000054951
MGI:1932622	Cstf2t	cleavage stimulation factor, 3' pre-RNA subunit 2, tau	protein coding gene	ENSMUSG00000053536
MGI:107179	Fosl1	fos-like antigen 1	protein coding gene	ENSMUSG00000024912
MGI:2183447	Ugp2	UDP-glucose pyrophosphorylase 2	protein coding gene	ENSMUSG00000001891
MGI:1915452	Ndufa5	NADH dehydrogenase (ubiquinone) 1 alpha subcomplex, 5	protein coding gene	ENSMUSG00000023089
MGI:1913416	S100a14	S100 calcium binding protein A14	protein coding gene	ENSMUSG00000042306
MGI:1201683	Eomes	eomesodermin	protein coding gene	ENSMUSG00000032446
MGI:1347471	Foxd2	forkhead box D2	protein coding gene	ENSMUSG00000055210
MGI:99659	Ryr1	ryanodine receptor 1, skeletal muscle	protein coding gene	ENSMUSG00000030592
MGI:87880	Aco2	aconitase 2, mitochondrial	protein coding gene	ENSMUSG00000022477
MGI:1306782	Dio3	deiodinase, iodothyronine type III	protein coding gene	ENSMUSG00000075707
MGI:1321091	Klra12	killer cell lectin-like receptor subfamily A, member 12	protein coding gene
MGI:1277207	Cxcr3	chemokine (C-X-C motif) receptor 3	protein coding gene	ENSMUSG00000050232
MGI:96670	Kcnc4	potassium voltage gated channel, Shaw-related subfamily, member 4	protein coding gene	ENSMUSG00000027895
MGI:2444813	9030617O03Rik	RIKEN cDNA 9030617O03 gene	protein coding gene	ENSMUSG00000021185
MGI:2441849	Lpp	LIM domain containing preferred translocation partner in lipoma	protein coding gene	ENSMUSG00000033306
MGI:3041215	A630034I12Rik	RIKEN cDNA A630034I12 gene	lncRNA gene
MGI:1309481	Trip12	thyroid hormone receptor interactor 12	protein coding gene	ENSMUSG00000026219
MGI:107637	Psmb7	proteasome (prosome, macropain) subunit, beta type 7	protein coding gene	ENSMUSG00000026750
MGI:1097153	Cx3cl1	chemokine (C-X3-C motif) ligand 1	protein coding gene	ENSMUSG00000031778
MGI:99851	Cbfb	core binding factor beta	protein coding gene	ENSMUSG00000031885
MGI:1916319	1810011H11Rik	RIKEN cDNA 1810011H11 gene	protein coding gene	ENSMUSG00000041707
MGI:107172	Ppp3r1	protein phosphatase 3, regulatory subunit B, alpha isoform (calcineurin B, type I)	protein coding gene	ENSMUSG00000033953
MGI:1926045	Armc9	armadillo repeat containing 9	protein coding gene	ENSMUSG00000062590
MGI:1916944	Tatdn1	TatD DNase domain containing 1	protein coding gene	ENSMUSG00000050891
MGI:96561	Il7	interleukin 7	protein coding gene	ENSMUSG00000040329
MGI:1915265	Trap1	TNF receptor-associated protein 1	protein coding gene	ENSMUSG00000005981
MGI:108571	Fzd5	frizzled class receptor 5	protein coding gene	ENSMUSG00000045005
MGI:1915126	Coq10b	coenzyme Q10B	protein coding gene	ENSMUSG00000025981
MGI:102749	Trim25	tripartite motif-containing 25	protein coding gene	ENSMUSG00000000275
MGI:1197527	Top3a	topoisomerase (DNA) III alpha	protein coding gene	ENSMUSG00000002814
MGI:99694	Rasgrf1	RAS protein-specific guanine nucleotide-releasing factor 1	protein coding gene	ENSMUSG00000032356
MGI:1933830	Enpp5	ectonucleotide pyrophosphatase/phosphodiesterase 5	protein coding gene	ENSMUSG00000023960
MGI:107489	Phex	phosphate regulating endopeptidase homolog, X-linked	protein coding gene	ENSMUSG00000057457
MGI:99836	Mug2	murinoglobulin 2	protein coding gene	ENSMUSG00000030131
MGI:108278	Ube2m	ubiquitin-conjugating enzyme E2M	protein coding gene	ENSMUSG00000005575
MGI:107471	Notch4	notch 4	protein coding gene	ENSMUSG00000015468
MGI:2141418	Ttll3	tubulin tyrosine ligase-like family, member 3	protein coding gene	ENSMUSG00000030276
MGI:97530	Pdgfra	platelet derived growth factor receptor, alpha polypeptide	protein coding gene	ENSMUSG00000029231
MGI:1914780	Uqcrb	ubiquinol-cytochrome c reductase binding protein	protein coding gene	ENSMUSG00000021520
MGI:1922075	Senp6	SUMO/sentrin specific peptidase 6	protein coding gene	ENSMUSG00000034252
MGI:892979	Chm	choroidermia (RAB escort protein 1)	protein coding gene	ENSMUSG00000025531
MGI:1914554	3110070M22Rik	RIKEN cDNA 3110070M22 gene	unclassified gene	ENSMUSG00000074635
MGI:2443626	Vps18	vacuolar protein sorting 18 (yeast)	protein coding gene	ENSMUSG00000034216
MGI:2443131	A630001G21Rik	RIKEN cDNA A630001G21 gene	protein coding gene	ENSMUSG00000052760
MGI:2443554	Hook3	hook microtubule tethering protein 3	protein coding gene	ENSMUSG00000037234
MGI:1096372	Ybx2	Y box protein 2	protein coding gene	ENSMUSG00000018554
MGI:2180564	Pnma1	paraneoplastic antigen MA1	protein coding gene	ENSMUSG00000054383
MGI:108117	Emd	emerin	protein coding gene	ENSMUSG00000001964
MGI:1344588	Lypla1	lysophospholipase 1	protein coding gene	ENSMUSG00000025903
MGI:109572	Tuft1	tuftelin 1	protein coding gene	ENSMUSG00000005968
MGI:1922091	Usp38	ubiquitin specific peptidase 38	protein coding gene	ENSMUSG00000038250
MGI:2448383	Hist1h2bf	histone cluster 1, H2bf	protein coding gene	ENSMUSG00000069268
MGI:96159	Hmgcr	3-hydroxy-3-methylglutaryl-Coenzyme A reductase	protein coding gene	ENSMUSG00000021670
MGI:1919402	2610020H08Rik	RIKEN cDNA 2610020H08 gene	protein coding gene	ENSMUSG00000030924
MGI:2140902	Lin54	lin-54 homolog (C. elegans)	protein coding gene	ENSMUSG00000035310
MGI:1261426	Etohi1	ethanol induced 1	protein coding gene	ENSMUSG00000074519
MGI:2144320	A530017D24Rik	RIKEN cDNA A530017D24 gene	lincRNA gene	ENSMUSG00000072847
MGI:1201674	Smad3	SMAD family member 3	protein coding gene	ENSMUSG00000032402
MGI:1914978	Dph2	DPH2 homolog	protein coding gene	ENSMUSG00000028540
MGI:2443811	C230075M21Rik	RIKEN cDNA C230075M21 gene	unclassified non-coding RNA gene
MGI:894703	Unc5b	unc-5 homolog B (C. elegans)	protein coding gene	ENSMUSG00000020099
MGI:88475	Cox5b	cytochrome c oxidase subunit Vb	protein coding gene	ENSMUSG00000061518
MGI:1328359	Pkp1	plakophilin 1	protein coding gene	ENSMUSG00000026413
MGI:99928	Jak3	Janus kinase 3	protein coding gene	ENSMUSG00000031805
MGI:3613669	Shf	Src homology 2 domain containing F	protein coding gene	ENSMUSG00000033256
MGI:101898	Pou2f1	POU domain, class 2, transcription factor 1	protein coding gene	ENSMUSG00000026565
MGI:1915443	Rpl24	ribosomal protein L24	protein coding gene	ENSMUSG00000098274
MGI:2685520	A430093F15Rik	RIKEN cDNA A430093F15 gene	unclassified non-coding RNA gene	ENSMUSG00000067577
MGI:105313	Cit	citron	protein coding gene	ENSMUSG00000029516
MGI:95542	Fkbp2	FK506 binding protein 2	protein coding gene	ENSMUSG00000056629
MGI:1355322	Exosc10	exosome component 10	protein coding gene	ENSMUSG00000017264
MGI:1917205	Fars2	phenylalanine-tRNA synthetase 2 (mitochondrial)	protein coding gene	ENSMUSG00000021420
MGI:2444365	Rapgef5	Rap guanine nucleotide exchange factor (GEF) 5	protein coding gene	ENSMUSG00000041992
MGI:104806	Nkx1-2	NK1 transcription factor related, locus 2 (Drosophila)	protein coding gene	ENSMUSG00000048528
MGI:2441738	Npsr1	neuropeptide S receptor 1	protein coding gene	ENSMUSG00000043659
MGI:1341867	Mmp24	matrix metallopeptidase 24	protein coding gene	ENSMUSG00000027612
MGI:1933947	Rtn1	reticulon 1	protein coding gene	ENSMUSG00000021087
MGI:2136936	Klra19	killer cell lectin-like receptor, subfamily A, member 19	protein coding gene
MGI:1889006	Fxyd7	FXYD domain-containing ion transport regulator 7	protein coding gene	ENSMUSG00000036578
MGI:700010	Sh3gl1	SH3-domain GRB2-like 1	protein coding gene	ENSMUSG00000003200
MGI:3030599	Olfr765	olfactory receptor 765	protein coding gene	ENSMUSG00000056853
MGI:1340806	Parp1	poly (ADP-ribose) polymerase family, member 1	protein coding gene	ENSMUSG00000026496
MGI:1270850	Slc6a2	solute carrier family 6 (neurotransmitter transporter, noradrenalin), member 2	protein coding gene	ENSMUSG00000055368
MGI:1333806	Cox17	cytochrome c oxidase assembly protein 17	protein coding gene	ENSMUSG00000046516
MGI:1926218	Cysltr1	cysteinyl leukotriene receptor 1	protein coding gene	ENSMUSG00000052821
MGI:1289302	Ccdc59	coiled-coil domain containing 59	protein coding gene	ENSMUSG00000019897
MGI:1858277	Gal3st1	galactose-3-O-sulfotransferase 1	protein coding gene	ENSMUSG00000049721
MGI:2442010	Cdcp1	CUB domain containing protein 1	protein coding gene	ENSMUSG00000035498
MGI:2135756	Hspb8	heat shock protein 8	protein coding gene	ENSMUSG00000041548
MGI:1933382	Ifitm2	interferon induced transmembrane protein 2	protein coding gene	ENSMUSG00000060591
MGI:2139971	Prmt6	protein arginine N-methyltransferase 6	protein coding gene	ENSMUSG00000049300
MGI:101789	Lig1	ligase I, DNA, ATP-dependent	protein coding gene	ENSMUSG00000056394
MGI:1914853	Dusp6	dual specificity phosphatase 6	protein coding gene	ENSMUSG00000019960
MGI:1353424	Timm8b	translocase of inner mitochondrial membrane 8B	protein coding gene	ENSMUSG00000039016
MGI:3030153	Olfr319	olfactory receptor 319	protein coding gene	ENSMUSG00000064044
MGI:1098765	Nrap	nebulin-related anchoring protein	protein coding gene	ENSMUSG00000049134
MGI:3030012	Olfr178	olfactory receptor 178	protein coding gene	ENSMUSG00000044029
MGI:1913799	Aggf1	angiogenic factor with G patch and FHA domains 1	protein coding gene	ENSMUSG00000021681
MGI:1196284	Tsc22d3	TSC22 domain family, member 3	protein coding gene	ENSMUSG00000031431
MGI:2176213	Grid2ip	glutamate receptor, ionotropic, delta 2 (Grid2) interacting protein 1	protein coding gene	ENSMUSG00000010825
MGI:2442694	C130050O18Rik	RIKEN cDNA C130050O18 gene	protein coding gene	ENSMUSG00000044092
MGI:1914855	Akt1s1	AKT1 substrate 1 (proline-rich)	protein coding gene	ENSMUSG00000011096
MGI:894835	Rbbp6	retinoblastoma binding protein 6	protein coding gene	ENSMUSG00000030779
MGI:1344337	Grem1	gremlin 1, DAN family BMP antagonist	protein coding gene	ENSMUSG00000074934
MGI:2448488	Fbxl16	F-box and leucine-rich repeat protein 16	protein coding gene	ENSMUSG00000025738
MGI:109175	Dab2	disabled 2, mitogen-responsive phosphoprotein	protein coding gene	ENSMUSG00000022150
MGI:1918395	Scara5	scavenger receptor class A, member 5 (putative)	protein coding gene	ENSMUSG00000022032
MGI:1328322	Rex2	reduced expression 2	protein coding gene	ENSMUSG00000067919
MGI:2142048	Rnf40	ring finger protein 40	protein coding gene	ENSMUSG00000030816
MGI:1914144	Wwp2	WW domain containing E3 ubiquitin protein ligase 2	protein coding gene	ENSMUSG00000031930
MGI:2443836	4930442M18Rik	RIKEN cDNA 4930442M18 gene	unclassified gene
MGI:1329040	Dkk1	dickkopf WNT signaling pathway inhibitor 1	protein coding gene	ENSMUSG00000024868
MGI:1278325	Bcl2a1d	B cell leukemia/lymphoma 2 related protein A1d	protein coding gene	ENSMUSG00000099974
MGI:2442153	Gak	cyclin G associated kinase	protein coding gene	ENSMUSG00000062234
MGI:107511	Art1	ADP-ribosyltransferase 1	protein coding gene	ENSMUSG00000030996
MGI:95779	Gnat2	guanine nucleotide binding protein, alpha transducing 2	protein coding gene	ENSMUSG00000009108
MGI:1098266	Chl1	cell adhesion molecule with homology to L1CAM	protein coding gene	ENSMUSG00000030077
MGI:97548	Pfkm	phosphofructokinase, muscle	protein coding gene	ENSMUSG00000033065
MGI:2140027	6720422M22Rik	RIKEN cDNA 6720422M22 gene	lncRNA gene
MGI:2672966	Defb37	defensin beta 37	protein coding gene	ENSMUSG00000053695
MGI:1344424	Osr1	odd-skipped related 1 (Drosophila)	protein coding gene	ENSMUSG00000048387
MGI:2444932	D930030D11Rik	RIKEN cDNA D930030D11 gene	unclassified gene
MGI:1928481	Lgals8	lectin, galactose binding, soluble 8	protein coding gene	ENSMUSG00000057554
MGI:1336166	Cflar	CASP8 and FADD-like apoptosis regulator	protein coding gene	ENSMUSG00000026031
MGI:102805	Entpd1	ectonucleoside triphosphate diphosphohydrolase 1	protein coding gene	ENSMUSG00000048120
MGI:1860086	Crlf3	cytokine receptor-like factor 3	protein coding gene	ENSMUSG00000017561
MGI:2664099	Cnga4	cyclic nucleotide gated channel alpha 4	protein coding gene	ENSMUSG00000030897
MGI:1099460	Rbm3	RNA binding motif protein 3	protein coding gene	ENSMUSG00000031167
MGI:104652	Capzb	capping protein (actin filament) muscle Z-line, beta	protein coding gene	ENSMUSG00000028745
MGI:2385163	Gdap1l1	ganglioside-induced differentiation-associated protein 1-like 1	protein coding gene	ENSMUSG00000017943
MGI:2384811	Kbtbd2	kelch repeat and BTB (POZ) domain containing 2	protein coding gene	ENSMUSG00000059486
MGI:98247	Scn1b	sodium channel, voltage-gated, type I, beta	protein coding gene	ENSMUSG00000019194
MGI:1930708	Zfp386	zinc finger protein 386 (Kruppel-like)	protein coding gene	ENSMUSG00000042063
MGI:1855692	Nono	non-POU-domain-containing, octamer binding protein	protein coding gene	ENSMUSG00000031311
MGI:1309468	Casq1	calsequestrin 1	protein coding gene	ENSMUSG00000007122
MGI:1350921	Fkbp9	FK506 binding protein 9	protein coding gene	ENSMUSG00000029781
MGI:2445221	Cd109	CD109 antigen	protein coding gene	ENSMUSG00000046186
MGI:1914359	Zfp787	zinc finger protein 787	protein coding gene	ENSMUSG00000046792
MGI:1861942	Gtf2ird1	general transcription factor II I repeat domain-containing 1	protein coding gene	ENSMUSG00000023079
MGI:105069	Rab4a	RAB4A, member RAS oncogene family	protein coding gene	ENSMUSG00000019478
MGI:1099809	Fgf10	fibroblast growth factor 10	protein coding gene	ENSMUSG00000021732
MGI:97323	Ngfr	nerve growth factor receptor (TNFR superfamily, member 16)	protein coding gene	ENSMUSG00000000120
MGI:109280	Nudt1	nudix (nucleoside diphosphate linked moiety X)-type motif 1	protein coding gene	ENSMUSG00000036639
MGI:1098643	Coq5	coenzyme Q5 methyltransferase	protein coding gene	ENSMUSG00000041733
MGI:1351352	Atic	5-aminoimidazole-4-carboxamide ribonucleotide formyltransferase/IMP cyclohydrolase	protein coding gene	ENSMUSG00000026192
MGI:107745	Dctn1	dynactin 1	protein coding gene	ENSMUSG00000031865
MGI:109192	Actn2	actinin alpha 2	protein coding gene	ENSMUSG00000052374
MGI:2442834	A130086G11Rik	RIKEN cDNA A130086G11 gene	unclassified gene
MGI:3033145	Mrgprg	MAS-related GPR, member G	protein coding gene	ENSMUSG00000050276
MGI:1353666	C230037E05Rik	RIKEN cDNA C230037E05 gene	unclassified gene
MGI:95891	H19	H19, imprinted maternally expressed transcript	lincRNA gene	ENSMUSG00000000031
MGI:2159682	Havcr2	hepatitis A virus cellular receptor 2	protein coding gene	ENSMUSG00000020399
MGI:108074	Sptlc2	serine palmitoyltransferase, long chain base subunit 2	protein coding gene	ENSMUSG00000021036
MGI:105081	Tes	testis derived transcript	protein coding gene	ENSMUSG00000029552
MGI:1924208	2210418O10Rik	RIKEN cDNA 2210418O10 gene	protein coding gene	ENSMUSG00000078894
MGI:97499	Pcca	propionyl-Coenzyme A carboxylase, alpha polypeptide	protein coding gene	ENSMUSG00000041650
MGI:1919857	Usp13	ubiquitin specific peptidase 13 (isopeptidase T-3)	protein coding gene	ENSMUSG00000056900
MGI:2444135	C530050E15Rik	RIKEN cDNA C530050E15 gene	lincRNA gene	ENSMUSG00000097838
MGI:1345629	Rhof	ras homolog gene family, member f	protein coding gene	ENSMUSG00000029449
MGI:98118	Rps16	ribosomal protein S16	protein coding gene	ENSMUSG00000037563
MGI:1351469	Plekhb1	pleckstrin homology domain containing, family B (evectins) member 1	protein coding gene	ENSMUSG00000030701
MGI:3030810	Olfr976	olfactory receptor 976	protein coding gene	ENSMUSG00000047352
MGI:96192	Hoxc10	homeobox C10	protein coding gene	ENSMUSG00000022484
MGI:2137679	Sfxn3	sideroflexin 3	protein coding gene	ENSMUSG00000025212
MGI:2686594	Tmprss7	transmembrane serine protease 7	protein coding gene	ENSMUSG00000033177
MGI:892013	Agrp	agouti related neuropeptide	protein coding gene	ENSMUSG00000005705
MGI:97551	Prf1	perforin 1 (pore forming protein)	protein coding gene	ENSMUSG00000037202
MGI:1347090	Anxa10	annexin A10	protein coding gene	ENSMUSG00000031635
MGI:3045322	4932411N23Rik	RIKEN cDNA 4932411N23 gene	protein coding gene	ENSMUSG00000058670
MGI:1915304	Serpina12	serine (or cysteine) peptidase inhibitor, clade A (alpha-1 antiproteinase, antitrypsin), member 12	protein coding gene	ENSMUSG00000041567
MGI:104535	Pemt	phosphatidylethanolamine N-methyltransferase	protein coding gene	ENSMUSG00000000301
MGI:1858304	Ctps	cytidine 5'-triphosphate synthase	protein coding gene	ENSMUSG00000028633
MGI:96832	Lsp1	lymphocyte specific 1	protein coding gene	ENSMUSG00000018819
MGI:1859650	Ramp2	receptor (calcitonin) activity modifying protein 2	protein coding gene	ENSMUSG00000001240
MGI:2685325	Hspb6	heat shock protein, alpha-crystallin-related, B6	protein coding gene	ENSMUSG00000036854
MGI:2140844	Nsun5	NOL1/NOP2/Sun domain family, member 5	protein coding gene	ENSMUSG00000000916
MGI:1277179	Pde9a	phosphodiesterase 9A	protein coding gene	ENSMUSG00000041119
MGI:96435	Igf2r	insulin-like growth factor 2 receptor	protein coding gene	ENSMUSG00000023830
MGI:1890409	Rbp7	retinol binding protein 7, cellular	protein coding gene	ENSMUSG00000028996
MGI:2448404	Hist1h2bm	histone cluster 1, H2bm	protein coding gene	ENSMUSG00000096807
MGI:1858227	Cdkl2	cyclin-dependent kinase-like 2 (CDC2-related kinase)	protein coding gene	ENSMUSG00000029403
MGI:108389	Kif4	kinesin family member 4	protein coding gene	ENSMUSG00000034311
MGI:1321393	Timeless	timeless circadian clock 1	protein coding gene	ENSMUSG00000039994
MGI:2388662	Plekha6	pleckstrin homology domain containing, family A member 6	protein coding gene	ENSMUSG00000041757
MGI:2385324	Gpr1	G protein-coupled receptor 1	protein coding gene	ENSMUSG00000046856
MGI:106512	Pnrc2	proline-rich nuclear receptor coactivator 2	protein coding gene	ENSMUSG00000028675
MGI:1924223	Fbxo21	F-box protein 21	protein coding gene	ENSMUSG00000032898
MGI:2143575	AI317395	expressed sequence AI317395	protein coding gene	ENSMUSG00000038522
MGI:105049	P2ry1	purinergic receptor P2Y, G-protein coupled 1	protein coding gene	ENSMUSG00000027765
MGI:108360	Enah	enabled homolog (Drosophila)	protein coding gene	ENSMUSG00000022995
MGI:1344415	Dmtf1	cyclin D binding myb-like transcription factor 1	protein coding gene	ENSMUSG00000042508
MGI:95785	Gnb3	guanine nucleotide binding protein (G protein), beta 3	protein coding gene	ENSMUSG00000023439
MGI:1923718	Uhrf2	ubiquitin-like, containing PHD and RING finger domains 2	protein coding gene	ENSMUSG00000024817
MGI:2139818	AI849053	expressed sequence AI849053	lincRNA gene	ENSMUSG00000097280
MGI:109176	Cpt2	carnitine palmitoyltransferase 2	protein coding gene	ENSMUSG00000028607
MGI:3030505	Olfr671	olfactory receptor 671	protein coding gene	ENSMUSG00000094531
MGI:107527	Ly6a	lymphocyte antigen 6 complex, locus A	protein coding gene	ENSMUSG00000075602
MGI:101836	Traf1	TNF receptor-associated factor 1	protein coding gene	ENSMUSG00000026875
MGI:3036236	Tceal5	transcription elongation factor A (SII)-like 5	protein coding gene	ENSMUSG00000054034
MGI:107504	Gip	gastric inhibitory polypeptide	protein coding gene	ENSMUSG00000014351
MGI:1346832	Esrrb	estrogen related receptor, beta	protein coding gene	ENSMUSG00000021255
MGI:104902	Gpc4	glypican 4	protein coding gene	ENSMUSG00000031119
MGI:106467	D6Bwg1452e	DNA segment, Chr 6, Brigham & Women's Genetics 1452 expressed	DNA segment
MGI:1917394	Lrch3	leucine-rich repeats and calponin homology (CH) domain containing 3	protein coding gene	ENSMUSG00000022801
MGI:894669	Serpinb9c	serine (or cysteine) peptidase inhibitor, clade B, member 9c	protein coding gene	ENSMUSG00000021404
MGI:1914997	Ribc2	RIB43A domain with coiled-coils 2	protein coding gene	ENSMUSG00000022431
MGI:1858259	Tomm40	translocase of outer mitochondrial membrane 40 homolog (yeast)	protein coding gene	ENSMUSG00000002984
MGI:1918824	9130019P16Rik	RIKEN cDNA 9130019P16 gene	lincRNA gene	ENSMUSG00000073067
MGI:97620	Plg	plasminogen	protein coding gene	ENSMUSG00000059481
MGI:1341868	Rfc2	replication factor C (activator 1) 2	protein coding gene	ENSMUSG00000023104
MGI:1328308	Scrg1	scrapie responsive gene 1	protein coding gene	ENSMUSG00000031610
MGI:2684853	Tmprss11a	transmembrane protease, serine 11a	protein coding gene	ENSMUSG00000072845
MGI:1924480	A930002I21Rik	RIKEN cDNA A930002I21 gene	lincRNA gene	ENSMUSG00000050179
MGI:1923292	5830427D02Rik	RIKEN cDNA 5830427D02 gene	lncRNA gene
MGI:1921726	4933439C10Rik	RIKEN cDNA 4933439C10 gene	unclassified non-coding RNA gene	ENSMUSG00000072893
MGI:1913961	Sbds	Shwachman-Bodian-Diamond syndrome homolog (human)	protein coding gene	ENSMUSG00000025337
MGI:1915376	Fahd2a	fumarylacetoacetate hydrolase domain containing 2A	protein coding gene	ENSMUSG00000027371
MGI:1298232	Gzmk	granzyme K	protein coding gene	ENSMUSG00000042385
MGI:2444680	Aldh1l2	aldehyde dehydrogenase 1 family, member L2	protein coding gene	ENSMUSG00000020256
MGI:2444031	Alg6	asparagine-linked glycosylation 6 (alpha-1,3,-glucosyltransferase)	protein coding gene	ENSMUSG00000073792
MGI:1926143	Cnot10	CCR4-NOT transcription complex, subunit 10	protein coding gene	ENSMUSG00000056167
MGI:1934569	Cpxm1	carboxypeptidase X 1 (M14 family)	protein coding gene	ENSMUSG00000027408
MGI:1933331	Elovl4	elongation of very long chain fatty acids (FEN1/Elo2, SUR4/Elo3, yeast)-like 4	protein coding gene	ENSMUSG00000032262
MGI:1920960	Tubb2b	tubulin, beta 2B class IIB	protein coding gene	ENSMUSG00000045136
MGI:95588	Fth1	ferritin heavy polypeptide 1	protein coding gene	ENSMUSG00000024661
MGI:2665790	Tnn	tenascin N	protein coding gene	ENSMUSG00000026725
MGI:1922430	4930538K18Rik	RIKEN cDNA 4930538K18 gene	protein coding gene	ENSMUSG00000028642
MGI:1918995	Cul2	cullin 2	protein coding gene	ENSMUSG00000024231
MGI:1298230	Cnot7	CCR4-NOT transcription complex, subunit 7	protein coding gene	ENSMUSG00000031601
MGI:1929063	Copz1	coatomer protein complex, subunit zeta 1	protein coding gene	ENSMUSG00000060992
MGI:3031220	Olfr1386	olfactory receptor 1386	protein coding gene	ENSMUSG00000101460
MGI:1888520	Brd4	bromodomain containing 4	protein coding gene	ENSMUSG00000024002
MGI:2685007	Fbxo27	F-box protein 27	protein coding gene	ENSMUSG00000037463
MGI:88106	Atp1a2	ATPase, Na+/K+ transporting, alpha 2 polypeptide	protein coding gene	ENSMUSG00000007097
MGI:1277171	Dcx	doublecortin	protein coding gene	ENSMUSG00000031285
MGI:1933367	Sytl3	synaptotagmin-like 3	protein coding gene	ENSMUSG00000041831
MGI:1913948	Cpsf6	cleavage and polyadenylation specific factor 6	protein coding gene	ENSMUSG00000055531
MGI:1927232	Rab13	RAB13, member RAS oncogene family	protein coding gene	ENSMUSG00000027935
MGI:2443807	Osbpl8	oxysterol binding protein-like 8	protein coding gene	ENSMUSG00000020189
MGI:2143676	Zfp365	zinc finger protein 365	protein coding gene	ENSMUSG00000037855
MGI:97386	Ntsr1	neurotensin receptor 1	protein coding gene	ENSMUSG00000027568
MGI:98377	Serpina3k	serine (or cysteine) peptidase inhibitor, clade A, member 3K	protein coding gene	ENSMUSG00000058207
MGI:1341200	Pwp2	PWP2 periodic tryptophan protein homolog (yeast)	protein coding gene	ENSMUSG00000032834
MGI:96663	Kcna6	potassium voltage-gated channel, shaker-related, subfamily, member 6	protein coding gene	ENSMUSG00000038077
MGI:99256	Hdlbp	high density lipoprotein (HDL) binding protein	protein coding gene	ENSMUSG00000034088
MGI:2146478	D230034L24Rik	RIKEN cDNA D230034L24 gene	unclassified gene
MGI:1924514	Zfp142	zinc finger protein 142	protein coding gene	ENSMUSG00000026135
MGI:2148896	Palmd	palmdelphin	protein coding gene	ENSMUSG00000033377
MGI:1344403	Cfdp1	craniofacial development protein 1	protein coding gene	ENSMUSG00000031954
MGI:1934028	Ntng1	netrin G1	protein coding gene	ENSMUSG00000059857
MGI:1913764	Asrgl1	asparaginase like 1	protein coding gene	ENSMUSG00000024654
MGI:2144738	4930427A07Rik	RIKEN cDNA 4930427A07 gene	protein coding gene	ENSMUSG00000037466
MGI:1920774	1700088E04Rik	RIKEN cDNA 1700088E04 gene	protein coding gene	ENSMUSG00000033029
MGI:104743	Kcnj4	potassium inwardly-rectifying channel, subfamily J, member 4	protein coding gene	ENSMUSG00000044216
MGI:99421	Nfe2l1	nuclear factor, erythroid derived 2,-like 1	protein coding gene	ENSMUSG00000038615
MGI:3510776	BC048679	cDNA sequence BC048679	protein coding gene	ENSMUSG00000061877
MGI:1913421	Pgls	6-phosphogluconolactonase	protein coding gene	ENSMUSG00000031807
MGI:99676	Adcy2	adenylate cyclase 2	protein coding gene	ENSMUSG00000021536
MGI:1314883	Tnfrsf1b	tumor necrosis factor receptor superfamily, member 1b	protein coding gene	ENSMUSG00000028599
MGI:102469	Nfatc1	nuclear factor of activated T cells, cytoplasmic, calcineurin dependent 1	protein coding gene	ENSMUSG00000033016
MGI:96951	Mdm1	transformed mouse 3T3 cell double minute 1	protein coding gene	ENSMUSG00000020212
MGI:1329016	Sel1l	sel-1 suppressor of lin-12-like (C. elegans)	protein coding gene	ENSMUSG00000020964
MGI:107571	Cav2	caveolin 2	protein coding gene	ENSMUSG00000000058
MGI:1347005	Psma1	proteasome (prosome, macropain) subunit, alpha type 1	protein coding gene	ENSMUSG00000030751
MGI:1859616	Gripap1	GRIP1 associated protein 1	protein coding gene	ENSMUSG00000031153
MGI:1202717	Psen1	presenilin 1	protein coding gene	ENSMUSG00000019969
MGI:1354739	Rgs11	regulator of G-protein signaling 11	protein coding gene	ENSMUSG00000024186
MGI:1914960	Polr2g	polymerase (RNA) II (DNA directed) polypeptide G	protein coding gene	ENSMUSG00000071662
MGI:1354165	Thop1	thimet oligopeptidase 1	protein coding gene	ENSMUSG00000004929
MGI:96794	Lmna	lamin A	protein coding gene	ENSMUSG00000028063
MGI:1919558	Brf1	BRF1, RNA polymerase III transcription initiation factor 90 kDa subunit	protein coding gene	ENSMUSG00000011158
MGI:3030646	Olfr812	olfactory receptor 812	protein coding gene	ENSMUSG00000049052
MGI:96603	Itga4	integrin alpha 4	protein coding gene	ENSMUSG00000027009
MGI:95489	Fbn1	fibrillin 1	protein coding gene	ENSMUSG00000027204
MGI:1914460	Gatad1	GATA zinc finger domain containing 1	protein coding gene	ENSMUSG00000007415
MGI:105075	Slc9a2	solute carrier family 9 (sodium/hydrogen exchanger), member 2	protein coding gene	ENSMUSG00000026062
MGI:2443883	Aldh4a1	aldehyde dehydrogenase 4 family, member A1	protein coding gene	ENSMUSG00000028737
MGI:1330276	Cops2	COP9 signalosome subunit 2	protein coding gene	ENSMUSG00000027206
MGI:1921072	4930404N11Rik	RIKEN cDNA 4930404N11 gene	protein coding gene	ENSMUSG00000020234
MGI:108038	Glrp1	glutamine repeat protein 1	protein coding gene	ENSMUSG00000062310
MGI:1098260	Kif1c	kinesin family member 1C	protein coding gene	ENSMUSG00000020821
MGI:1914137	Lonp2	lon peptidase 2, peroxisomal	protein coding gene	ENSMUSG00000047866
MGI:97290	Ndn	necdin	protein coding gene	ENSMUSG00000033585
MGI:2441659	Lamp3	lysosomal-associated membrane protein 3	protein coding gene	ENSMUSG00000041247
MGI:95752	Gls	glutaminase	protein coding gene	ENSMUSG00000026103
MGI:1935203	Pcdhgc4	protocadherin gamma subfamily C, 4	protein coding gene
MGI:109263	Tsn	translin	protein coding gene	ENSMUSG00000026374
MGI:109450	Frat1	frequently rearranged in advanced T cell lymphomas	protein coding gene	ENSMUSG00000067199
MGI:2443272	B230354K17Rik	RIKEN cDNA B230354K17 gene	lincRNA gene	ENSMUSG00000097119
MGI:1929619	Nxt1	NTF2-related export protein 1	protein coding gene	ENSMUSG00000036992
MGI:1924145	Bicd2	bicaudal D homolog 2 (Drosophila)	protein coding gene	ENSMUSG00000037933
MGI:1858494	Bok	BCL2-related ovarian killer	protein coding gene	ENSMUSG00000026278
MGI:1918767	9030624J02Rik	RIKEN cDNA 9030624J02 gene	protein coding gene	ENSMUSG00000030982
MGI:2442754	A430090L17Rik	RIKEN cDNA A430090L17 gene	lncRNA gene
MGI:88464	Col8a2	collagen, type VIII, alpha 2	protein coding gene	ENSMUSG00000056174
MGI:103307	Cacnb3	calcium channel, voltage-dependent, beta 3 subunit	protein coding gene	ENSMUSG00000003352
MGI:1344410	Ubd	ubiquitin D	protein coding gene	ENSMUSG00000035186
MGI:1890393	Zfp277	zinc finger protein 277	protein coding gene	ENSMUSG00000055917
MGI:107576	Sipa1	signal-induced proliferation associated gene 1	protein coding gene	ENSMUSG00000056917
MGI:95852	Gss	glutathione synthetase	protein coding gene	ENSMUSG00000027610
MGI:2686466	Xkr9	X Kell blood group precursor related family member 9 homolog	protein coding gene	ENSMUSG00000067813
MGI:1353468	Adamts8	a disintegrin-like and metallopeptidase (reprolysin type) with thrombospondin type 1 motif, 8	protein coding gene	ENSMUSG00000031994
MGI:1915446	Hsbp1	heat shock factor binding protein 1	protein coding gene	ENSMUSG00000031839
MGI:1343135	Ndufs4	NADH dehydrogenase (ubiquinone) Fe-S protein 4	protein coding gene	ENSMUSG00000021764
MGI:1913695	Cyc1	cytochrome c-1	protein coding gene	ENSMUSG00000022551
MGI:1344367	Grem2	gremlin 2, DAN family BMP antagonist	protein coding gene	ENSMUSG00000050069
MGI:2443767	Aaas	achalasia, adrenocortical insufficiency, alacrimia	protein coding gene	ENSMUSG00000036678
MGI:95611	Gabpb1	GA repeat binding protein, beta 1	protein coding gene	ENSMUSG00000027361
MGI:2670976	Fez1	fasciculation and elongation protein zeta 1 (zygin I)	protein coding gene	ENSMUSG00000032118
MGI:1919977	B3gat3	beta-1,3-glucuronyltransferase 3 (glucuronosyltransferase I)	protein coding gene	ENSMUSG00000071649
MGI:2685408	Zfp217	zinc finger protein 217	protein coding gene	ENSMUSG00000052056
MGI:1918404	4933426K07Rik	RIKEN cDNA 4933426K07 gene	antisense lncRNA gene	ENSMUSG00000086933
MGI:1098226	Kif14	kinesin family member 14	protein coding gene	ENSMUSG00000041498
MGI:1920410	3110018I06Rik	RIKEN cDNA 3110018I06 gene	unclassified gene	ENSMUSG00000060375
MGI:1918058	4632415L05Rik	RIKEN cDNA 4632415L05 gene	lincRNA gene	ENSMUSG00000048106
MGI:1344381	Dnajb6	DnaJ heat shock protein family (Hsp40) member B6	protein coding gene	ENSMUSG00000029131
MGI:1921185	4930412O13Rik	RIKEN cDNA 4930412O13 gene	protein coding gene	ENSMUSG00000025783
MGI:99422	Rapsn	receptor-associated protein of the synapse	protein coding gene	ENSMUSG00000002104
MGI:1913878	Thg1l	tRNA-histidine guanylyltransferase 1-like (S. cerevisiae)	protein coding gene	ENSMUSG00000011254
MGI:106190	Bcl11a	B cell CLL/lymphoma 11A (zinc finger protein)	protein coding gene	ENSMUSG00000000861
MGI:1353635	Lmcd1	LIM and cysteine-rich domains 1	protein coding gene	ENSMUSG00000057604
MGI:1919812	Pcbd2	pterin 4 alpha carbinolamine dehydratase/dimerization cofactor of hepatocyte nuclear factor 1 alpha (TCF1) 2	protein coding gene	ENSMUSG00000021496
MGI:1914701	Pkp2	plakophilin 2	protein coding gene	ENSMUSG00000041957
MGI:1859639	Cacna1f	calcium channel, voltage-dependent, alpha 1F subunit	protein coding gene	ENSMUSG00000031142
MGI:1925215	A930033C23Rik	RIKEN cDNA A930033C23 gene	unclassified gene
MGI:2385262	Suv420h2	suppressor of variegation 4-20 homolog 2 (Drosophila)	protein coding gene	ENSMUSG00000059851
MGI:1914438	2700046G09Rik	RIKEN cDNA 2700046G09 gene	lincRNA gene	ENSMUSG00000097787
MGI:1915399	Otub2	OTU domain, ubiquitin aldehyde binding 2	protein coding gene	ENSMUSG00000021203
MGI:1337994	Bcl10	B cell leukemia/lymphoma 10	protein coding gene	ENSMUSG00000028191
MGI:1920511	1700037C18Rik	RIKEN cDNA 1700037C18 gene	protein coding gene	ENSMUSG00000005983
MGI:1347351	Ncdn	neurochondrin	protein coding gene	ENSMUSG00000028833
MGI:1919745	2610206C17Rik	RIKEN cDNA 2610206C17 gene	unclassified non-coding RNA gene	ENSMUSG00000085236
MGI:1353423	Zfp292	zinc finger protein 292	protein coding gene	ENSMUSG00000039967
MGI:1861380	Sphk2	sphingosine kinase 2	protein coding gene	ENSMUSG00000057342
MGI:1916964	Tfpt	TCF3 (E2A) fusion partner	protein coding gene	ENSMUSG00000006335
MGI:1919234	Sars2	seryl-aminoacyl-tRNA synthetase 2	protein coding gene	ENSMUSG00000070699
MGI:1920148	Asphd2	aspartate beta-hydroxylase domain containing 2	protein coding gene	ENSMUSG00000029348
MGI:1913454	Acyp1	acylphosphatase 1, erythrocyte (common) type	protein coding gene	ENSMUSG00000008822
MGI:2140300	AI464131	expressed sequence AI464131	protein coding gene	ENSMUSG00000046312
MGI:1928392	Dpt	dermatopontin	protein coding gene	ENSMUSG00000026574
MGI:1345181	Pacsin1	protein kinase C and casein kinase substrate in neurons 1	protein coding gene	ENSMUSG00000040276
MGI:2682609	Zfp212	Zinc finger protein 212	protein coding gene	ENSMUSG00000052763
MGI:103013	Cacna1c	calcium channel, voltage-dependent, L type, alpha 1C subunit	protein coding gene	ENSMUSG00000051331
MGI:96922	Mb	myoglobin	protein coding gene	ENSMUSG00000018893
MGI:1351861	D10Jhu81e	DNA segment, Chr 10, Johns Hopkins University 81 expressed	protein coding gene	ENSMUSG00000053329
MGI:101939	Hmgcs2	3-hydroxy-3-methylglutaryl-Coenzyme A synthase 2	protein coding gene	ENSMUSG00000027875
MGI:88439	Cntf	ciliary neurotrophic factor	protein coding gene	ENSMUSG00000079415
MGI:1915864	Letmd1	LETM1 domain containing 1	protein coding gene	ENSMUSG00000037353
MGI:104515	Bmp8a	bone morphogenetic protein 8a	protein coding gene	ENSMUSG00000032726
MGI:2149033	Obox2	oocyte specific homeobox 2	protein coding gene	ENSMUSG00000074369
MGI:1336885	Cd84	CD84 antigen	protein coding gene	ENSMUSG00000038147
MGI:2443582	Abat	4-aminobutyrate aminotransferase	protein coding gene	ENSMUSG00000057880
MGI:2137026	P2rx5	purinergic receptor P2X, ligand-gated ion channel, 5	protein coding gene	ENSMUSG00000005950
MGI:1346021	Slco2a1	solute carrier organic anion transporter family, member 2a1	protein coding gene	ENSMUSG00000032548
MGI:1920534	Ddit4l	DNA-damage-inducible transcript 4-like	protein coding gene	ENSMUSG00000046818
MGI:1351646	Abca7	ATP-binding cassette, sub-family A (ABC1), member 7	protein coding gene	ENSMUSG00000035722
MGI:1353419	Rnf17	ring finger protein 17	protein coding gene	ENSMUSG00000000365
MGI:3045272	A130023E24Rik	RIKEN cDNA A130023E24 gene	unclassified non-coding RNA gene
MGI:1347070	Psma7	proteasome (prosome, macropain) subunit, alpha type 7	protein coding gene	ENSMUSG00000027566
MGI:3030425	Olfr591	olfactory receptor 591	protein coding gene	ENSMUSG00000057461
MGI:1923735	Glt8d1	glycosyltransferase 8 domain containing 1	protein coding gene	ENSMUSG00000021916
MGI:95405	Ephx1	epoxide hydrolase 1, microsomal	protein coding gene	ENSMUSG00000038776
MGI:1923427	6330565B04Rik	RIKEN cDNA 6330565B04 gene	unclassified non-coding RNA gene
MGI:95275	Ebf1	early B cell factor 1	protein coding gene	ENSMUSG00000057098
MGI:109211	Pkn2	protein kinase N2	protein coding gene	ENSMUSG00000004591
MGI:894649	Ppfibp2	PTPRF interacting protein, binding protein 2 (liprin beta 2)	protein coding gene	ENSMUSG00000036528
MGI:1314647	Aqp7	aquaporin 7	protein coding gene	ENSMUSG00000028427
MGI:3030640	Olfr806	olfactory receptor 806	protein coding gene	ENSMUSG00000071065
MGI:1918718	Obox1	oocyte specific homeobox 1	protein coding gene	ENSMUSG00000054310
MGI:96553	Il3ra	interleukin 3 receptor, alpha chain	protein coding gene	ENSMUSG00000068758
MGI:1914664	Mfn1	mitofusin 1	protein coding gene	ENSMUSG00000027668
MGI:1918911	0610005C13Rik	RIKEN cDNA 0610005C13 gene	unclassified non-coding RNA gene	ENSMUSG00000085214
MGI:1921876	Tmem81	transmembrane protein 81	protein coding gene	ENSMUSG00000048174
MGI:2444993	Rsbn1	rosbin, round spermatid basic protein 1	protein coding gene	ENSMUSG00000044098
MGI:1933134	Tusc3	tumor suppressor candidate 3	protein coding gene	ENSMUSG00000039530
MGI:1333777	Aqp3	aquaporin 3	protein coding gene	ENSMUSG00000028435
MGI:88326	Cd27	CD27 antigen	protein coding gene	ENSMUSG00000030336
MGI:1923701	Zfp180	zinc finger protein 180	protein coding gene	ENSMUSG00000057101
MGI:2138937	Gtf3c4	general transcription factor IIIC, polypeptide 4	protein coding gene	ENSMUSG00000035666
MGI:1921442	Arpc5l	actin related protein 2/3 complex, subunit 5-like	protein coding gene	ENSMUSG00000026755
MGI:1354732	Krtap5-1	keratin associated protein 5-1	protein coding gene	ENSMUSG00000066100
MGI:3030569	Olfr735	olfactory receptor 735	protein coding gene	ENSMUSG00000046210
MGI:1343201	Strm	striamin	unclassified gene
MGI:107502	Hist1h1d	histone cluster 1, H1d	protein coding gene	ENSMUSG00000052565
MGI:1314633	Dnase1l3	deoxyribonuclease 1-like 3	protein coding gene	ENSMUSG00000025279
MGI:98481	Nhlh1	nescient helix loop helix 1	protein coding gene	ENSMUSG00000051251
MGI:1195262	Man2b2	mannosidase 2, alpha B2	protein coding gene	ENSMUSG00000029119
MGI:88451	Col18a1	collagen, type XVIII, alpha 1	protein coding gene	ENSMUSG00000001435
MGI:1341724	Ggps1	geranylgeranyl diphosphate synthase 1	protein coding gene	ENSMUSG00000021302
MGI:96051	Serpind1	serine (or cysteine) peptidase inhibitor, clade D, member 1	protein coding gene	ENSMUSG00000022766
MGI:98367	Sox5	SRY (sex determining region Y)-box 5	protein coding gene	ENSMUSG00000041540
MGI:1916071	Fuk	fucokinase	protein coding gene	ENSMUSG00000033703
MGI:98742	Thra	thyroid hormone receptor alpha	protein coding gene	ENSMUSG00000058756
MGI:1888495	Zfp276	zinc finger protein (C2H2 type) 276	protein coding gene	ENSMUSG00000001065
MGI:104753	Nfasc	neurofascin	protein coding gene	ENSMUSG00000026442
MGI:2444570	B230340J04Rik	RIKEN cDNA B230340J04 gene	unclassified gene
MGI:1341799	Ndrg1	N-myc downstream regulated gene 1	protein coding gene	ENSMUSG00000005125
MGI:3026922	4933427D06Rik	RIKEN cDNA 4933427D06 gene	protein coding gene	ENSMUSG00000055403
MGI:1349183	Ccl21a	chemokine (C-C motif) ligand 21A (serine)	protein coding gene	ENSMUSG00000094686
MGI:96878	Blnk	B cell linker	protein coding gene	ENSMUSG00000061132
MGI:3578624	Itgad	integrin, alpha D	protein coding gene	ENSMUSG00000070369
MGI:1916875	2310014F06Rik	RIKEN cDNA 2310014F06 gene	unclassified non-coding RNA gene	ENSMUSG00000085945
MGI:2179381	Prpf8	pre-mRNA processing factor 8	protein coding gene	ENSMUSG00000020850
MGI:1351343	Grm6	glutamate receptor, metabotropic 6	protein coding gene	ENSMUSG00000000617
MGI:87882	Acp2	acid phosphatase 2, lysosomal	protein coding gene	ENSMUSG00000002103
MGI:1913808	Lars	leucyl-tRNA synthetase	protein coding gene	ENSMUSG00000024493
MGI:2137677	Sfxn1	sideroflexin 1	protein coding gene	ENSMUSG00000021474
MGI:2183449	Spata20	spermatogenesis associated 20	protein coding gene	ENSMUSG00000020867
MGI:1332638	Wiz	widely-interspaced zinc finger motifs	protein coding gene	ENSMUSG00000024050
MGI:1929871	Terf2ip	telomeric repeat binding factor 2, interacting protein	protein coding gene	ENSMUSG00000033430
MGI:106428	Ldhd	lactate dehydrogenase D	protein coding gene	ENSMUSG00000031958
MGI:109152	Lig3	ligase III, DNA, ATP-dependent	protein coding gene	ENSMUSG00000020697
MGI:109234	Kif21b	kinesin family member 21B	protein coding gene	ENSMUSG00000041642
MGI:95559	Flt3	FMS-like tyrosine kinase 3	protein coding gene	ENSMUSG00000042817
MGI:1922167	4930474M22Rik	RIKEN cDNA 4930474M22 gene	lncRNA gene
[truncated: 2,490 more rows]

## Sheet: Aged
Supplementary Table 4b: List of genes regulated by loading at any time point in aged mice in the current study
MGI Gene/Marker ID	Symbol	Name	Feature Type	Ensembl ID
MGI:2446460	Tpte	transmembrane phosphatase with tensin homology	protein coding gene	ENSMUSG00000031481
MGI:3030974	Olfr1140	olfactory receptor 1140	protein coding gene	ENSMUSG00000068817
MGI:2444061	Ss18l1	synovial sarcoma translocation gene on chromosome 18-like 1	protein coding gene	ENSMUSG00000039086
MGI:1858196	Mybph	myosin binding protein H	protein coding gene	ENSMUSG00000042451
MGI:1890596	Evc	Ellis van Creveld gene syndrome	protein coding gene	ENSMUSG00000029122
MGI:1858414	Ngef	neuronal guanine nucleotide exchange factor	protein coding gene	ENSMUSG00000026259
MGI:3030445	Olfr611	olfactory receptor 611	protein coding gene	ENSMUSG00000096584
MGI:1930020	Lenep	lens epithelial protein	protein coding gene	ENSMUSG00000078173
MGI:95515	Fgf1	fibroblast growth factor 1	protein coding gene	ENSMUSG00000036585
MGI:106582	Rfx3	regulatory factor X, 3 (influences HLA class II expression)	protein coding gene	ENSMUSG00000040929
MGI:1930943	Rrad	Ras-related associated with diabetes	protein coding gene	ENSMUSG00000031880
MGI:95458	Evi2a	ecotropic viral integration site 2a	protein coding gene	ENSMUSG00000078771
MGI:1338071	Ikbkb	inhibitor of kappaB kinase beta	protein coding gene	ENSMUSG00000031537
MGI:1278330	Smpd2	sphingomyelin phosphodiesterase 2, neutral	protein coding gene	ENSMUSG00000019822
MGI:3031181	Olfr1347	olfactory receptor 1347	protein coding gene	ENSMUSG00000034583
MGI:1918718	Obox1	oocyte specific homeobox 1	protein coding gene	ENSMUSG00000054310
MGI:1924841	Ddx10	DEAD (Asp-Glu-Ala-Asp) box polypeptide 10	protein coding gene	ENSMUSG00000053289
MGI:1355314	Ddb2	damage specific DNA binding protein 2	protein coding gene	ENSMUSG00000002109
MGI:1929735	Asb1	ankyrin repeat and SOCS box-containing 1	protein coding gene	ENSMUSG00000026311
MGI:1306780	Egr3	early growth response 3	protein coding gene	ENSMUSG00000033730
MGI:1916641	1700018A14Rik	RIKEN cDNA 1700018A14 gene	unclassified gene	ENSMUSG00000103616
MGI:1351825	Cstf3	cleavage stimulation factor, 3' pre-RNA, subunit 3	protein coding gene	ENSMUSG00000027176
MGI:1276124	Ep400	E1A binding protein p400	protein coding gene	ENSMUSG00000029505
MGI:1920831	Stk36	serine/threonine kinase 36	protein coding gene	ENSMUSG00000033276
MGI:106589	Hivep3	human immunodeficiency virus type I enhancer binding protein 3	protein coding gene	ENSMUSG00000028634
MGI:1888495	Zfp276	zinc finger protein (C2H2 type) 276	protein coding gene	ENSMUSG00000001065
MGI:105062	Amhr2	anti-Mullerian hormone type 2 receptor	protein coding gene	ENSMUSG00000023047
MGI:1891189	Ensa	endosulfine alpha	protein coding gene	ENSMUSG00000038619
MGI:96957	Mea1	male enhanced antigen 1	protein coding gene	ENSMUSG00000002768
MGI:96015	Hba-a1	hemoglobin alpha, adult chain 1	protein coding gene	ENSMUSG00000069919
MGI:1341819	Mlf1	myeloid leukemia factor 1	protein coding gene	ENSMUSG00000048416
MGI:2137361	Slc28a3	solute carrier family 28 (sodium-coupled nucleoside transporter), member 3	protein coding gene	ENSMUSG00000021553
MGI:2145823	Kctd12	potassium channel tetramerisation domain containing 12	protein coding gene	ENSMUSG00000098557
MGI:2145823	Kctd12	potassium channel tetramerisation domain containing 12	protein coding gene	ENSMUSG00000104139
MGI:2681879	Pcdha8	protocadherin alpha 8	protein coding gene	ENSMUSG00000103800
MGI:2143340	Zfp445	zinc finger protein 445	protein coding gene	ENSMUSG00000047036
MGI:3026623	Btbd6	BTB (POZ) domain containing 6	protein coding gene	ENSMUSG00000002803
MGI:1923701	Zfp180	zinc finger protein 180	protein coding gene	ENSMUSG00000057101
MGI:87887	Chrna3	cholinergic receptor, nicotinic, alpha polypeptide 3	protein coding gene	ENSMUSG00000032303
MGI:1096360	Cd151	CD151 antigen	protein coding gene	ENSMUSG00000025510
MGI:1914923	Tceb2	transcription elongation factor B (SIII), polypeptide 2	protein coding gene	ENSMUSG00000055839
MGI:2151208	Sepn1	selenoprotein N, 1	protein coding gene	ENSMUSG00000050989
MGI:1920916	Thoc3	THO complex 3	protein coding gene	ENSMUSG00000025872
MGI:2443432	Foxj3	forkhead box J3	protein coding gene	ENSMUSG00000032998
MGI:103291	Rai1	retinoic acid induced 1	protein coding gene	ENSMUSG00000062115
MGI:2672905	Dtx4	deltex 4, E3 ubiquitin ligase	protein coding gene	ENSMUSG00000039982
MGI:98002	Rpl12	ribosomal protein L12	protein coding gene	ENSMUSG00000038900
MGI:1915191	Rps27l	ribosomal protein S27-like	protein coding gene	ENSMUSG00000036781
MGI:1924459	8030453O22Rik	RIKEN cDNA 8030453O22 gene	unclassified non-coding RNA gene	ENSMUSG00000085058
MGI:97587	Pim2	proviral integration site 2	protein coding gene	ENSMUSG00000031155
MGI:1341190	Hmg20b	high mobility group 20B	protein coding gene	ENSMUSG00000020232
MGI:1352453	Nr2f6	nuclear receptor subfamily 2, group F, member 6	protein coding gene	ENSMUSG00000002393
MGI:108061	Wnt10b	wingless-type MMTV integration site family, member 10B	protein coding gene	ENSMUSG00000022996
MGI:2155091	Emid1	EMI domain containing 1	protein coding gene	ENSMUSG00000034164
MGI:1916858	Sec24d	Sec24 related gene family, member D (S. cerevisiae)	protein coding gene	ENSMUSG00000039234
MGI:1353651	Gnl3	guanine nucleotide binding protein-like 3 (nucleolar)	protein coding gene	ENSMUSG00000042354
MGI:96533	Ihh	Indian hedgehog	protein coding gene	ENSMUSG00000006538
MGI:1921606	4931428F04Rik	RIKEN cDNA 4931428F04 gene	protein coding gene	ENSMUSG00000014837
MGI:1924366	Mtmr2	myotubularin related protein 2	protein coding gene	ENSMUSG00000031918
MGI:1921607	Efhd1	EF hand domain containing 1	protein coding gene	ENSMUSG00000026255
MGI:1277958	Pcm1	pericentriolar material 1	protein coding gene	ENSMUSG00000031592
MGI:1298216	Crygs	crystallin, gamma S	protein coding gene	ENSMUSG00000033501
MGI:108068	Cxcl1	chemokine (C-X-C motif) ligand 1	protein coding gene	ENSMUSG00000029380
MGI:3031077	Olfr1243	olfactory receptor 1243	protein coding gene	ENSMUSG00000075084
MGI:2385958	C1qtnf5	C1q and tumor necrosis factor related protein 5	protein coding gene	ENSMUSG00000079592
MGI:2429955	Pgbd5	piggyBac transposable element derived 5	protein coding gene	ENSMUSG00000050751
MGI:1196373	Reps1	RalBP1 associated Eps domain containing protein	protein coding gene	ENSMUSG00000019854
MGI:1913936	Dcbld1	discoidin, CUB and LCCL domain containing 1	protein coding gene	ENSMUSG00000019891
MGI:104975	Il1rap	interleukin 1 receptor accessory protein	protein coding gene	ENSMUSG00000022514
MGI:1913370	Fkbp11	FK506 binding protein 11	protein coding gene	ENSMUSG00000003355
MGI:1347062	Creb3l1	cAMP responsive element binding protein 3-like 1	protein coding gene	ENSMUSG00000027230
MGI:1888496	Tbx20	T-box 20	protein coding gene	ENSMUSG00000031965
MGI:1858235	Celsr2	cadherin, EGF LAG seven-pass G-type receptor 2	protein coding gene	ENSMUSG00000068740
MGI:2444589	Slc26a11	solute carrier family 26, member 11	protein coding gene	ENSMUSG00000039908
MGI:98953	Wnt1	wingless-type MMTV integration site family, member 1	protein coding gene	ENSMUSG00000022997
MGI:1932134	Rpgrip1	retinitis pigmentosa GTPase regulator interacting protein 1	protein coding gene	ENSMUSG00000057132
MGI:1858170	Oaz3	ornithine decarboxylase antizyme 3	protein coding gene	ENSMUSG00000028141
MGI:107701	Bckdha	branched chain ketoacid dehydrogenase E1, alpha polypeptide	protein coding gene	ENSMUSG00000060376
MGI:97791	Ptbp1	polypyrimidine tract binding protein 1	protein coding gene	ENSMUSG00000006498
MGI:1329044	Cldn3	claudin 3	protein coding gene	ENSMUSG00000070473
MGI:2429763	Dock3	dedicator of cyto-kinesis 3	protein coding gene	ENSMUSG00000039716
MGI:98372	Sp1	trans-acting transcription factor 1	protein coding gene	ENSMUSG00000001280
MGI:109584	Prpf4b	PRP4 pre-mRNA processing factor 4 homolog B (yeast)	protein coding gene	ENSMUSG00000021413
MGI:1931627	Fgf16	fibroblast growth factor 16	protein coding gene	ENSMUSG00000031230
MGI:99217	Cdh11	cadherin 11	protein coding gene	ENSMUSG00000031673
MGI:1316649	Sphk1	sphingosine kinase 1	protein coding gene	ENSMUSG00000061878
MGI:2147931	Nudt10	nudix (nucleoside diphosphate linked moiety X)-type motif 10	protein coding gene	ENSMUSG00000073293
MGI:97763	Prlr	prolactin receptor	protein coding gene	ENSMUSG00000005268
MGI:1861622	Aldh9a1	aldehyde dehydrogenase 9, subfamily A1	protein coding gene	ENSMUSG00000026687
MGI:106593	Neurod6	neurogenic differentiation 6	protein coding gene	ENSMUSG00000037984
MGI:88423	Clu	clusterin	protein coding gene	ENSMUSG00000022037
MGI:97902	Ret	ret proto-oncogene	protein coding gene	ENSMUSG00000030110
MGI:1277201	Col13a1	collagen, type XIII, alpha 1	protein coding gene	ENSMUSG00000058806
MGI:1859183	Smarcal1	SWI/SNF related matrix associated, actin dependent regulator of chromatin, subfamily a-like 1	protein coding gene	ENSMUSG00000039354
MGI:1915434	Denr	density-regulated protein	protein coding gene	ENSMUSG00000023106
MGI:1913489	Rsrc2	arginine/serine-rich coiled-coil 2	protein coding gene	ENSMUSG00000029422
MGI:2141510	AI854703	expressed sequence AI854703	lincRNA gene	ENSMUSG00000053297
MGI:97253	Myf6	myogenic factor 6	protein coding gene	ENSMUSG00000035923
MGI:1917682	Rufy2	RUN and FYVE domain-containing 2	protein coding gene	ENSMUSG00000020070
MGI:891971	Serpina1a	serine (or cysteine) peptidase inhibitor, clade A, member 1A	protein coding gene	ENSMUSG00000066366
MGI:1347476	Foxa2	forkhead box A2	protein coding gene	ENSMUSG00000037025
MGI:3513977	Apcdd1	adenomatosis polyposis coli down-regulated 1	protein coding gene	ENSMUSG00000071847
MGI:2660847	Slc5a6	solute carrier family 5 (sodium-dependent vitamin transporter), member 6	protein coding gene	ENSMUSG00000006641
MGI:2446078	Thtpa	thiamine triphosphatase	protein coding gene	ENSMUSG00000045691
MGI:2389091	Rps15a	ribosomal protein S15A	protein coding gene	ENSMUSG00000008683
MGI:107437	Capn3	calpain 3	protein coding gene	ENSMUSG00000079110
MGI:108430	Arhgdig	Rho GDP dissociation inhibitor (GDI) gamma	protein coding gene	ENSMUSG00000073433
MGI:2385884	Ddx27	DEAD (Asp-Glu-Ala-Asp) box polypeptide 27	protein coding gene	ENSMUSG00000017999
MGI:1919663	Kcnmb2	potassium large conductance calcium-activated channel, subfamily M, beta member 2	protein coding gene	ENSMUSG00000037610
MGI:1289222	Kctd14	potassium channel tetramerisation domain containing 14	protein coding gene	ENSMUSG00000051727
MGI:1922248	Rab11fip2	RAB11 family interacting protein 2 (class I)	protein coding gene	ENSMUSG00000040022
MGI:105933	Rab3ip	RAB3A interacting protein	protein coding gene	ENSMUSG00000064181
MGI:99495	Brd2	bromodomain containing 2	protein coding gene	ENSMUSG00000024335
MGI:1194508	Ddost	dolichyl-di-phosphooligosaccharide-protein glycotransferase	protein coding gene	ENSMUSG00000028757
MGI:1344415	Dmtf1	cyclin D binding myb-like transcription factor 1	protein coding gene	ENSMUSG00000042508
MGI:109526	Trpc3	transient receptor potential cation channel, subfamily C, member 3	protein coding gene	ENSMUSG00000027716
MGI:1913316	Gng11	guanine nucleotide binding protein (G protein), gamma 11	protein coding gene	ENSMUSG00000032766
MGI:1333780	Rps19	ribosomal protein S19	protein coding gene	ENSMUSG00000040952
MGI:1917770	Glipr2	GLI pathogenesis-related 2	protein coding gene	ENSMUSG00000028480
MGI:3030888	Olfr1054	olfactory receptor 1054	protein coding gene	ENSMUSG00000075190
MGI:1916649	1700025G04Rik	RIKEN cDNA 1700025G04 gene	protein coding gene	ENSMUSG00000032666
MGI:3031238	Olfr1404	olfactory receptor 1404	protein coding gene	ENSMUSG00000049456
MGI:1916780	2310002L09Rik	RIKEN cDNA 2310002L09 gene	protein coding gene	ENSMUSG00000028396
MGI:1890218	Akap10	A kinase (PRKA) anchor protein 10	protein coding gene	ENSMUSG00000047804
MGI:2652836	Gmeb2	glucocorticoid modulatory element binding protein 2	protein coding gene	ENSMUSG00000038705
MGI:97279	Nat1	N-acetyl transferase 1	protein coding gene	ENSMUSG00000025588
MGI:2442610	A330035P11Rik	RIKEN cDNA A330035P11 gene	unclassified non-coding RNA gene	ENSMUSG00000085615
MGI:1344341	Car14	carbonic anhydrase 14	protein coding gene	ENSMUSG00000038526
MGI:1914542	Pigc	phosphatidylinositol glycan anchor biosynthesis, class C	protein coding gene	ENSMUSG00000026698
MGI:2153182	Kcnn2	potassium intermediate/small conductance calcium-activated channel, subfamily N, member 2	protein coding gene	ENSMUSG00000054477
MGI:1347023	Txnrd2	thioredoxin reductase 2	protein coding gene	ENSMUSG00000075704
MGI:1916969	Cad	carbamoyl-phosphate synthetase 2, aspartate transcarbamylase, and dihydroorotase	protein coding gene	ENSMUSG00000013629
MGI:1914152	Mtap	methylthioadenosine phosphorylase	protein coding gene	ENSMUSG00000062937
MGI:1330284	Slc16a7	solute carrier family 16 (monocarboxylic acid transporters), member 7	protein coding gene	ENSMUSG00000020102
MGI:2181726	Mtnr1b	melatonin receptor 1B	protein coding gene	ENSMUSG00000050901
MGI:2384919	Tmem5	transmembrane protein 5	protein coding gene	ENSMUSG00000034620
MGI:3045421	Ank	progressive ankylosis	protein coding gene	ENSMUSG00000022265
MGI:104747	Pkia	protein kinase inhibitor, alpha	protein coding gene	ENSMUSG00000027499
MGI:109424	Abca4	ATP-binding cassette, sub-family A (ABC1), member 4	protein coding gene	ENSMUSG00000028125
MGI:1919636	2610035D17Rik	RIKEN cDNA 2610035D17 gene	lincRNA gene	ENSMUSG00000087259
MGI:96925	Mbp	myelin basic protein	protein coding gene	ENSMUSG00000041607
MGI:1925762	3300005D01Rik	RIKEN cDNA 3300005D01 gene	lincRNA gene	ENSMUSG00000096965
MGI:109563	Cxcr4	chemokine (C-X-C motif) receptor 4	protein coding gene	ENSMUSG00000045382
MGI:2154244	Plxnd1	plexin D1	protein coding gene	ENSMUSG00000030123
MGI:97576	Phka1	phosphorylase kinase alpha 1	protein coding gene	ENSMUSG00000034055
MGI:107600	Olfr9	olfactory receptor 9	protein coding gene	ENSMUSG00000069430
MGI:1916385	2200001K16Rik	RIKEN cDNA 2200001K16 gene	unclassified gene
MGI:1353657	Fgd3	FYVE, RhoGEF and PH domain containing 3	protein coding gene	ENSMUSG00000037946
MGI:1890563	Wasf1	WAS protein family, member 1	protein coding gene	ENSMUSG00000019831
MGI:106199	Vegfb	vascular endothelial growth factor B	protein coding gene	ENSMUSG00000024962
MGI:1933331	Elovl4	elongation of very long chain fatty acids (FEN1/Elo2, SUR4/Elo3, yeast)-like 4	protein coding gene	ENSMUSG00000032262
MGI:1919884	Tdrkh	tudor and KH domain containing protein	protein coding gene	ENSMUSG00000041912
MGI:1932288	Egln3	egl-9 family hypoxia-inducible factor 3	protein coding gene	ENSMUSG00000035105
MGI:1913126	Pias3	protein inhibitor of activated STAT 3	protein coding gene	ENSMUSG00000028101
MGI:109486	Prdx2	peroxiredoxin 2	protein coding gene	ENSMUSG00000005161
MGI:1913836	Crls1	cardiolipin synthase 1	protein coding gene	ENSMUSG00000027357
MGI:107666	Ifna2	interferon alpha 2	protein coding gene	ENSMUSG00000078354
MGI:98277	Epha4	Eph receptor A4	protein coding gene	ENSMUSG00000026235
MGI:894681	Usp9x	ubiquitin specific peptidase 9, X chromosome	protein coding gene	ENSMUSG00000031010
MGI:3030215	Olfr381	olfactory receptor 381	protein coding gene	ENSMUSG00000072708
MGI:1933831	Btbd2	BTB (POZ) domain containing 2	protein coding gene	ENSMUSG00000003344
MGI:104861	Bcat1	branched chain aminotransferase 1, cytosolic	protein coding gene	ENSMUSG00000030268
MGI:102467	Ptpn14	protein tyrosine phosphatase, non-receptor type 14	protein coding gene	ENSMUSG00000026604
MGI:2685994	Rhox12	reproductive homeobox 12	protein coding gene	ENSMUSG00000071766
MGI:107706	Itm2a	integral membrane protein 2A	protein coding gene	ENSMUSG00000031239
MGI:1202388	Gas7	growth arrest specific 7	protein coding gene	ENSMUSG00000033066
MGI:2175912	Arid5b	AT rich interactive domain 5B (MRF1-like)	protein coding gene	ENSMUSG00000019947
MGI:87905	Actc1	actin, alpha, cardiac muscle 1	protein coding gene	ENSMUSG00000068614
MGI:2177521	Olfr138	olfactory receptor 138	protein coding gene	ENSMUSG00000057443
MGI:108078	Sfrp2	secreted frizzled-related protein 2	protein coding gene	ENSMUSG00000027996
MGI:104517	Xrcc5	X-ray repair complementing defective repair in Chinese hamster cells 5	protein coding gene	ENSMUSG00000026187
MGI:1888742	Extl1	exostoses (multiple)-like 1	protein coding gene	ENSMUSG00000028838
MGI:3031305	Olfr1471	olfactory receptor 1471	protein coding gene	ENSMUSG00000096320
MGI:88463	Col8a1	collagen, type VIII, alpha 1	protein coding gene	ENSMUSG00000068196
MGI:2445003	Arhgap1	Rho GTPase activating protein 1	protein coding gene	ENSMUSG00000027247
MGI:2147351	Me2	malic enzyme 2, NAD(+)-dependent, mitochondrial	protein coding gene	ENSMUSG00000024556
MGI:1916068	Zfand2b	zinc finger, AN1 type domain 2B	protein coding gene	ENSMUSG00000026197
MGI:97495	Pbx1	pre B cell leukemia homeobox 1	protein coding gene	ENSMUSG00000052534
MGI:1929471	Myoz1	myozenin 1	protein coding gene	ENSMUSG00000068697
MGI:1913932	Trappc5	trafficking protein particle complex 5	protein coding gene	ENSMUSG00000040236
MGI:109432	Raet1b	retinoic acid early transcript beta	protein coding gene
MGI:1916193	Pink1	PTEN induced putative kinase 1	protein coding gene	ENSMUSG00000028756
MGI:88558	Ctrl	chymotrypsin-like	protein coding gene	ENSMUSG00000031896
MGI:894286	P4ha2	procollagen-proline, 2-oxoglutarate 4-dioxygenase (proline 4-hydroxylase), alpha II polypeptide	protein coding gene	ENSMUSG00000018906
MGI:1919755	2610319H10Rik	RIKEN cDNA 2610319H10 gene	unclassified gene
MGI:1917193	Lrch4	leucine-rich repeats and calponin homology (CH) domain containing 4	protein coding gene	ENSMUSG00000093445
MGI:1349406	Ddx3y	DEAD (Asp-Glu-Ala-Asp) box polypeptide 3, Y-linked	protein coding gene	ENSMUSG00000069045
MGI:1935129	Smarca5	SWI/SNF related, matrix associated, actin dependent regulator of chromatin, subfamily a, member 5	protein coding gene	ENSMUSG00000031715
MGI:3030412	Olfr578	olfactory receptor 578	protein coding gene	ENSMUSG00000045792
MGI:1914305	2610042L04Rik	RIKEN cDNA 2610042L04 gene	protein coding gene	ENSMUSG00000079388
MGI:104753	Nfasc	neurofascin	protein coding gene	ENSMUSG00000026442
MGI:3031088	Olfr1254	olfactory receptor 1254	protein coding gene	ENSMUSG00000075074
MGI:1270153	Zfp106	zinc finger protein 106	protein coding gene	ENSMUSG00000027288
MGI:1925441	4930539E08Rik	RIKEN cDNA 4930539E08 gene	protein coding gene	ENSMUSG00000048905
MGI:1096866	Chad	chondroadherin	protein coding gene	ENSMUSG00000039084
MGI:1921439	Phactr3	phosphatase and actin regulator 3	protein coding gene	ENSMUSG00000027525
MGI:3031284	Olfr1450	olfactory receptor 1450	protein coding gene	ENSMUSG00000062892
MGI:1917244	Ddi2	DNA-damage inducible protein 2	protein coding gene	ENSMUSG00000078515
MGI:1932410	Il23a	interleukin 23, alpha subunit p19	protein coding gene	ENSMUSG00000025383
MGI:1914167	Chordc1	cysteine and histidine-rich domain (CHORD)-containing, zinc-binding protein 1	protein coding gene	ENSMUSG00000001774
MGI:2151045	Lsm10	U7 snRNP-specific Sm-like protein LSM10	protein coding gene	ENSMUSG00000050188
MGI:2685054	Gpr161	G protein-coupled receptor 161	protein coding gene	ENSMUSG00000040836
MGI:1336883	Smad6	SMAD family member 6	protein coding gene	ENSMUSG00000036867
MGI:1922026	Ppa2	pyrophosphatase (inorganic) 2	protein coding gene	ENSMUSG00000028013
MGI:2449455	Scarf1	scavenger receptor class F, member 1	protein coding gene	ENSMUSG00000038188
MGI:97857	Rarb	retinoic acid receptor, beta	protein coding gene	ENSMUSG00000017491
MGI:1921072	4930404N11Rik	RIKEN cDNA 4930404N11 gene	protein coding gene	ENSMUSG00000020234
MGI:2148705	Foxp2	forkhead box P2	protein coding gene	ENSMUSG00000029563
MGI:2443366	Nudt15	nudix (nucleoside diphosphate linked moiety X)-type motif 15	protein coding gene	ENSMUSG00000033405
MGI:1344371	Nek3	NIMA (never in mitosis gene a)-related expressed kinase 3	protein coding gene	ENSMUSG00000031478
MGI:3041172	9930104L06Rik	RIKEN cDNA 9930104L06 gene	unclassified non-coding RNA gene	ENSMUSG00000044730
MGI:1201403	Gfra3	glial cell line derived neurotrophic factor family receptor alpha 3	protein coding gene	ENSMUSG00000024366
MGI:3031097	Olfr1263	olfactory receptor 1263	protein coding gene	ENSMUSG00000059112
MGI:109497	Gata5	GATA binding protein 5	protein coding gene	ENSMUSG00000015627
MGI:2147897	Cenpi	centromere protein I	protein coding gene	ENSMUSG00000031262
MGI:1353436	Timm9	translocase of inner mitochondrial membrane 9	protein coding gene	ENSMUSG00000021079
MGI:3629968	Krt40	keratin 40	protein coding gene	ENSMUSG00000059169
MGI:99613	Zap70	zeta-chain (TCR) associated protein kinase	protein coding gene	ENSMUSG00000026117
MGI:3030394	Olfr560	olfactory receptor 560	protein coding gene
MGI:1925818	9630009A06Rik	RIKEN cDNA 9630009A06 gene	unclassified gene
MGI:1922859	2010204K13Rik	RIKEN cDNA 2010204K13 gene	unclassified non-coding RNA gene	ENSMUSG00000063018
MGI:2444496	Prr11	proline rich 11	protein coding gene	ENSMUSG00000020493
MGI:106026	Gstm3	glutathione S-transferase, mu 3	protein coding gene	ENSMUSG00000004038
MGI:1336879	Fkbp7	FK506 binding protein 7	protein coding gene	ENSMUSG00000002732
MGI:1354734	Rgs3	regulator of G-protein signaling 3	protein coding gene	ENSMUSG00000059810
MGI:1913344	Lsm7	LSM7 homolog, U6 small nuclear RNA associated (S. cerevisiae)	protein coding gene	ENSMUSG00000035215
MGI:95295	Egr1	early growth response 1	protein coding gene	ENSMUSG00000038418
MGI:95296	Egr2	early growth response 2	protein coding gene	ENSMUSG00000037868
MGI:104717	Meis1	Meis homeobox 1	protein coding gene	ENSMUSG00000020160
MGI:1298390	Swap70	SWA-70 protein	protein coding gene	ENSMUSG00000031015
MGI:1914015	4933411K16Rik	RIKEN cDNA 4933411K16 gene	protein coding gene	ENSMUSG00000090369
MGI:1347353	Atp2b3	ATPase, Ca++ transporting, plasma membrane 3	protein coding gene	ENSMUSG00000031376
MGI:2183102	Sardh	sarcosine dehydrogenase	protein coding gene	ENSMUSG00000009614
MGI:109580	Sf3b4	splicing factor 3b, subunit 4	protein coding gene	ENSMUSG00000068856
MGI:1918850	Ythdf3	YTH domain family 3	protein coding gene	ENSMUSG00000047213
MGI:2384795	Pycr1	pyrroline-5-carboxylate reductase 1	protein coding gene	ENSMUSG00000025140
MGI:1270859	Cry2	cryptochrome 2 (photolyase-like)	protein coding gene	ENSMUSG00000068742
MGI:1927899	Mmp19	matrix metallopeptidase 19	protein coding gene	ENSMUSG00000025355
MGI:1924809	Agl	amylo-1,6-glucosidase, 4-alpha-glucanotransferase	protein coding gene	ENSMUSG00000033400
MGI:106028	Rhoc	ras homolog gene family, member C	protein coding gene	ENSMUSG00000002233
MGI:2385067	Lims2	LIM and senescent cell antigen like domains 2	protein coding gene	ENSMUSG00000024395
MGI:700010	Sh3gl1	SH3-domain GRB2-like 1	protein coding gene	ENSMUSG00000003200
MGI:1930708	Zfp386	zinc finger protein 386 (Kruppel-like)	protein coding gene	ENSMUSG00000042063
MGI:102720	Ednrb	endothelin receptor type B	protein coding gene	ENSMUSG00000022122
MGI:1915444	Ndufb4	NADH dehydrogenase (ubiquinone) 1 beta subcomplex 4	protein coding gene	ENSMUSG00000022820
MGI:2183260	Luc7l2	LUC7-like 2 (S. cerevisiae)	protein coding gene	ENSMUSG00000029823
MGI:1914600	1700084E18Rik	RIKEN cDNA 1700084E18 gene	antisense lncRNA gene	ENSMUSG00000100747
MGI:1929608	Aatf	apoptosis antagonizing transcription factor	protein coding gene	ENSMUSG00000018697
MGI:88518	Cryba1	crystallin, beta A1	protein coding gene	ENSMUSG00000000724
MGI:98368	Sox6	SRY (sex determining region Y)-box 6	protein coding gene	ENSMUSG00000051910
MGI:1346861	Mapk8	mitogen-activated protein kinase 8	protein coding gene	ENSMUSG00000021936
MGI:109366	Kcnk2	potassium channel, subfamily K, member 2	protein coding gene	ENSMUSG00000037624
MGI:1925875	1700061G19Rik	RIKEN cDNA 1700061G19 gene	protein coding gene	ENSMUSG00000024209
MGI:3030192	Olfr358	olfactory receptor 358	protein coding gene	ENSMUSG00000075379
MGI:1915975	1110032F04Rik	RIKEN cDNA 1110032F04 gene	protein coding gene	ENSMUSG00000046999
MGI:107664	Ifna4	interferon alpha 4	protein coding gene	ENSMUSG00000070904
MGI:88344	Cd7	CD7 antigen	protein coding gene	ENSMUSG00000025163
MGI:1343104	Bet1	Bet1 golgi vesicular membrane trafficking protein	protein coding gene	ENSMUSG00000032757
MGI:1931464	Calm4	calmodulin 4	protein coding gene	ENSMUSG00000033765
MGI:2442403	Stk32a	serine/threonine kinase 32A	protein coding gene	ENSMUSG00000039954
MGI:2139607	Usp53	ubiquitin specific peptidase 53	protein coding gene	ENSMUSG00000039701
MGI:1196466	Dsg2	desmoglein 2	protein coding gene	ENSMUSG00000044393
MGI:1920199	Ccnt2	cyclin T2	protein coding gene	ENSMUSG00000026349
MGI:3510776	BC048679	cDNA sequence BC048679	protein coding gene	ENSMUSG00000061877
MGI:1315202	Slit3	slit homolog 3 (Drosophila)	protein coding gene	ENSMUSG00000056427
MGI:1349400	Cops7a	COP9 signalosome subunit 7A	protein coding gene	ENSMUSG00000030127
MGI:98957	Wnt4	wingless-type MMTV integration site family, member 4	protein coding gene	ENSMUSG00000036856
MGI:1270850	Slc6a2	solute carrier family 6 (neurotransmitter transporter, noradrenalin), member 2	protein coding gene	ENSMUSG00000055368
MGI:3030769	Olfr935	olfactory receptor 935	protein coding gene	ENSMUSG00000059595
MGI:2148176	Snora65	small nucleolar RNA, H/ACA box 65	snoRNA gene	ENSMUSG00000065124
MGI:109632	Rax	retina and anterior neural fold homeobox	protein coding gene	ENSMUSG00000024518
MGI:3035485	AA415398	expressed sequence AA415398	protein coding gene	ENSMUSG00000087385
MGI:1889002	Wdr4	WD repeat domain 4	protein coding gene	ENSMUSG00000024037
MGI:88174	Bmi1	Bmi1 polycomb ring finger oncogene	protein coding gene	ENSMUSG00000026739
MGI:1859606	Wdr45	WD repeat domain 45	protein coding gene	ENSMUSG00000039382
MGI:1919464	1700003N22Rik	RIKEN cDNA 1700003N22 gene	unclassified gene	ENSMUSG00000102463
MGI:1921417	Nudt9	nudix (nucleoside diphosphate linked moiety X)-type motif 9	protein coding gene	ENSMUSG00000029310
MGI:1919474	1700001J11Rik	RIKEN cDNA 1700001J11 gene	pseudogene	ENSMUSG00000101963
MGI:1922730	1700003F12Rik	RIKEN cDNA 1700003F12 gene	protein coding gene	ENSMUSG00000038523
MGI:1920407	Gulp1	GULP, engulfment adaptor PTB domain containing 1	protein coding gene	ENSMUSG00000056870
MGI:1890446	Dach2	dachshund 2 (Drosophila)	protein coding gene	ENSMUSG00000025592
MGI:1341800	Hey1	hairy/enhancer-of-split related with YRPW motif 1	protein coding gene	ENSMUSG00000040289
MGI:106091	Cyp7a1	cytochrome P450, family 7, subfamily a, polypeptide 1	protein coding gene	ENSMUSG00000028240
MGI:94872	Dcn	decorin	protein coding gene	ENSMUSG00000019929
MGI:2157525	Dppa4	developmental pluripotency associated 4	protein coding gene	ENSMUSG00000058550
MGI:1916833	Tnfsf13	tumor necrosis factor (ligand) superfamily, member 13	protein coding gene	ENSMUSG00000089669
MGI:1914716	Pdcl	phosducin-like	protein coding gene	ENSMUSG00000009030
MGI:1316714	Cox7a1	cytochrome c oxidase subunit VIIa 1	protein coding gene	ENSMUSG00000074218
MGI:1933118	Pgam2	phosphoglycerate mutase 2	protein coding gene	ENSMUSG00000020475
MGI:1923639	Ankrd36	ankyrin repeat domain 36	protein coding gene	ENSMUSG00000020481
MGI:2137520	Twsg1	twisted gastrulation homolog 1 (Drosophila)	protein coding gene	ENSMUSG00000024098
MGI:1858232	Nudt5	nudix (nucleoside diphosphate linked moiety X)-type motif 5	protein coding gene	ENSMUSG00000025817
MGI:1352751	Ninj2	ninjurin 2	protein coding gene	ENSMUSG00000041377
MGI:95723	Gjb5	gap junction protein, beta 5	protein coding gene	ENSMUSG00000042357
MGI:2443860	Rnf150	ring finger protein 150	protein coding gene	ENSMUSG00000047747
MGI:1914180	Fank1	fibronectin type 3 and ankyrin repeat domains 1	protein coding gene	ENSMUSG00000053111
MGI:2669254	Nanos1	nanos homolog 1 (Drosophila)	protein coding gene	ENSMUSG00000072437
MGI:2441687	4930579C12Rik	RIKEN cDNA 4930579C12 gene	lincRNA gene	ENSMUSG00000074146
MGI:1926089	Slc5a10	solute carrier family 5 (sodium/glucose cotransporter), member 10	protein coding gene	ENSMUSG00000042371
MGI:92356	Csde1	cold shock domain containing E1, RNA binding	protein coding gene	ENSMUSG00000068823
MGI:1919551	1810041L15Rik	RIKEN cDNA 1810041L15 gene	protein coding gene	ENSMUSG00000062760
MGI:1859665	Atp8b1	ATPase, class I, type 8B, member 1	protein coding gene	ENSMUSG00000039529
MGI:97496	Pbx3	pre B cell leukemia homeobox 3	protein coding gene	ENSMUSG00000038718
MGI:109532	Btg3	B cell translocation gene 3	protein coding gene	ENSMUSG00000022863
MGI:1098221	Gamt	guanidinoacetate methyltransferase	protein coding gene	ENSMUSG00000020150
MGI:1920660	1700065D16Rik	RIKEN cDNA 1700065D16 gene	antisense lncRNA gene	ENSMUSG00000096655
MGI:1918239	4931429I11Rik	RIKEN cDNA 4931429I11 gene	protein coding gene	ENSMUSG00000032023
MGI:1919543	Nkd2	naked cuticle 2 homolog (Drosophila)	protein coding gene	ENSMUSG00000021567
MGI:95575	Fosb	FBJ osteosarcoma oncogene B	protein coding gene	ENSMUSG00000003545
MGI:1861602	Cpsf4	cleavage and polyadenylation specific factor 4	protein coding gene	ENSMUSG00000029625
MGI:99207	Zfp60	zinc finger protein 60	protein coding gene	ENSMUSG00000037640
MGI:1925288	Mccc2	methylcrotonoyl-Coenzyme A carboxylase 2 (beta)	protein coding gene	ENSMUSG00000021646
MGI:1921304	4931406B18Rik	RIKEN cDNA 4931406B18 gene	protein coding gene	ENSMUSG00000013353
MGI:2145953	Kdelr3	KDEL (Lys-Asp-Glu-Leu) endoplasmic reticulum protein retention receptor 3	protein coding gene	ENSMUSG00000010830
MGI:1344405	Agr2	anterior gradient 2	protein coding gene	ENSMUSG00000020581
MGI:95748	Glra2	glycine receptor, alpha 2 subunit	protein coding gene	ENSMUSG00000018589
MGI:1932575	Sp6	trans-acting transcription factor 6	protein coding gene	ENSMUSG00000038560
MGI:105128	Rad23b	RAD23b homolog (S. cerevisiae)	protein coding gene	ENSMUSG00000028426
MGI:3030512	Olfr678	olfactory receptor 678	protein coding gene	ENSMUSG00000073913
MGI:88067	Arc	activity regulated cytoskeletal-associated protein	protein coding gene	ENSMUSG00000022602
MGI:2685172	Lrrc30	leucine rich repeat containing 30	protein coding gene	ENSMUSG00000073375
MGI:1328307	Ap1g2	adaptor protein complex AP-1, gamma 2 subunit	protein coding gene	ENSMUSG00000040701
MGI:1923930	5330417C22Rik	RIKEN cDNA 5330417C22 gene	protein coding gene	ENSMUSG00000040412
MGI:1931148	Nme4	NME/NM23 nucleoside diphosphate kinase 4	protein coding gene	ENSMUSG00000024177
MGI:1924063	Armc6	armadillo repeat containing 6	protein coding gene	ENSMUSG00000002343
MGI:88250	Cald1	caldesmon 1	protein coding gene	ENSMUSG00000029761
MGI:105090	Slc6a5	solute carrier family 6 (neurotransmitter transporter, glycine), member 5	protein coding gene	ENSMUSG00000039728
MGI:102776	Ap1m1	adaptor-related protein complex AP-1, mu subunit 1	protein coding gene	ENSMUSG00000003033
MGI:102717	Crybb3	crystallin, beta B3	protein coding gene	ENSMUSG00000029352
MGI:2148248	1700102P08Rik	RIKEN cDNA 1700102P08 gene	protein coding gene	ENSMUSG00000032611
MGI:98342	Snrpb	small nuclear ribonucleoprotein B	protein coding gene	ENSMUSG00000027404
MGI:1353423	Zfp292	zinc finger protein 292	protein coding gene	ENSMUSG00000039967
MGI:1931881	Dnajb12	DnaJ heat shock protein family (Hsp40) member B12	protein coding gene	ENSMUSG00000020109
MGI:1917758	Bbx	bobby sox homolog (Drosophila)	protein coding gene	ENSMUSG00000022641
MGI:96748	Lamp2	lysosomal-associated membrane protein 2	protein coding gene	ENSMUSG00000016534
MGI:95530	Fh1	fumarate hydratase 1	protein coding gene	ENSMUSG00000026526
MGI:107592	Hmgcs1	3-hydroxy-3-methylglutaryl-Coenzyme A synthase 1	protein coding gene	ENSMUSG00000093930
MGI:95586	Fst	follistatin	protein coding gene	ENSMUSG00000021765
MGI:1919268	Fundc1	FUN14 domain containing 1	protein coding gene	ENSMUSG00000025040
MGI:1306794	Scin	scinderin	protein coding gene	ENSMUSG00000002565
MGI:2442001	D930020B18Rik	RIKEN cDNA D930020B18 gene	protein coding gene	ENSMUSG00000047642
MGI:1927246	Zfp326	zinc finger protein 326	protein coding gene	ENSMUSG00000029290
MGI:2444453	Arhgef10	Rho guanine nucleotide exchange factor (GEF) 10	protein coding gene	ENSMUSG00000071176
MGI:2136756	Pcdhb18	protocadherin beta 18	protein coding gene	ENSMUSG00000048347
MGI:1915126	Coq10b	coenzyme Q10B	protein coding gene	ENSMUSG00000025981
MGI:2448549	Cdk10	cyclin-dependent kinase 10	protein coding gene	ENSMUSG00000033862
MGI:1913275	Rcl1	RNA terminal phosphate cyclase-like 1	protein coding gene	ENSMUSG00000024785
MGI:1916963	Pin4	protein (peptidyl-prolyl cis/trans isomerase) NIMA-interacting, 4 (parvulin)	protein coding gene	ENSMUSG00000079480
MGI:2387639	Fkbp14	FK506 binding protein 14	protein coding gene	ENSMUSG00000038074
MGI:1933218	Tdrd1	tudor domain containing 1	protein coding gene	ENSMUSG00000025081
MGI:1922244	Zfp184	zinc finger protein 184 (Kruppel-like)	protein coding gene	ENSMUSG00000006720
MGI:88065	Araf	Araf proto-oncogene, serine/threonine kinase	protein coding gene	ENSMUSG00000001127
MGI:1929913	Bcl11b	B cell leukemia/lymphoma 11B	protein coding gene	ENSMUSG00000048251
MGI:1920740	Mipol1	mirror-image polydactyly gene 1 homolog (human)	protein coding gene	ENSMUSG00000047022
MGI:1924281	Slc9a8	solute carrier family 9 (sodium/hydrogen exchanger), member 8	protein coding gene	ENSMUSG00000039463
MGI:1915309	Tm9sf2	transmembrane 9 superfamily member 2	protein coding gene	ENSMUSG00000025544
MGI:1339972	Bhmt	betaine-homocysteine methyltransferase	protein coding gene	ENSMUSG00000074768
MGI:2143484	Slc6a15	solute carrier family 6 (neurotransmitter transporter), member 15	protein coding gene	ENSMUSG00000019894
MGI:1338074	Ikbkg	inhibitor of kappaB kinase gamma	protein coding gene	ENSMUSG00000004221
MGI:2384873	Scgn	secretagogin, EF-hand calcium binding protein	protein coding gene	ENSMUSG00000021337
MGI:97831	Ppa1	pyrophosphatase (inorganic) 1	protein coding gene	ENSMUSG00000020089
MGI:3041189	C130026L21Rik	RIKEN cDNA C130026L21 gene	lincRNA gene	ENSMUSG00000052848
MGI:3031295	Olfr1461	olfactory receptor 1461	protein coding gene	ENSMUSG00000045883
MGI:1929455	Rpl23	ribosomal protein L23	protein coding gene	ENSMUSG00000071415
MGI:103170	Gfi1	growth factor independent 1	protein coding gene	ENSMUSG00000029275
MGI:88285	Cbs	cystathionine beta-synthase	protein coding gene	ENSMUSG00000024039
MGI:1918399	4933413G19Rik	RIKEN cDNA 4933413G19 gene	protein coding gene	ENSMUSG00000079304
MGI:1315205	Slit2	slit homolog 2 (Drosophila)	protein coding gene	ENSMUSG00000031558
MGI:1346876	Map3k5	mitogen-activated protein kinase kinase kinase 5	protein coding gene	ENSMUSG00000071369
MGI:1196412	Tnpo3	transportin 3	protein coding gene	ENSMUSG00000012535
MGI:1921427	2310007O11Rik	RIKEN cDNA 2310007O11 gene	unclassified gene
MGI:2445110	Zdhhc17	zinc finger, DHHC domain containing 17	protein coding gene	ENSMUSG00000035798
MGI:102537	Nat3	N-acetyltransferase 3	protein coding gene	ENSMUSG00000056426
MGI:1309999	Prkx	protein kinase, X-linked	protein coding gene	ENSMUSG00000035725
MGI:1339973	Ilf3	interleukin enhancer binding factor 3	protein coding gene	ENSMUSG00000032178
MGI:95637	Gal	galanin	protein coding gene	ENSMUSG00000024907
MGI:108007	Kcnj9	potassium inwardly-rectifying channel, subfamily J, member 9	protein coding gene	ENSMUSG00000038026
MGI:894320	Prdx6	peroxiredoxin 6	protein coding gene	ENSMUSG00000026701
MGI:106620	Omt2a	oocyte maturation, alpha	protein coding gene	ENSMUSG00000066463
MGI:2443855	Tsku	tsukushi, small leucine rich proteoglycan	protein coding gene	ENSMUSG00000049580
MGI:101757	Cfl1	cofilin 1, non-muscle	protein coding gene	ENSMUSG00000056201
MGI:2441738	Npsr1	neuropeptide S receptor 1	protein coding gene	ENSMUSG00000043659
MGI:97297	Nedd4	neural precursor cell expressed, developmentally down-regulated 4	protein coding gene	ENSMUSG00000032216
MGI:1346330	Banf1	barrier to autointegration factor 1	protein coding gene	ENSMUSG00000024844
MGI:2443361	6430550D23Rik	RIKEN cDNA 6430550D23 gene	protein coding gene	ENSMUSG00000074646
MGI:1298378	Dhcr7	7-dehydrocholesterol reductase	protein coding gene	ENSMUSG00000058454
MGI:2140027	6720422M22Rik	RIKEN cDNA 6720422M22 gene	lncRNA gene
MGI:97527	Pdgfa	platelet derived growth factor, alpha	protein coding gene	ENSMUSG00000025856
MGI:2443306	Tom1l2	target of myb1-like 2 (chicken)	protein coding gene	ENSMUSG00000000538
MGI:892013	Agrp	agouti related neuropeptide	protein coding gene	ENSMUSG00000005705
MGI:1915835	Rtn4	reticulon 4	protein coding gene	ENSMUSG00000020458
MGI:1913786	Nipsnap3b	nipsnap homolog 3B (C. elegans)	protein coding gene	ENSMUSG00000015247
MGI:105992	Tkt	transketolase	protein coding gene	ENSMUSG00000021957
MGI:1328363	Ccnt1	cyclin T1	protein coding gene	ENSMUSG00000011960
MGI:1913355	Ube2d3	ubiquitin-conjugating enzyme E2D 3	protein coding gene	ENSMUSG00000078578
MGI:1336173	Prkaa2	protein kinase, AMP-activated, alpha 2 catalytic subunit	protein coding gene	ENSMUSG00000028518
MGI:1341823	Fanca	Fanconi anemia, complementation group A	protein coding gene	ENSMUSG00000032815
MGI:2152419	Stk33	serine/threonine kinase 33	protein coding gene	ENSMUSG00000031027
MGI:1925588	2900037P16Rik	RIKEN cDNA 2900037P16 gene	unclassified gene
MGI:109531	Cdc37	cell division cycle 37	protein coding gene	ENSMUSG00000019471
MGI:1921004	Thap1	THAP domain containing, apoptosis associated protein 1	protein coding gene	ENSMUSG00000037214
MGI:2158813	Sumo2	small ubiquitin-like modifier 2	protein coding gene	ENSMUSG00000020738
MGI:1913879	Golph3	golgi phosphoprotein 3	protein coding gene	ENSMUSG00000022200
MGI:2443789	A430035B10Rik	RIKEN cDNA A430035B10 gene	unclassified non-coding RNA gene	ENSMUSG00000087305
MGI:1916794	Wdr5b	WD repeat domain 5B	protein coding gene	ENSMUSG00000034379
MGI:2672118	Col27a1	collagen, type XXVII, alpha 1	protein coding gene	ENSMUSG00000045672
MGI:108515	Cbx3	chromobox 3	protein coding gene	ENSMUSG00000029836
MGI:2658851	Ofcc1	orofacial cleft 1 candidate 1	protein coding gene	ENSMUSG00000047094
MGI:108570	Fzd7	frizzled class receptor 7	protein coding gene	ENSMUSG00000041075
MGI:3031207	Olfr1373	olfactory receptor 1373	protein coding gene	ENSMUSG00000062204
MGI:2444156	Rccd1	RCC1 domain containing 1	protein coding gene	ENSMUSG00000038930
MGI:1915659	0710007G10Rik	RIKEN cDNA 0710007G10 gene	unclassified gene
MGI:1354951	Gne	glucosamine (UDP-N-acetyl)-2-epimerase/N-acetylmannosamine kinase	protein coding gene	ENSMUSG00000028479
MGI:104838	Spata13	spermatogenesis associated 13	protein coding gene	ENSMUSG00000021990
MGI:1920234	Ciz1	CDKN1A interacting zinc finger protein 1	protein coding gene	ENSMUSG00000039205
MGI:104773	Adra1a	adrenergic receptor, alpha 1a	protein coding gene	ENSMUSG00000045875
MGI:1916157	Gpr153	G protein-coupled receptor 153	protein coding gene	ENSMUSG00000042804
MGI:2442293	Usp28	ubiquitin specific peptidase 28	protein coding gene	ENSMUSG00000032267
MGI:102690	Srm	spermidine synthase	protein coding gene	ENSMUSG00000006442
MGI:106095	Naca	nascent polypeptide-associated complex alpha polypeptide	protein coding gene	ENSMUSG00000061315
MGI:2138937	Gtf3c4	general transcription factor IIIC, polypeptide 4	protein coding gene	ENSMUSG00000035666
MGI:2442111	Ppm1k	protein phosphatase 1K (PP2C domain containing)	protein coding gene	ENSMUSG00000037826
MGI:107924	Wnt8a	wingless-type MMTV integration site family, member 8A	protein coding gene	ENSMUSG00000012282
MGI:1341272	Col14a1	collagen, type XIV, alpha 1	protein coding gene	ENSMUSG00000022371
MGI:3041200	D730002M21Rik	RIKEN cDNA D730002M21 gene	unclassified gene
MGI:1351911	Ilvbl	ilvB (bacterial acetolactate synthase)-like	protein coding gene	ENSMUSG00000032763
MGI:1270862	Axin2	axin2	protein coding gene	ENSMUSG00000000142
MGI:2137678	Sfxn2	sideroflexin 2	protein coding gene	ENSMUSG00000025036
MGI:2384838	Prpsap2	phosphoribosyl pyrophosphate synthetase-associated protein 2	protein coding gene	ENSMUSG00000020528
MGI:1298367	Pcdha6	protocadherin alpha 6	protein coding gene	ENSMUSG00000103707
MGI:1338015	Sort1	sortilin 1	protein coding gene	ENSMUSG00000068747
MGI:107943	Cct6a	chaperonin containing Tcp1, subunit 6a (zeta)	protein coding gene	ENSMUSG00000029447
MGI:1329035	Ggh	gamma-glutamyl hydrolase	protein coding gene	ENSMUSG00000073987
MGI:105956	Pde6c	phosphodiesterase 6C, cGMP specific, cone, alpha prime	protein coding gene	ENSMUSG00000024992
MGI:88216	Btk	Bruton agammaglobulinemia tyrosine kinase	protein coding gene	ENSMUSG00000031264
MGI:95294	Egfr	epidermal growth factor receptor	protein coding gene	ENSMUSG00000020122
MGI:95523	Fgfr2	fibroblast growth factor receptor 2	protein coding gene	ENSMUSG00000030849
MGI:1349182	Ccl21b	chemokine (C-C motif) ligand 21B (leucine)	protein coding gene	ENSMUSG00000095675
MGI:1916027	Tmem53	transmembrane protein 53	protein coding gene	ENSMUSG00000048772
MGI:1915079	1110051M20Rik	RIKEN cDNA 1110051M20 gene	protein coding gene	ENSMUSG00000040591
MGI:2183441	Psat1	phosphoserine aminotransferase 1	protein coding gene	ENSMUSG00000024640
MGI:1277962	Hus1	HUS1 checkpoint clamp component	protein coding gene	ENSMUSG00000020413
MGI:1913461	Rpl3l	ribosomal protein L3-like	protein coding gene	ENSMUSG00000002500
MGI:102673	Lhx3	LIM homeobox protein 3	protein coding gene	ENSMUSG00000026934
MGI:88141	Bcr	breakpoint cluster region	protein coding gene	ENSMUSG00000009681
MGI:88190	Braf	Braf transforming gene	protein coding gene	ENSMUSG00000002413
MGI:2385336	Stk32c	serine/threonine kinase 32C	protein coding gene	ENSMUSG00000015981
MGI:1919140	Mad2l2	MAD2 mitotic arrest deficient-like 2	protein coding gene	ENSMUSG00000029003
MGI:1858417	Sec61a1	Sec61 alpha 1 subunit (S. cerevisiae)	protein coding gene	ENSMUSG00000030082
MGI:2384299	Zfp709	zinc finger protein 709	protein coding gene	ENSMUSG00000056019
MGI:94865	Dbi	diazepam binding inhibitor	protein coding gene	ENSMUSG00000026385
MGI:2444087	Slc1a7	solute carrier family 1 (glutamate transporter), member 7	protein coding gene	ENSMUSG00000008932
MGI:1890156	Stx8	syntaxin 8	protein coding gene	ENSMUSG00000020903
MGI:99555	Pde4d	phosphodiesterase 4D, cAMP specific	protein coding gene	ENSMUSG00000021699
MGI:1918395	Scara5	scavenger receptor class A, member 5 (putative)	protein coding gene	ENSMUSG00000022032
MGI:2386964	St7l	suppression of tumorigenicity 7-like	protein coding gene	ENSMUSG00000045576
MGI:2385262	Suv420h2	suppressor of variegation 4-20 homolog 2 (Drosophila)	protein coding gene	ENSMUSG00000059851
MGI:98507	Tcf7	transcription factor 7, T cell specific	protein coding gene	ENSMUSG00000000782
MGI:2446214	Man1c1	mannosidase, alpha, class 1C, member 1	protein coding gene	ENSMUSG00000037306
MGI:1915446	Hsbp1	heat shock factor binding protein 1	protein coding gene	ENSMUSG00000031839
MGI:96885	Ly9	lymphocyte antigen 9	protein coding gene	ENSMUSG00000004707
MGI:1928378	Dhodh	dihydroorotate dehydrogenase	protein coding gene	ENSMUSG00000031730
MGI:97804	Ptn	pleiotrophin	protein coding gene	ENSMUSG00000029838
MGI:1932403	Cyp4x1	cytochrome P450, family 4, subfamily x, polypeptide 1	protein coding gene	ENSMUSG00000047155
MGI:2151152	Baz2a	bromodomain adjacent to zinc finger domain, 2A	protein coding gene	ENSMUSG00000040054
MGI:3616086	Kcng1	potassium voltage-gated channel, subfamily G, member 1	protein coding gene	ENSMUSG00000074575
MGI:2143854	Nup107	nucleoporin 107	protein coding gene	ENSMUSG00000052798
MGI:88373	Cebpb	CCAAT/enhancer binding protein (C/EBP), beta	protein coding gene	ENSMUSG00000056501
MGI:88460	Col6a2	collagen, type VI, alpha 2	protein coding gene	ENSMUSG00000020241
MGI:1918976	Smug1	single-strand selective monofunctional uracil DNA glycosylase	protein coding gene	ENSMUSG00000036061
MGI:1921076	Poldip3	polymerase (DNA-directed), delta interacting protein 3	protein coding gene	ENSMUSG00000041815
MGI:1924079	Dok5	docking protein 5	protein coding gene	ENSMUSG00000027560
MGI:88350	Cdc25c	cell division cycle 25C	protein coding gene	ENSMUSG00000044201
MGI:1349478	Zw10	zw10 kinetochore protein	protein coding gene	ENSMUSG00000032264
MGI:1340055	Sema4f	sema domain, immunoglobulin domain (Ig), TM domain, and short cytoplasmic domain	protein coding gene	ENSMUSG00000000627
MGI:2442306	Fancm	Fanconi anemia, complementation group M	protein coding gene	ENSMUSG00000055884
MGI:1914879	Spc24	SPC24, NDC80 kinetochore complex component, homolog (S. cerevisiae)	protein coding gene	ENSMUSG00000074476
MGI:2442620	Nup133	nucleoporin 133	protein coding gene	ENSMUSG00000039509
MGI:95766	Gna11	guanine nucleotide binding protein, alpha 11	protein coding gene	ENSMUSG00000034781
MGI:2444752	Ubtd2	ubiquitin domain containing 2	protein coding gene	ENSMUSG00000044949
MGI:1334462	Copa	coatomer protein complex subunit alpha	protein coding gene	ENSMUSG00000026553
MGI:2139740	Ppm1l	protein phosphatase 1 (formerly 2C)-like	protein coding gene	ENSMUSG00000027784
MGI:1915302	Rps13	ribosomal protein S13	protein coding gene	ENSMUSG00000090862
MGI:1343087	Pdk2	pyruvate dehydrogenase kinase, isoenzyme 2	protein coding gene	ENSMUSG00000038967
MGI:1916560	Pacrg	PARK2 co-regulated	protein coding gene	ENSMUSG00000037196
MGI:106181	Mybbp1a	MYB binding protein (P160) 1a	protein coding gene	ENSMUSG00000040463
MGI:3030186	Olfr352	olfactory receptor 352	protein coding gene	ENSMUSG00000053146
MGI:1352508	Stau2	staufen (RNA binding protein) homolog 2 (Drosophila)	protein coding gene	ENSMUSG00000025920
MGI:1931526	Hist1h1c	histone cluster 1, H1c	protein coding gene	ENSMUSG00000036181
MGI:1890494	Laptm4b	lysosomal-associated protein transmembrane 4B	protein coding gene	ENSMUSG00000022257
MGI:2446256	Spire2	spire homolog 2 (Drosophila)	protein coding gene	ENSMUSG00000010154
MGI:99954	Ighmbp2	immunoglobulin mu binding protein 2	protein coding gene	ENSMUSG00000024831
MGI:1261890	Fbxo28	F-box protein 28	protein coding gene	ENSMUSG00000047539
MGI:1919753	2610507B11Rik	RIKEN cDNA 2610507B11 gene	protein coding gene	ENSMUSG00000010277
MGI:1926048	Eml4	echinoderm microtubule associated protein like 4	protein coding gene	ENSMUSG00000032624
MGI:1913500	Taf13	TAF13 RNA polymerase II, TATA box binding protein (TBP)-associated factor	protein coding gene	ENSMUSG00000048100
MGI:104627	Dst	dystonin	protein coding gene	ENSMUSG00000026131
MGI:104627	Dst	dystonin	protein coding gene	ENSMUSG00000103405
MGI:104627	Dst	dystonin	protein coding gene	ENSMUSG00000103888
MGI:102794	Akap4	A kinase (PRKA) anchor protein 4	protein coding gene	ENSMUSG00000050089
MGI:95813	Grid2	glutamate receptor, ionotropic, delta 2	protein coding gene	ENSMUSG00000071424
MGI:1098229	Kif17	kinesin family member 17	protein coding gene	ENSMUSG00000028758
MGI:96575	Insr	insulin receptor	protein coding gene	ENSMUSG00000005534
MGI:1921020	Wdr70	WD repeat domain 70	protein coding gene	ENSMUSG00000039828
MGI:1889508	Tbc1d1	TBC1 domain family, member 1	protein coding gene	ENSMUSG00000029174
MGI:1916804	Klhdc2	kelch domain containing 2	protein coding gene	ENSMUSG00000020978
MGI:2447763	Dnd1	DND microRNA-mediated repression inhibitor 1	protein coding gene	ENSMUSG00000044595
MGI:99612	Epha3	Eph receptor A3	protein coding gene	ENSMUSG00000052504
MGI:2153049	Klf16	Kruppel-like factor 16	protein coding gene	ENSMUSG00000035397
MGI:1915673	Ankrd13d	ankyrin repeat domain 13 family, member D	protein coding gene	ENSMUSG00000005986
MGI:1924828	Bcl9	B cell CLL/lymphoma 9	protein coding gene	ENSMUSG00000038256
MGI:101759	Syt4	synaptotagmin IV	protein coding gene	ENSMUSG00000024261
MGI:1096337	Ephb1	Eph receptor B1	protein coding gene	ENSMUSG00000032537
MGI:95715	Gja4	gap junction protein, alpha 4	protein coding gene	ENSMUSG00000050234
MGI:2180784	Rac3	RAS-related C3 botulinum substrate 3	protein coding gene	ENSMUSG00000018012
MGI:1321153	Klra9	killer cell lectin-like receptor subfamily A, member 9	protein coding gene	ENSMUSG00000033024
MGI:2146423	Ccdc58	coiled-coil domain containing 58	protein coding gene	ENSMUSG00000075229
MGI:3030284	Olfr450	olfactory receptor 450	protein coding gene	ENSMUSG00000054431
MGI:1261814	Palm	paralemmin	protein coding gene	ENSMUSG00000035863
MGI:1889008	Atp2c1	ATPase, Ca++-sequestering	protein coding gene	ENSMUSG00000032570
MGI:95623	Gabrg2	gamma-aminobutyric acid (GABA) A receptor, subunit gamma 2	protein coding gene	ENSMUSG00000020436
MGI:1915213	Npc2	Niemann-Pick type C2	protein coding gene	ENSMUSG00000021242
MGI:95729	Gli3	GLI-Kruppel family member GLI3	protein coding gene	ENSMUSG00000021318
MGI:2153111	Mrps6	mitochondrial ribosomal protein S6	protein coding gene	ENSMUSG00000039680
MGI:1915540	Edem2	ER degradation enhancer, mannosidase alpha-like 2	protein coding gene	ENSMUSG00000038312
MGI:98797	Tpi1	triosephosphate isomerase 1	protein coding gene	ENSMUSG00000023456
MGI:105982	Rfx1	regulatory factor X, 1 (influences HLA class II expression)	protein coding gene	ENSMUSG00000031706
MGI:1344414	Sra1	steroid receptor RNA activator 1	protein coding gene	ENSMUSG00000006050
MGI:1914977	Stx17	syntaxin 17	protein coding gene	ENSMUSG00000061455
MGI:1925524	5330430C04Rik	RIKEN cDNA 5330430C04 gene	unclassified gene
MGI:1915342	Ncbp2	nuclear cap binding protein subunit 2	protein coding gene	ENSMUSG00000022774
MGI:3030006	Olfr172	olfactory receptor 172	protein coding gene	ENSMUSG00000071510
MGI:1922099	4930412F12Rik	RIKEN cDNA 4930412F12 gene	unclassified non-coding RNA gene
MGI:1919683	Rab38	RAB38, member RAS oncogene family	protein coding gene	ENSMUSG00000030559
MGI:2444529	Dctd	dCMP deaminase	protein coding gene	ENSMUSG00000031562
MGI:2444676	A630038E17Rik	RIKEN cDNA A630038E17 gene	unclassified gene
MGI:99511	Ptpn11	protein tyrosine phosphatase, non-receptor type 11	protein coding gene	ENSMUSG00000043733
MGI:1916282	Lyzl4	lysozyme-like 4	protein coding gene	ENSMUSG00000032530
MGI:1924115	4930408K08Rik	RIKEN cDNA 4930408K08 gene	lincRNA gene
MGI:2444120	Spag4	sperm associated antigen 4	protein coding gene	ENSMUSG00000038180
MGI:96912	Mag	myelin-associated glycoprotein	protein coding gene	ENSMUSG00000036634
MGI:96010	Hal	histidine ammonia lyase	protein coding gene	ENSMUSG00000020017
MGI:87879	Aco1	aconitase 1	protein coding gene	ENSMUSG00000028405
MGI:3030956	Olfr1122	olfactory receptor 1122	protein coding gene	ENSMUSG00000047594
MGI:1347059	Decr2	2-4-dienoyl-Coenzyme A reductase 2, peroxisomal	protein coding gene	ENSMUSG00000036775
MGI:1338850	Mthfd2	methylenetetrahydrofolate dehydrogenase (NAD+ dependent), methenyltetrahydrofolate cyclohydrolase	protein coding gene	ENSMUSG00000005667
MGI:2684974	Gm128	predicted gene 128	protein coding gene	ENSMUSG00000068860
MGI:1351315	Tceb3	transcription elongation factor B (SIII), polypeptide 3	protein coding gene	ENSMUSG00000028668
MGI:1918934	Rbm43	RNA binding motif protein 43	protein coding gene	ENSMUSG00000036249
MGI:2138133	Lrrc59	leucine rich repeat containing 59	protein coding gene	ENSMUSG00000020869
MGI:2442192	Eea1	early endosome antigen 1	protein coding gene	ENSMUSG00000036499
MGI:106212	Chrnb3	cholinergic receptor, nicotinic, beta polypeptide 3	protein coding gene	ENSMUSG00000031492
MGI:2136754	Pcdhb17	protocadherin beta 17	protein coding gene	ENSMUSG00000046387
MGI:108038	Glrp1	glutamine repeat protein 1	protein coding gene	ENSMUSG00000062310
MGI:96787	Lif	leukemia inhibitory factor	protein coding gene	ENSMUSG00000034394
MGI:1918910	Rarres2	retinoic acid receptor responder (tazarotene induced) 2	protein coding gene	ENSMUSG00000009281
MGI:1921362	Usp16	ubiquitin specific peptidase 16	protein coding gene	ENSMUSG00000025616
MGI:2138997	Prom2	prominin 2	protein coding gene	ENSMUSG00000027376
MGI:2152895	Helb	helicase (DNA) B	protein coding gene	ENSMUSG00000020228
MGI:1926047	Ndor1	NADPH dependent diflavin oxidoreductase 1	protein coding gene	ENSMUSG00000006471
MGI:1344588	Lypla1	lysophospholipase 1	protein coding gene	ENSMUSG00000025903
MGI:99845	Gdi2	guanosine diphosphate (GDP) dissociation inhibitor 2	protein coding gene	ENSMUSG00000021218
MGI:109628	Dnase1l1	deoxyribonuclease 1-like 1	protein coding gene	ENSMUSG00000019088
MGI:1914907	Rabl3	RAB, member RAS oncogene family-like 3	protein coding gene	ENSMUSG00000022827
MGI:2180564	Pnma1	paraneoplastic antigen MA1	protein coding gene	ENSMUSG00000054383
MGI:95527	Fgr	FGR proto-oncogene, Src family tyrosine kinase	protein coding gene	ENSMUSG00000028874
MGI:1914255	Polr3k	polymerase (RNA) III (DNA directed) polypeptide K	protein coding gene	ENSMUSG00000038628
MGI:2679513	Dbpht2	DNA binding protein with his-thr domain	protein coding gene	ENSMUSG00000029878
MGI:1923628	Ropn1	ropporin, rhophilin associated protein 1	protein coding gene	ENSMUSG00000022832
MGI:97167	Msn	moesin	protein coding gene	ENSMUSG00000031207
MGI:109583	Pten	phosphatase and tensin homolog	protein coding gene	ENSMUSG00000013663
MGI:1913366	Cml1	camello-like 1	protein coding gene	ENSMUSG00000057103
MGI:3030145	Olfr311	olfactory receptor 311	protein coding gene	ENSMUSG00000094805
MGI:1915690	Dusp23	dual specificity phosphatase 23	protein coding gene	ENSMUSG00000026544
MGI:1914297	Rars	arginyl-tRNA synthetase	protein coding gene	ENSMUSG00000018848
MGI:2679262	Rgma	repulsive guidance molecule family member A	protein coding gene	ENSMUSG00000070509
MGI:107675	Cd1d2	CD1d2 antigen	protein coding gene	ENSMUSG00000041750
MGI:104963	Npy1r	neuropeptide Y receptor Y1	protein coding gene	ENSMUSG00000036437
MGI:3639495	Dok6	docking protein 6	protein coding gene	ENSMUSG00000073514
MGI:104726	Cplx2	complexin 2	protein coding gene	ENSMUSG00000025867
MGI:97371	Npr1	natriuretic peptide receptor 1	protein coding gene	ENSMUSG00000027931
MGI:1098279	Sycp1-ps1	synaptonemal complex protein 1, pseudogene 1	pseudogene
MGI:1927868	Pex14	peroxisomal biogenesis factor 14	protein coding gene	ENSMUSG00000028975
MGI:1917004	Fbxo7	F-box protein 7	protein coding gene	ENSMUSG00000001786
MGI:2448469	Ifnz	interferon zeta	protein coding gene	ENSMUSG00000096854
MGI:3031190	Olfr1356	olfactory receptor 1356	protein coding gene	ENSMUSG00000051190
MGI:95688	Gdf5	growth differentiation factor 5	protein coding gene	ENSMUSG00000038259
MGI:2444823	Slc41a1	solute carrier family 41, member 1	protein coding gene	ENSMUSG00000013275
MGI:1097158	Calu	calumenin	protein coding gene	ENSMUSG00000029767
MGI:2135885	Entpd7	ectonucleoside triphosphate diphosphohydrolase 7	protein coding gene	ENSMUSG00000025192
MGI:1915894	Abhd14a	abhydrolase domain containing 14A	protein coding gene	ENSMUSG00000042210
MGI:107158	Sin3b	transcriptional regulator, SIN3B (yeast)	protein coding gene	ENSMUSG00000031622
MGI:2445102	Dhx33	DEAH (Asp-Glu-Ala-His) box polypeptide 33	protein coding gene	ENSMUSG00000040620
MGI:2448293	Hist1h2ag	histone cluster 1, H2ag	protein coding gene	ENSMUSG00000069301
MGI:2388363	Otop1	otopetrin 1	protein coding gene	ENSMUSG00000051596
MGI:2685587	Vmo1	vitelline membrane outer layer 1 homolog (chicken)	protein coding gene	ENSMUSG00000020830
MGI:1891112	Gmds	GDP-mannose 4, 6-dehydratase	protein coding gene	ENSMUSG00000038372
MGI:1346021	Slco2a1	solute carrier organic anion transporter family, member 2a1	protein coding gene	ENSMUSG00000032548
MGI:1913771	Rwdd1	RWD domain containing 1	protein coding gene	ENSMUSG00000019782
MGI:1920210	Top1mt	DNA topoisomerase 1, mitochondrial	protein coding gene	ENSMUSG00000000934
MGI:3040687	Spag6	sperm associated antigen 6	protein coding gene	ENSMUSG00000037708
MGI:1918312	Tekt3	tektin 3	protein coding gene	ENSMUSG00000042189
MGI:2448290	Hist1h2ae	histone cluster 1, H2ae	protein coding gene	ENSMUSG00000069272
MGI:1922802	Paqr9	progestin and adipoQ receptor family member IX	protein coding gene	ENSMUSG00000064225
MGI:101847	Ifi205	interferon activated gene 205	protein coding gene	ENSMUSG00000054203
MGI:3031277	Olfr1443	olfactory receptor 1443	protein coding gene	ENSMUSG00000045030
MGI:1920835	1700111E14Rik	RIKEN cDNA 1700111E14 gene	antisense lncRNA gene	ENSMUSG00000029837
MGI:1919857	Usp13	ubiquitin specific peptidase 13 (isopeptidase T-3)	protein coding gene	ENSMUSG00000056900
MGI:1201689	Tapbp	TAP binding protein	protein coding gene	ENSMUSG00000024308
MGI:2138893	Usp6nl	USP6 N-terminal like	protein coding gene	ENSMUSG00000039046
MGI:96198	Hoxc8	homeobox C8	protein coding gene	ENSMUSG00000001657
MGI:1306803	Lhx6	LIM homeobox protein 6	protein coding gene	ENSMUSG00000026890
MGI:1918382	Cabyr	calcium-binding tyrosine-(Y)-phosphorylation regulated (fibrousheathin 2)	protein coding gene	ENSMUSG00000024430
MGI:1345157	Adam25	a disintegrin and metallopeptidase domain 25 (testase 2)	protein coding gene	ENSMUSG00000071937
MGI:1924086	Polr3f	polymerase (RNA) III (DNA directed) polypeptide F	protein coding gene	ENSMUSG00000027427
MGI:2661338	Olfr151	olfactory receptor 151	protein coding gene
MGI:3030420	Olfr586	olfactory receptor 586	protein coding gene	ENSMUSG00000066268
MGI:98146	Rps18	ribosomal protein S18	protein coding gene	ENSMUSG00000008668
MGI:97601	Prkcq	protein kinase C, theta	protein coding gene	ENSMUSG00000026778
MGI:1097691	Hdac2	histone deacetylase 2	protein coding gene	ENSMUSG00000019777
MGI:1345180	Lynx1	Ly6/neurotoxin 1	protein coding gene	ENSMUSG00000022594
MGI:1919621	2210408I21Rik	RIKEN cDNA 2210408I21 gene	protein coding gene	ENSMUSG00000071252
MGI:3030240	Olfr406	olfactory receptor 406	protein coding gene	ENSMUSG00000070375
MGI:99663	Zfp61	zinc finger protein 61	protein coding gene	ENSMUSG00000050605
MGI:1917566	Ndufab1	NADH dehydrogenase (ubiquinone) 1, alpha/beta subcomplex, 1	protein coding gene	ENSMUSG00000030869
MGI:2144585	Slc16a6	solute carrier family 16 (monocarboxylic acid transporters), member 6	protein coding gene	ENSMUSG00000041920
MGI:1261758	Suz12	suppressor of zeste 12 homolog (Drosophila)	protein coding gene	ENSMUSG00000017548
MGI:1861601	Cpsf2	cleavage and polyadenylation specific factor 2	protein coding gene	ENSMUSG00000041781
MGI:107979	Kif3c	kinesin family member 3C	protein coding gene	ENSMUSG00000020668
MGI:2446181	Slc37a1	solute carrier family 37 (glycerol-3-phosphate transporter), member 1	protein coding gene	ENSMUSG00000024036
MGI:1338881	St14	suppression of tumorigenicity 14 (colon carcinoma)	protein coding gene	ENSMUSG00000031995
MGI:2155456	Bmp2k	BMP2 inducible kinase	protein coding gene	ENSMUSG00000034663
MGI:1933163	Trim2	tripartite motif-containing 2	protein coding gene	ENSMUSG00000027993
MGI:3030499	Olfr665	olfactory receptor 665	protein coding gene	ENSMUSG00000073917
MGI:2685831	5330438I03Rik	RIKEN cDNA 5330438I03 gene	antisense lncRNA gene	ENSMUSG00000091393
MGI:103032	Scg3	secretogranin III	protein coding gene	ENSMUSG00000032181
MGI:95662	Gata2	GATA binding protein 2	protein coding gene	ENSMUSG00000015053
MGI:1914295	Riok2	RIO kinase 2 (yeast)	protein coding gene	ENSMUSG00000103104
MGI:2144837	Ptpn23	protein tyrosine phosphatase, non-receptor type 23	protein coding gene	ENSMUSG00000036057
MGI:1913277	Crbn	cereblon	protein coding gene	ENSMUSG00000005362
MGI:99913	Lamc2	laminin, gamma 2	protein coding gene	ENSMUSG00000026479
MGI:2154278	Ankrd6	ankyrin repeat domain 6	protein coding gene	ENSMUSG00000040183
MGI:2384791	Slc26a7	solute carrier family 26, member 7	protein coding gene	ENSMUSG00000040569
MGI:1935147	Arid1a	AT rich interactive domain 1A (SWI-like)	protein coding gene	ENSMUSG00000007880
MGI:103071	Rangap1	RAN GTPase activating protein 1	protein coding gene	ENSMUSG00000022391
MGI:88474	Cox5a	cytochrome c oxidase subunit Va	protein coding gene	ENSMUSG00000000088
MGI:1341840	Six6	sine oculis-related homeobox 6	protein coding gene	ENSMUSG00000021099
MGI:1338038	Aebp2	AE binding protein 2	protein coding gene	ENSMUSG00000030232
MGI:1931744	Uck2	uridine-cytidine kinase 2	protein coding gene	ENSMUSG00000026558
MGI:1197012	Aebp1	AE binding protein 1	protein coding gene	ENSMUSG00000020473
MGI:1914861	Snapc2	small nuclear RNA activating complex, polypeptide 2	protein coding gene	ENSMUSG00000011837
MGI:101921	Ap2a1	adaptor-related protein complex 2, alpha 1 subunit	protein coding gene	ENSMUSG00000060279
MGI:104615	Cnr1	cannabinoid receptor 1 (brain)	protein coding gene	ENSMUSG00000044288
MGI:1921261	Slc25a27	solute carrier family 25, member 27	protein coding gene	ENSMUSG00000023912
MGI:97852	Rap1a	RAS-related protein-1a	protein coding gene	ENSMUSG00000068798
MGI:2449939	Zgpat	zinc finger, CCCH-type with G patch domain	protein coding gene	ENSMUSG00000027582
MGI:1916320	Adamts9	a disintegrin-like and metallopeptidase (reprolysin type) with thrombospondin type 1 motif, 9	protein coding gene	ENSMUSG00000030022
MGI:2389445	Zfp128	zinc finger protein 128	protein coding gene	ENSMUSG00000060397
MGI:1298386	Tpd52l1	tumor protein D52-like 1	protein coding gene	ENSMUSG00000000296
MGI:109606	Fnbp1	formin binding protein 1	protein coding gene	ENSMUSG00000075415
MGI:1354385	Ero1l	ERO1-like (S. cerevisiae)	protein coding gene	ENSMUSG00000021831
MGI:3030491	Olfr657	olfactory receptor 657	protein coding gene	ENSMUSG00000073923
MGI:3030538	Olfr704	olfactory receptor 704	protein coding gene	ENSMUSG00000073900
MGI:1921496	Gale	galactose-4-epimerase, UDP	protein coding gene	ENSMUSG00000028671
MGI:3036230	Slc27a6	solute carrier family 27 (fatty acid transporter), member 6	protein coding gene	ENSMUSG00000024600
MGI:1277947	Fhit	fragile histidine triad gene	protein coding gene	ENSMUSG00000060579
MGI:2448423	Hist1h4d	histone cluster 1, H4d	protein coding gene	ENSMUSG00000061482
MGI:104771	Erbb4	erb-b2 receptor tyrosine kinase 4	protein coding gene	ENSMUSG00000062209
MGI:1858208	Ech1	enoyl coenzyme A hydratase 1, peroxisomal	protein coding gene	ENSMUSG00000053898
MGI:1341903	Slc23a1	solute carrier family 23 (nucleobase transporters), member 1	protein coding gene	ENSMUSG00000024354
MGI:1890495	Elac1	elaC ribonuclease Z 1	protein coding gene	ENSMUSG00000036941
MGI:3031186	Olfr1352	olfactory receptor 1352	protein coding gene	ENSMUSG00000046493
MGI:1931013	Abhd1	abhydrolase domain containing 1	protein coding gene	ENSMUSG00000006638
MGI:1916203	Chmp2a	charged multivesicular body protein 2A	protein coding gene	ENSMUSG00000033916
MGI:88579	Cyct	cytochrome c, testis	protein coding gene	ENSMUSG00000056436
MGI:2669035	Tmc4	transmembrane channel-like gene family 4	protein coding gene	ENSMUSG00000019734
MGI:1929899	Sqrdl	sulfide quinone reductase-like (yeast)	protein coding gene	ENSMUSG00000005803
MGI:1916884	Clybl	citrate lyase beta like	protein coding gene	ENSMUSG00000025545
MGI:2682639	Ddx31	DEAD/H (Asp-Glu-Ala-Asp/His) box polypeptide 31	protein coding gene	ENSMUSG00000026806
MGI:2686402	A230066D03Rik	RIKEN cDNA A230066D03 gene	unclassified gene
MGI:2137512	Arid4b	AT rich interactive domain 4B (RBP1-like)	protein coding gene	ENSMUSG00000039219
MGI:3525053	Ppp1r13l	protein phosphatase 1, regulatory (inhibitor) subunit 13 like	protein coding gene	ENSMUSG00000040734
MGI:101816	Msh2	mutS homolog 2 (E. coli)	protein coding gene	ENSMUSG00000024151
MGI:1929760	Cdc42ep4	CDC42 effector protein (Rho GTPase binding) 4	protein coding gene	ENSMUSG00000041598
MGI:2655107	Asb14	ankyrin repeat and SOCS box-containing 14	protein coding gene	ENSMUSG00000021898
MGI:1342274	Slc25a15	solute carrier family 25 (mitochondrial carrier ornithine transporter), member 15	protein coding gene	ENSMUSG00000031482
MGI:97479	Pappa	pregnancy-associated plasma protein A	protein coding gene	ENSMUSG00000028370
MGI:1351646	Abca7	ATP-binding cassette, sub-family A (ABC1), member 7	protein coding gene	ENSMUSG00000035722
MGI:1914820	Slc39a9	solute carrier family 39 (zinc transporter), member 9	protein coding gene	ENSMUSG00000048833
MGI:1353420	Itgb1bp2	integrin beta 1 binding protein 2	protein coding gene	ENSMUSG00000031312
MGI:1915596	Sirt5	sirtuin 5	protein coding gene	ENSMUSG00000054021
MGI:1930146	Pmaip1	phorbol-12-myristate-13-acetate-induced protein 1	protein coding gene	ENSMUSG00000024521
MGI:2385228	Tmem119	transmembrane protein 119	protein coding gene	ENSMUSG00000054675
MGI:106034	Six4	sine oculis-related homeobox 4	protein coding gene	ENSMUSG00000034460
MGI:1914880	Samd8	sterile alpha motif domain containing 8	protein coding gene	ENSMUSG00000021770
MGI:3040700	Zscan10	zinc finger and SCAN domain containing 10	protein coding gene	ENSMUSG00000023902
MGI:1913424	Nudt14	nudix (nucleoside diphosphate linked moiety X)-type motif 14	protein coding gene	ENSMUSG00000002804
MGI:107613	Il11	interleukin 11	protein coding gene	ENSMUSG00000004371
MGI:1922552	Asxl2	additional sex combs like 2 (Drosophila)	protein coding gene	ENSMUSG00000037486
MGI:1098729	Emp3	epithelial membrane protein 3	protein coding gene	ENSMUSG00000040212
MGI:1921201	4930413G21Rik	RIKEN cDNA 4930413G21 gene	lncRNA gene
MGI:105057	Cdh5	cadherin 5	protein coding gene	ENSMUSG00000031871
MGI:106651	Ly6e	lymphocyte antigen 6 complex, locus E	protein coding gene	ENSMUSG00000022587
MGI:98889	Ubc	ubiquitin C	protein coding gene	ENSMUSG00000008348
MGI:88360	Cdx1	caudal type homeobox 1	protein coding gene	ENSMUSG00000024619
MGI:1270841	Cry1	cryptochrome 1 (photolyase-like)	protein coding gene	ENSMUSG00000020038
MGI:3031303	Olfr1469	olfactory receptor 1469	protein coding gene	ENSMUSG00000063777
MGI:2429943	Gbp5	guanylate binding protein 5	protein coding gene
MGI:2667725	Serpina10	serine (or cysteine) peptidase inhibitor, clade A (alpha-1 antiproteinase, antitrypsin), member 10	protein coding gene	ENSMUSG00000061947
MGI:1333818	Rps7	ribosomal protein S7	protein coding gene	ENSMUSG00000061477
MGI:107783	Zfp78	zinc finger protein 78	protein coding gene	ENSMUSG00000055150
MGI:106911	Hccs	holocytochrome c synthetase	protein coding gene	ENSMUSG00000031352
MGI:1920579	1700040F15Rik	RIKEN cDNA 1700040F15 gene	protein coding gene	ENSMUSG00000100667
MGI:2142610	Snx25	sorting nexin 25	protein coding gene	ENSMUSG00000038291
MGI:97464	P4hb	prolyl 4-hydroxylase, beta polypeptide	protein coding gene	ENSMUSG00000025130
MGI:1196310	Angel2	angel homolog 2 (Drosophila)	protein coding gene	ENSMUSG00000026634
MGI:1270126	Ulk1	unc-51 like kinase 1	protein coding gene	ENSMUSG00000029512
MGI:1341879	Zim1	zinc finger, imprinted 1	protein coding gene	ENSMUSG00000002266
MGI:1342304	Ppef2	protein phosphatase, EF hand calcium-binding domain 2	protein coding gene	ENSMUSG00000029410
MGI:1913348	Chchd6	coiled-coil-helix-coiled-coil-helix domain containing 6	protein coding gene	ENSMUSG00000030086
MGI:1098269	Kif5c	kinesin family member 5C	protein coding gene	ENSMUSG00000026764
MGI:1915881	Cryl1	crystallin, lambda 1	protein coding gene	ENSMUSG00000021947
MGI:1098219	Hmgb3	high mobility group box 3	protein coding gene	ENSMUSG00000015217
MGI:3031318	Olfr1484	olfactory receptor 1484	protein coding gene	ENSMUSG00000096289
MGI:97445	Orm3	orosomucoid 3	protein coding gene	ENSMUSG00000028359
MGI:96653	Kap	kidney androgen regulated protein	protein coding gene	ENSMUSG00000032758
MGI:2387629	Tardbp	TAR DNA binding protein	protein coding gene	ENSMUSG00000041459
MGI:1926158	Igsf3	immunoglobulin superfamily, member 3	protein coding gene	ENSMUSG00000042035
MGI:1927223	Pard6a	par-6 family cell polarity regulator alpha	protein coding gene	ENSMUSG00000005699
MGI:1921252	Psd2	pleckstrin and Sec7 domain containing 2	protein coding gene	ENSMUSG00000024347
MGI:1926179	Polr3h	polymerase (RNA) III (DNA directed) polypeptide H	protein coding gene	ENSMUSG00000022476
MGI:98443	Surf1	surfeit gene 1	protein coding gene	ENSMUSG00000015790
MGI:96794	Lmna	lamin A	protein coding gene	ENSMUSG00000028063
MGI:109164	Gng5	guanine nucleotide binding protein (G protein), gamma 5	protein coding gene	ENSMUSG00000068523
MGI:1919003	Tmprss6	transmembrane serine protease 6	protein coding gene	ENSMUSG00000016942
MGI:1918095	4921508D12Rik	RIKEN cDNA 4921508D12 gene	lincRNA gene	ENSMUSG00000027345
MGI:2443417	Tmem74	transmembrane protein 74	protein coding gene	ENSMUSG00000054409
MGI:1914221	Cdk5rap1	CDK5 regulatory subunit associated protein 1	protein coding gene	ENSMUSG00000027487
MGI:1861457	Dynll1	dynein light chain LC8-type 1	protein coding gene	ENSMUSG00000009013
MGI:1913742	Zmat2	zinc finger, matrin type 2	protein coding gene	ENSMUSG00000001383
MGI:2139270	Snph	syntaphilin	protein coding gene	ENSMUSG00000027457
MGI:2179381	Prpf8	pre-mRNA processing factor 8	protein coding gene	ENSMUSG00000020850
MGI:1342287	Klf4	Kruppel-like factor 4 (gut)	protein coding gene	ENSMUSG00000003032
MGI:1099809	Fgf10	fibroblast growth factor 10	protein coding gene	ENSMUSG00000021732
MGI:94926	Drd4	dopamine receptor D4	protein coding gene	ENSMUSG00000025496
MGI:1922300	Kif27	kinesin family member 27	protein coding gene	ENSMUSG00000060176
MGI:1929474	Cyp2d22	cytochrome P450, family 2, subfamily d, polypeptide 22	protein coding gene	ENSMUSG00000061740
MGI:1277969	Zfp143	zinc finger protein 143	protein coding gene	ENSMUSG00000061079
MGI:101884	Ppard	peroxisome proliferator activator receptor delta	protein coding gene	ENSMUSG00000002250
MGI:98445	Surf4	surfeit gene 4	protein coding gene	ENSMUSG00000014867
MGI:3030462	Olfr628	olfactory receptor 628	protein coding gene	ENSMUSG00000096516
MGI:1098583	Stag2	stromal antigen 2	protein coding gene	ENSMUSG00000025862
MGI:106643	Efna4	ephrin A4	protein coding gene	ENSMUSG00000028040
MGI:101896	Pou3f1	POU domain, class 3, transcription factor 1	protein coding gene	ENSMUSG00000090125
MGI:104653	Atp2b1	ATPase, Ca++ transporting, plasma membrane 1	protein coding gene	ENSMUSG00000019943
MGI:1913658	Aptx	aprataxin	protein coding gene	ENSMUSG00000028411
MGI:99924	Pyy	peptide YY	protein coding gene	ENSMUSG00000017311
MGI:1096362	Nrxn2	neurexin II	protein coding gene	ENSMUSG00000033768
MGI:1096380	Psmb10	proteasome (prosome, macropain) subunit, beta type 10	protein coding gene	ENSMUSG00000031897
MGI:3487246	Prr7	proline rich 7 (synaptic)	protein coding gene	ENSMUSG00000034686
MGI:1914767	2900097C17Rik	RIKEN cDNA 2900097C17 gene	lncRNA gene	ENSMUSG00000102869
MGI:2137681	Sfxn5	sideroflexin 5	protein coding gene	ENSMUSG00000033720
MGI:1333822	Itpka	inositol 1,4,5-trisphosphate 3-kinase A	protein coding gene	ENSMUSG00000027296
MGI:107540	Klrb1a	killer cell lectin-like receptor subfamily B member 1A	protein coding gene	ENSMUSG00000030361
MGI:1931086	Tusc2	tumor suppressor candidate 2	protein coding gene	ENSMUSG00000010054
MGI:104859	Selenbp2	selenium binding protein 2	protein coding gene	ENSMUSG00000068877
MGI:891968	Serpina1d	serine (or cysteine) peptidase inhibitor, clade A, member 1D	protein coding gene	ENSMUSG00000071177
MGI:88596	Cyp2a4	cytochrome P450, family 2, subfamily a, polypeptide 4	protein coding gene	ENSMUSG00000074254
MGI:1913725	Rps23	ribosomal protein S23	protein coding gene	ENSMUSG00000049517
MGI:2682320	BC061237	cDNA sequence BC061237	protein coding gene	ENSMUSG00000072145
MGI:1916924	Mif4gd	MIF4G domain containing	protein coding gene	ENSMUSG00000020743
MGI:101899	Pla2g5	phospholipase A2, group V	protein coding gene	ENSMUSG00000041193
MGI:1922470	4930535I16Rik	RIKEN cDNA 4930535I16 gene	protein coding gene	ENSMUSG00000096969
MGI:1924842	4931406H21Rik	RIKEN cDNA 4931406H21 gene	lncRNA gene
MGI:104596	Procr	protein C receptor, endothelial	protein coding gene	ENSMUSG00000027611
MGI:1098623	Acaa2	acetyl-Coenzyme A acyltransferase 2 (mitochondrial 3-oxoacyl-Coenzyme A thiolase)	protein coding gene	ENSMUSG00000036880
MGI:1914957	Mrpl24	mitochondrial ribosomal protein L24	protein coding gene	ENSMUSG00000019710
MGI:1915452	Ndufa5	NADH dehydrogenase (ubiquinone) 1 alpha subcomplex, 5	protein coding gene	ENSMUSG00000023089
MGI:1921418	Zdhhc16	zinc finger, DHHC domain containing 16	protein coding gene	ENSMUSG00000025157
MGI:1915614	0610030E20Rik	RIKEN cDNA 0610030E20 gene	protein coding gene	ENSMUSG00000058706
MGI:105056	Cobl	cordon-bleu WH2 repeat	protein coding gene	ENSMUSG00000020173
MGI:1917035	Ceacam13	carcinoembryonic antigen-related cell adhesion molecule 13	protein coding gene	ENSMUSG00000057195
MGI:109384	Atf3	activating transcription factor 3	protein coding gene	ENSMUSG00000026628
MGI:3030648	Olfr814	olfactory receptor 814	protein coding gene	ENSMUSG00000059134
MGI:97599	Prkce	protein kinase C, epsilon	protein coding gene	ENSMUSG00000045038
MGI:1919336	Slc39a5	solute carrier family 39 (metal ion transporter), member 5	protein coding gene	ENSMUSG00000039878
MGI:2139883	Zbtb10	zinc finger and BTB domain containing 10	protein coding gene	ENSMUSG00000069114
MGI:1921942	4930442P07Rik	RIKEN cDNA 4930442P07 gene	unclassified gene
MGI:2444103	Ankrd27	ankyrin repeat domain 27 (VPS9 domain)	protein coding gene	ENSMUSG00000034867
MGI:2442979	A630036G19Rik	RIKEN cDNA A630036G19 gene	unclassified gene
MGI:1859310	Asah2	N-acylsphingosine amidohydrolase 2	protein coding gene	ENSMUSG00000024887
MGI:1855693	Nap1l1	nucleosome assembly protein 1-like 1	protein coding gene	ENSMUSG00000058799
MGI:1918920	Acy3	aspartoacylase (aminoacylase) 3	protein coding gene	ENSMUSG00000024866
MGI:96904	M6pr	mannose-6-phosphate receptor, cation dependent	protein coding gene	ENSMUSG00000007458
MGI:1921376	Syvn1	synovial apoptosis inhibitor 1, synoviolin	protein coding gene	ENSMUSG00000024807
MGI:88469	Comp	cartilage oligomeric matrix protein	protein coding gene	ENSMUSG00000031849
MGI:90169	Dhrs4	dehydrogenase/reductase (SDR family) member 4	protein coding gene	ENSMUSG00000022210
MGI:1917048	1810044D09Rik	RIKEN cDNA 1810044D09 gene	lincRNA gene	ENSMUSG00000100680
MGI:2141625	Nup205	nucleoporin 205	protein coding gene	ENSMUSG00000038759
MGI:3030609	Olfr775	olfactory receptor 775	protein coding gene	ENSMUSG00000096220
MGI:95632	Gad1	glutamate decarboxylase 1	protein coding gene	ENSMUSG00000070880
MGI:95556	Flna	filamin, alpha	protein coding gene	ENSMUSG00000031328
MGI:3612790	Klhl32	kelch-like 32	protein coding gene	ENSMUSG00000040387
MGI:1859645	Usp27x	ubiquitin specific peptidase 27, X chromosome	protein coding gene	ENSMUSG00000046269
MGI:1916254	Gal3st4	galactose-3-O-sulfotransferase 4	protein coding gene	ENSMUSG00000075593
MGI:1277216	Gtf2h1	general transcription factor II H, polypeptide 1	protein coding gene	ENSMUSG00000006599
MGI:1314872	Hipk2	homeodomain interacting protein kinase 2	protein coding gene	ENSMUSG00000061436
MGI:106684	Slc18a1	solute carrier family 18 (vesicular monoamine), member 1	protein coding gene	ENSMUSG00000036330
MGI:88464	Col8a2	collagen, type VIII, alpha 2	protein coding gene	ENSMUSG00000056174
MGI:2443767	Aaas	achalasia, adrenocortical insufficiency, alacrimia	protein coding gene	ENSMUSG00000036678
MGI:1918313	Zfp597	zinc finger protein 597	protein coding gene	ENSMUSG00000039789
MGI:1096867	Etv5	ets variant 5	protein coding gene	ENSMUSG00000013089
MGI:1929261	Mtch1	mitochondrial carrier homolog 1 (C. elegans)	protein coding gene	ENSMUSG00000024012
MGI:103022	Reln	reelin	protein coding gene	ENSMUSG00000042453
MGI:2441982	Aldh5a1	aldhehyde dehydrogenase family 5, subfamily A1	protein coding gene	ENSMUSG00000035936
MGI:1351664	Ptdss2	phosphatidylserine synthase 2	protein coding gene	ENSMUSG00000025495
MGI:1913779	Ptrh1	peptidyl-tRNA hydrolase 1 homolog (S. cerevisiae)	protein coding gene	ENSMUSG00000053746
MGI:1330587	Papss1	3'-phosphoadenosine 5'-phosphosulfate synthase 1	protein coding gene	ENSMUSG00000028032
MGI:97851	Slc20a2	solute carrier family 20, member 2	protein coding gene	ENSMUSG00000037656
MGI:1196389	Polg	polymerase (DNA directed), gamma	protein coding gene	ENSMUSG00000039176
MGI:2441739	9330159N05Rik	RIKEN cDNA 9330159N05 gene	protein coding gene	ENSMUSG00000097198
MGI:1354756	Crim1	cysteine rich transmembrane BMP regulator 1 (chordin like)	protein coding gene	ENSMUSG00000024074
MGI:2448419	Hist1h4a	histone cluster 1, H4a	protein coding gene	ENSMUSG00000060093
MGI:104636	Tle1	transducin-like enhancer of split 1, homolog of Drosophila E(spl)	protein coding gene	ENSMUSG00000008305
MGI:2144095	Sec14l4	SEC14-like lipid binding 4	protein coding gene	ENSMUSG00000019368
MGI:1926217	Rnase4	ribonuclease, RNase A family 4	protein coding gene	ENSMUSG00000021876
MGI:1927596	Gprc5b	G protein-coupled receptor, family C, group 5, member B	protein coding gene	ENSMUSG00000008734
MGI:87986	Akt1	thymoma viral proto-oncogene 1	protein coding gene	ENSMUSG00000001729
MGI:99499	Dsg3	desmoglein 3	protein coding gene	ENSMUSG00000056632
MGI:104797	Lta	lymphotoxin A	protein coding gene	ENSMUSG00000024402
MGI:104528	S100g	S100 calcium binding protein G	protein coding gene	ENSMUSG00000040808
MGI:1931595	Nfkbiz	nuclear factor of kappa light polypeptide gene enhancer in B cells inhibitor, zeta	protein coding gene	ENSMUSG00000035356
MGI:1920731	1700074P13Rik	RIKEN cDNA 1700074P13 gene	protein coding gene	ENSMUSG00000029883
MGI:2448309	Hist1h2af	histone cluster 1, H2af	protein coding gene	ENSMUSG00000061991
MGI:1196337	Brms1l	breast cancer metastasis-suppressor 1-like	protein coding gene	ENSMUSG00000012076
MGI:96977	Mgmt	O-6-methylguanine-DNA methyltransferase	protein coding gene	ENSMUSG00000054612
MGI:107498	Ltc4s	leukotriene C4 synthase	protein coding gene	ENSMUSG00000020377
MGI:1328322	Rex2	reduced expression 2	protein coding gene	ENSMUSG00000067919
MGI:2685881	Ccdc27	coiled-coil domain containing 27	protein coding gene	ENSMUSG00000039492
MGI:2384911	Ube2d1	ubiquitin-conjugating enzyme E2D 1	protein coding gene	ENSMUSG00000019927
MGI:1919599	Dusp3	dual specificity phosphatase 3 (vaccinia virus phosphatase VH1-related)	protein coding gene	ENSMUSG00000003518
MGI:2441884	Mrgpre	MAS-related GPR, member E	protein coding gene	ENSMUSG00000048965
MGI:1888501	Ltb4r2	leukotriene B4 receptor 2	protein coding gene	ENSMUSG00000040432
MGI:1888517	Rhcg	Rhesus blood group-associated C glycoprotein	protein coding gene	ENSMUSG00000030549
MGI:2443753	Fbxo40	F-box protein 40	protein coding gene	ENSMUSG00000047746
MGI:2444876	9030203C11Rik	RIKEN cDNA 9030203C11 gene	unclassified non-coding RNA gene
MGI:1923055	Nln	neurolysin (metallopeptidase M3 family)	protein coding gene	ENSMUSG00000021710
MGI:1913340	Ypel3	yippee-like 3 (Drosophila)	protein coding gene	ENSMUSG00000042675
MGI:1914754	Rnf151	ring finger protein 151	protein coding gene	ENSMUSG00000008482
MGI:1313302	Cenpf	centromere protein F	protein coding gene	ENSMUSG00000026605
MGI:1930270	Tnfrsf22	tumor necrosis factor receptor superfamily, member 22	protein coding gene	ENSMUSG00000010751
MGI:101765	Cdk5	cyclin-dependent kinase 5	protein coding gene	ENSMUSG00000028969
MGI:1914019	4933427E11Rik	RIKEN cDNA 4933427E11 gene	antisense lncRNA gene	ENSMUSG00000044276
MGI:1915268	Col4a3bp	collagen, type IV, alpha 3 (Goodpasture antigen) binding protein	protein coding gene	ENSMUSG00000021669
MGI:2156389	Pramel5	preferentially expressed antigen in melanoma like 5	protein coding gene	ENSMUSG00000036749
MGI:1859631	Pdgfc	platelet-derived growth factor, C polypeptide	protein coding gene	ENSMUSG00000028019
MGI:3031300	Olfr1466	olfactory receptor 1466	protein coding gene	ENSMUSG00000096485
MGI:99542	Usf1	upstream transcription factor 1	protein coding gene	ENSMUSG00000026641
MGI:1914440	Eif4e2	eukaryotic translation initiation factor 4E member 2	protein coding gene	ENSMUSG00000026254
MGI:1925869	Zfp449	zinc finger protein 449	protein coding gene	ENSMUSG00000073176
MGI:1339639	Ogt	O-linked N-acetylglucosamine (GlcNAc) transferase (UDP-N-acetylglucosamine:polypeptide-N-acetylglucosaminyl transferase)	protein coding gene	ENSMUSG00000034160
MGI:2685230	Nxf3	nuclear RNA export factor 3	protein coding gene	ENSMUSG00000057000
MGI:95893	H1f0	H1 histone family, member 0	protein coding gene	ENSMUSG00000096210
MGI:1919028	Klhl5	kelch-like 5	protein coding gene	ENSMUSG00000054920
MGI:2139044	C130057N11Rik	RIKEN cDNA C130057N11 gene	unclassified gene
MGI:1914071	Bcs1l	BCS1-like (yeast)	protein coding gene	ENSMUSG00000026172
MGI:95728	Gli2	GLI-Kruppel family member GLI2	protein coding gene	ENSMUSG00000048402
MGI:88554	Ctla2a	cytotoxic T lymphocyte-associated protein 2 alpha	protein coding gene	ENSMUSG00000044258
MGI:2137204	Mrpl3	mitochondrial ribosomal protein L3	protein coding gene	ENSMUSG00000032563
MGI:894697	Rad54l	RAD54 like (S. cerevisiae)	protein coding gene	ENSMUSG00000028702
MGI:1354699	Fbxo18	F-box protein 18	protein coding gene	ENSMUSG00000058594
MGI:1353431	Pcsk1n	proprotein convertase subtilisin/kexin type 1 inhibitor	protein coding gene	ENSMUSG00000039278
MGI:109596	Kifc1	kinesin family member C1	protein coding gene	ENSMUSG00000079553
MGI:1925664	1700034E13Rik	RIKEN cDNA 1700034E13 gene	protein coding gene	ENSMUSG00000024532
MGI:1346329	Uts2	urotensin 2	protein coding gene	ENSMUSG00000028963
MGI:2388072	Stoml3	stomatin (Epb7.2)-like 3	protein coding gene	ENSMUSG00000027744
MGI:2669209	Wfikkn2	WAP, follistatin/kazal, immunoglobulin, kunitz and netrin domain containing 2	protein coding gene	ENSMUSG00000044177
MGI:96709	Ky	kyphoscoliosis peptidase	protein coding gene	ENSMUSG00000035606
MGI:105043	Ahr	aryl-hydrocarbon receptor	protein coding gene	ENSMUSG00000019256
MGI:1350926	Etv3	ets variant 3	protein coding gene	ENSMUSG00000003382
MGI:1919300	Kdelc1	KDEL (Lys-Asp-Glu-Leu) containing 1	protein coding gene	ENSMUSG00000026047
MGI:1929895	Clstn1	calsyntenin 1	protein coding gene	ENSMUSG00000039953
MGI:1891236	Snurf	SNRPN upstream reading frame	protein coding gene	ENSMUSG00000102627
MGI:1352507	Rabgap1l	RAB GTPase activating protein 1-like	protein coding gene	ENSMUSG00000026721
MGI:1333879	Ap3b1	adaptor-related protein complex 3, beta 1 subunit	protein coding gene	ENSMUSG00000021686
MGI:1101059	Tnfrsf9	tumor necrosis factor receptor superfamily, member 9	protein coding gene	ENSMUSG00000028965
MGI:106907	Tead4	TEA domain family member 4	protein coding gene	ENSMUSG00000030353
MGI:2685992	A830080D01Rik	RIKEN cDNA A830080D01 gene	protein coding gene	ENSMUSG00000044150
MGI:1099464	Ssr4	signal sequence receptor, delta	protein coding gene	ENSMUSG00000002014
MGI:2181510	Dhrsx	dehydrogenase/reductase (SDR family) X chromosome	protein coding gene
MGI:2684060	Akap11	A kinase (PRKA) anchor protein 11	protein coding gene	ENSMUSG00000022016
MGI:1888480	Ly6i	lymphocyte antigen 6 complex, locus I	protein coding gene	ENSMUSG00000022586
MGI:87998	Alox12	arachidonate 12-lipoxygenase	protein coding gene	ENSMUSG00000000320
MGI:95566	Fn1	fibronectin 1	protein coding gene	ENSMUSG00000026193
MGI:2384210	Nphp4	nephronophthisis 4 (juvenile) homolog (human)	protein coding gene	ENSMUSG00000039577
MGI:2146607	Clic6	chloride intracellular channel 6	protein coding gene	ENSMUSG00000022949
MGI:1921038	4833408A19Rik	RIKEN cDNA 4833408A19 gene	unclassified gene
MGI:894675	Tnfrsf18	tumor necrosis factor receptor superfamily, member 18	protein coding gene	ENSMUSG00000041954
MGI:1916531	Spata4	spermatogenesis associated 4	protein coding gene	ENSMUSG00000031518
MGI:88071	Arnt	aryl hydrocarbon receptor nuclear translocator	protein coding gene	ENSMUSG00000015522
MGI:103033	Scg2	secretogranin II	protein coding gene	ENSMUSG00000050711
MGI:1095405	Ptch2	patched homolog 2	protein coding gene	ENSMUSG00000028681
MGI:2443805	Bnc2	basonuclin 2	protein coding gene	ENSMUSG00000028487
MGI:1918039	Kynu	kynureninase (L-kynurenine hydrolase)	protein coding gene	ENSMUSG00000026866
MGI:1891221	Crtap	cartilage associated protein	protein coding gene	ENSMUSG00000032431
MGI:1347054	Gnpda1	glucosamine-6-phosphate deaminase 1	protein coding gene	ENSMUSG00000052102
MGI:1298204	Ppt1	palmitoyl-protein thioesterase 1	protein coding gene	ENSMUSG00000028657
MGI:96547	Il1rn	interleukin 1 receptor antagonist	protein coding gene	ENSMUSG00000026981
MGI:1917851	Ecd	ecdysoneless homolog (Drosophila)	protein coding gene	ENSMUSG00000021810
MGI:1338823	Maz	MYC-associated zinc finger protein (purine-binding transcription factor)	protein coding gene	ENSMUSG00000030678
MGI:1333813	Mbd2	methyl-CpG binding domain protein 2	protein coding gene	ENSMUSG00000024513
MGI:102556	Tbx4	T-box 4	protein coding gene	ENSMUSG00000000094
MGI:1922578	4930563D23Rik	RIKEN cDNA 4930563D23 gene	protein coding gene	ENSMUSG00000051728
MGI:893592	Ager	advanced glycosylation end product-specific receptor	protein coding gene	ENSMUSG00000015452
MGI:891970	Serpina1b	serine (or cysteine) preptidase inhibitor, clade A, member 1B	protein coding gene	ENSMUSG00000071178
MGI:1889277	Astn2	astrotactin 2	protein coding gene	ENSMUSG00000028373
MGI:104903	Gpc3	glypican 3	protein coding gene	ENSMUSG00000055653
MGI:101941	E2f1	E2F transcription factor 1	protein coding gene	ENSMUSG00000027490
MGI:1913302	Sdhc	succinate dehydrogenase complex, subunit C, integral membrane protein	protein coding gene	ENSMUSG00000058076
MGI:1934667	Tnfrsf25	tumor necrosis factor receptor superfamily, member 25	protein coding gene	ENSMUSG00000024793
MGI:1918834	Gdpd2	glycerophosphodiester phosphodiesterase domain containing 2	protein coding gene	ENSMUSG00000019359
MGI:1925357	4930425F17Rik	RIKEN cDNA 4930425F17 gene	protein coding gene
MGI:1919998	Hdhd3	haloacid dehalogenase-like hydrolase domain containing 3	protein coding gene	ENSMUSG00000038422
MGI:1914186	Asph	aspartate-beta-hydroxylase	protein coding gene	ENSMUSG00000028207
MGI:99695	Cttn	cortactin	protein coding gene	ENSMUSG00000031078
MGI:1916555	Dcps	decapping enzyme, scavenger	protein coding gene	ENSMUSG00000032040
MGI:1859815	Prdx4	peroxiredoxin 4	protein coding gene	ENSMUSG00000025289
MGI:2159336	Il17rc	interleukin 17 receptor C	protein coding gene	ENSMUSG00000030281
MGI:105083	Slc1a1	solute carrier family 1 (neuronal/epithelial high affinity glutamate transporter, system Xag), member 1	protein coding gene	ENSMUSG00000024935
MGI:2135756	Hspb8	heat shock protein 8	protein coding gene	ENSMUSG00000041548
MGI:3028054	D630004N19Rik	RIKEN cDNA D630004N19 gene	unclassified non-coding RNA gene
MGI:2443910	Bcorl1	BCL6 co-repressor-like 1	protein coding gene	ENSMUSG00000036959
MGI:103169	Scn8a	sodium channel, voltage-gated, type VIII, alpha	protein coding gene	ENSMUSG00000023033
MGI:88322	Cd22	CD22 antigen	protein coding gene	ENSMUSG00000030577
MGI:1921443	Ccdc9	coiled-coil domain containing 9	protein coding gene	ENSMUSG00000041375
MGI:2384569	Klhdc4	kelch domain containing 4	protein coding gene	ENSMUSG00000040263
MGI:1347100	Slc27a5	solute carrier family 27 (fatty acid transporter), member 5	protein coding gene	ENSMUSG00000030382
MGI:2386711	Txnrd3	thioredoxin reductase 3	protein coding gene	ENSMUSG00000000811
MGI:98085	Rpn2	ribophorin II	protein coding gene	ENSMUSG00000027642
MGI:1913706	2810001G20Rik	RIKEN cDNA 2810001G20 gene	antisense lncRNA gene	ENSMUSG00000087497
MGI:108420	Nfe2l2	nuclear factor, erythroid derived 2, like 2	protein coding gene	ENSMUSG00000015839
MGI:1929114	Zfp111	zinc finger protein 111	protein coding gene	ENSMUSG00000087598
MGI:104540	Clec3b	C-type lectin domain family 3, member b	protein coding gene	ENSMUSG00000025784
MGI:3030426	Olfr592	olfactory receptor 592	protein coding gene	ENSMUSG00000073956
MGI:1919224	Prmt3	protein arginine N-methyltransferase 3	protein coding gene	ENSMUSG00000030505
MGI:3037150	Slc13a5	solute carrier family 13 (sodium-dependent citrate transporter), member 5	protein coding gene	ENSMUSG00000020805
MGI:3030889	Olfr1055	olfactory receptor 1055	protein coding gene	ENSMUSG00000075189
MGI:2443131	A630001G21Rik	RIKEN cDNA A630001G21 gene	protein coding gene	ENSMUSG00000052760
MGI:2137738	Prcc	papillary renal cell carcinoma (translocation-associated)	protein coding gene	ENSMUSG00000004895
MGI:1914322	Cdc37l1	cell division cycle 37-like 1	protein coding gene	ENSMUSG00000024780
MGI:1929871	Terf2ip	telomeric repeat binding factor 2, interacting protein	protein coding gene	ENSMUSG00000033430
MGI:108471	Ntan1	N-terminal Asn amidase	protein coding gene	ENSMUSG00000022681
MGI:95730	Galk1	galactokinase 1	protein coding gene	ENSMUSG00000020766
MGI:1195272	Eda	ectodysplasin-A	protein coding gene	ENSMUSG00000059327
MGI:1336997	Lancl1	LanC (bacterial lantibiotic synthetase component C)-like 1	protein coding gene	ENSMUSG00000026000
MGI:1913833	Exosc1	exosome component 1	protein coding gene	ENSMUSG00000034321
MGI:1338829	Pex16	peroxisomal biogenesis factor 16	protein coding gene	ENSMUSG00000027222
MGI:1914869	Nob1	NIN1/RPN12 binding protein 1 homolog (S. cerevisiae)	protein coding gene	ENSMUSG00000003848
MGI:1923383	6230400D17Rik	RIKEN cDNA 6230400D17 gene	lincRNA gene	ENSMUSG00000097577
MGI:1350985	Zfp275	zinc finger protein 275	protein coding gene	ENSMUSG00000031365
MGI:2444491	Heatr3	HEAT repeat containing 3	protein coding gene	ENSMUSG00000031657
MGI:1925800	E130119H09Rik	RIKEN cDNA E130119H09 gene	unclassified non-coding RNA gene
MGI:1336181	Kcnq3	potassium voltage-gated channel, subfamily Q, member 3	protein coding gene	ENSMUSG00000056258
MGI:95542	Fkbp2	FK506 binding protein 2	protein coding gene	ENSMUSG00000056629
MGI:108399	Tcf20	transcription factor 20	protein coding gene	ENSMUSG00000041852
MGI:1349421	Figla	folliculogenesis specific basic helix-loop-helix	protein coding gene	ENSMUSG00000030001
MGI:1925464	4930589O11Rik	RIKEN cDNA 4930589O11 gene	unclassified gene
MGI:1353635	Lmcd1	LIM and cysteine-rich domains 1	protein coding gene	ENSMUSG00000057604
MGI:1333112	Ran	RAN, member RAS oncogene family	protein coding gene	ENSMUSG00000029430
MGI:97138	Mpv17	MpV17 mitochondrial inner membrane protein	protein coding gene	ENSMUSG00000090262
MGI:94901	Dlx1	distal-less homeobox 1	protein coding gene	ENSMUSG00000041911
MGI:1861305	Fntb	farnesyltransferase, CAAX box, beta	protein coding gene	ENSMUSG00000033373
MGI:1339711	Myh1	myosin, heavy polypeptide 1, skeletal muscle, adult	protein coding gene	ENSMUSG00000056328
MGI:2176207	H1foo	H1 histone family, member O, oocyte-specific	protein coding gene	ENSMUSG00000042279
MGI:1195974	Pira6	paired-Ig-like receptor A6	protein coding gene
MGI:1923272	5830417I10Rik	RIKEN cDNA 5830417I10 gene	pseudogene	ENSMUSG00000078684
MGI:1928140	Mrps25	mitochondrial ribosomal protein S25	protein coding gene	ENSMUSG00000014551
MGI:2136746	Pcdhb11	protocadherin beta 11	protein coding gene	ENSMUSG00000051486
MGI:2143311	Bbs4	Bardet-Biedl syndrome 4 (human)	protein coding gene	ENSMUSG00000025235
MGI:3513546	Spef1	sperm flagellar 1	protein coding gene	ENSMUSG00000027329
MGI:1918077	Trak2	trafficking protein, kinesin binding 2	protein coding gene	ENSMUSG00000026028
MGI:2443496	Sertad4	SERTA domain containing 4	protein coding gene	ENSMUSG00000016262
MGI:1098282	C9	complement component 9	protein coding gene	ENSMUSG00000022149
MGI:1330309	Sprr2i	small proline-rich protein 2I	protein coding gene	ENSMUSG00000042157
MGI:96175	Hoxa3	homeobox A3	protein coding gene	ENSMUSG00000079560
MGI:1924284	2510039O18Rik	RIKEN cDNA 2510039O18 gene	protein coding gene	ENSMUSG00000044496
MGI:1289234	Rhpn2	rhophilin, Rho GTPase binding protein 2	protein coding gene	ENSMUSG00000030494
MGI:1341911	Olfr67	olfactory receptor 67	protein coding gene	ENSMUSG00000047535
MGI:98370	Sox8	SRY (sex determining region Y)-box 8	protein coding gene	ENSMUSG00000024176
MGI:1891340	Lpin1	lipin 1	protein coding gene	ENSMUSG00000020593
MGI:97290	Ndn	necdin	protein coding gene	ENSMUSG00000033585
MGI:1918346	Sntg1	syntrophin, gamma 1	protein coding gene	ENSMUSG00000025909
MGI:1917614	Fndc5	fibronectin type III domain containing 5	protein coding gene	ENSMUSG00000001334
MGI:2443730	Tnrc6b	trinucleotide repeat containing 6b	protein coding gene	ENSMUSG00000047888
MGI:2442811	Wdfy2	WD repeat and FYVE domain containing 2	protein coding gene	ENSMUSG00000014547
MGI:2443207	Plekhm1	pleckstrin homology domain containing, family M (with RUN domain) member 1	protein coding gene	ENSMUSG00000034247
MGI:99878	Ppm1a	protein phosphatase 1A, magnesium dependent, alpha isoform	protein coding gene	ENSMUSG00000021096
MGI:95805	Grb2	growth factor receptor bound protein 2	protein coding gene	ENSMUSG00000059923
MGI:108177	Dhx9	DEAH (Asp-Glu-Ala-His) box polypeptide 9	protein coding gene	ENSMUSG00000042699
MGI:104649	Cox6a2	cytochrome c oxidase subunit VIa polypeptide 2	protein coding gene	ENSMUSG00000030785
MGI:892003	Tcof1	Treacher Collins Franceschetti syndrome 1, homolog	protein coding gene	ENSMUSG00000024613
MGI:1920266	Kremen2	kringle containing transmembrane protein 2	protein coding gene	ENSMUSG00000040680
MGI:105925	Cdo1	cysteine dioxygenase 1, cytosolic	protein coding gene	ENSMUSG00000033022
MGI:2180196	Lgi2	leucine-rich repeat LGI family, member 2	protein coding gene	ENSMUSG00000039252
MGI:1923483	Dnttip1	deoxynucleotidyltransferase, terminal, interacting protein 1	protein coding gene	ENSMUSG00000017299
MGI:1925220	A930026I22Rik	RIKEN cDNA A930026I22 gene	unclassified gene
MGI:96795	Lmnb1	lamin B1	protein coding gene	ENSMUSG00000024590
MGI:2182839	Serpina3h	serine (or cysteine) peptidase inhibitor, clade A, member 3H	pseudogene	ENSMUSG00000041449
MGI:3030331	Olfr497	olfactory receptor 497	protein coding gene	ENSMUSG00000095239
MGI:1915834	1110020C17Rik	RIKEN cDNA 1110020C17 gene	unclassified gene
MGI:1916340	Ascc1	activating signal cointegrator 1 complex subunit 1	protein coding gene	ENSMUSG00000044475
MGI:105099	Pcolce	procollagen C-endopeptidase enhancer protein	protein coding gene	ENSMUSG00000029718
MGI:1920417	Arhgap8	Rho GTPase activating protein 8	protein coding gene	ENSMUSG00000078954
MGI:1927167	Morf4l2	mortality factor 4 like 2	protein coding gene	ENSMUSG00000031422
MGI:1915592	Ndufb10	NADH dehydrogenase (ubiquinone) 1 beta subcomplex, 10	protein coding gene	ENSMUSG00000040048
MGI:1350921	Fkbp9	FK506 binding protein 9	protein coding gene	ENSMUSG00000029781
MGI:95498	Fcgr1	Fc receptor, IgG, high affinity I	protein coding gene	ENSMUSG00000015947
MGI:1197019	Kcns1	K+ voltage-gated channel, subfamily S, 1	protein coding gene	ENSMUSG00000040164
MGI:1924020	2010005H15Rik	RIKEN cDNA 2010005H15 gene	protein coding gene	ENSMUSG00000095620
MGI:1289273	Ppp1r10	protein phosphatase 1, regulatory subunit 10	protein coding gene	ENSMUSG00000039220
MGI:1890645	Nek7	NIMA (never in mitosis gene a)-related expressed kinase 7	protein coding gene	ENSMUSG00000026393
MGI:96562	Il7r	interleukin 7 receptor	protein coding gene	ENSMUSG00000003882
MGI:1096345	Gckr	glucokinase regulatory protein	protein coding gene	ENSMUSG00000059434
MGI:2145236	Lhfpl2	lipoma HMGIC fusion partner-like 2	protein coding gene	ENSMUSG00000045312
MGI:2685371	Gm525	predicted gene 525	protein coding gene	ENSMUSG00000072553
MGI:1914093	Dolpp1	dolichyl pyrophosphate phosphatase 1	protein coding gene	ENSMUSG00000026856
MGI:96389	Ibsp	integrin binding sialoprotein	protein coding gene	ENSMUSG00000029306
MGI:1891694	Gkap1	G kinase anchoring protein 1	protein coding gene	ENSMUSG00000021552
MGI:108176	Prx	periaxin	protein coding gene	ENSMUSG00000053198
MGI:88382	F5	coagulation factor V	protein coding gene	ENSMUSG00000026579
MGI:109525	Trpc4	transient receptor potential cation channel, subfamily C, member 4	protein coding gene	ENSMUSG00000027748
MGI:105068	Rab7	RAB7, member RAS oncogene family	protein coding gene	ENSMUSG00000079477
MGI:1923735	Glt8d1	glycosyltransferase 8 domain containing 1	protein coding gene	ENSMUSG00000021916
MGI:98105	Rps12	ribosomal protein S12	protein coding gene	ENSMUSG00000061983
MGI:95720	Gjb2	gap junction protein, beta 2	protein coding gene	ENSMUSG00000046352
MGI:1342307	Drg2	developmentally regulated GTP binding protein 2	protein coding gene	ENSMUSG00000020537
MGI:2445221	Cd109	CD109 antigen	protein coding gene	ENSMUSG00000046186
MGI:2443679	Sipa1l1	signal-induced proliferation-associated 1 like 1	protein coding gene	ENSMUSG00000042700
MGI:3031285	Olfr1451	olfactory receptor 1451	protein coding gene	ENSMUSG00000046913
MGI:102956	Cdk7	cyclin-dependent kinase 7	protein coding gene	ENSMUSG00000069089
MGI:1916259	Thap7	THAP domain containing 7	protein coding gene	ENSMUSG00000022760
MGI:109587	Tnfrsf11b	tumor necrosis factor receptor superfamily, member 11b (osteoprotegerin)	protein coding gene	ENSMUSG00000063727
MGI:2668871	Speer4e	spermatogenesis associated glutamate (E)-rich protein 4e	protein coding gene	ENSMUSG00000091255
MGI:1922735	1700010B08Rik	RIKEN cDNA 1700010B08 gene	protein coding gene	ENSMUSG00000057047
MGI:1919362	Ppp1r14d	protein phosphatase 1, regulatory (inhibitor) subunit 14D	protein coding gene	ENSMUSG00000027317
MGI:1918676	5430416N02Rik	RIKEN cDNA 5430416N02 gene	lincRNA gene	ENSMUSG00000097772
MGI:109567	Wbp5	WW domain binding protein 5	protein coding gene	ENSMUSG00000042712
MGI:1913309	Krtcap2	keratinocyte associated protein 2	protein coding gene	ENSMUSG00000042747
MGI:2443472	Atf7	activating transcription factor 7	protein coding gene	ENSMUSG00000099083
MGI:1924035	2410124H12Rik	RIKEN cDNA 2410124H12 gene	lncRNA gene	ENSMUSG00000051297
MGI:1332234	Zfp148	zinc finger protein 148	protein coding gene	ENSMUSG00000022811
MGI:1934030	Dleu2	deleted in lymphocytic leukemia, 2	unclassified non-coding RNA gene	ENSMUSG00000097589
MGI:1196224	Cdk8	cyclin-dependent kinase 8	protein coding gene	ENSMUSG00000029635
MGI:1919306	1810055G02Rik	RIKEN cDNA 1810055G02 gene	protein coding gene	ENSMUSG00000035372
MGI:99458	Mef2c	myocyte enhancer factor 2C	protein coding gene	ENSMUSG00000005583
MGI:1333765	Olfr48	olfactory receptor 48	protein coding gene	ENSMUSG00000075072
MGI:1352474	Tnfrsf19	tumor necrosis factor receptor superfamily, member 19	protein coding gene	ENSMUSG00000060548
MGI:2685112	Gm266	predicted gene 266	protein coding gene	ENSMUSG00000010529
MGI:1333801	Mrpl10	mitochondrial ribosomal protein L10	protein coding gene	ENSMUSG00000001445
MGI:1919976	Tbcc	tubulin-specific chaperone C	protein coding gene	ENSMUSG00000036430
MGI:1100878	Sepw1	selenoprotein W, muscle 1	protein coding gene	ENSMUSG00000041571
MGI:108571	Fzd5	frizzled class receptor 5	protein coding gene	ENSMUSG00000045005
MGI:1915548	Ncapd2	non-SMC condensin I complex, subunit D2	protein coding gene	ENSMUSG00000038252
MGI:96922	Mb	myoglobin	protein coding gene	ENSMUSG00000018893
MGI:99523	Prdx1	peroxiredoxin 1	protein coding gene	ENSMUSG00000028691
MGI:894293	Smad4	SMAD family member 4	protein coding gene	ENSMUSG00000024515
MGI:1924885	Socs6	suppressor of cytokine signaling 6	protein coding gene	ENSMUSG00000056153
MGI:2442600	Adamts18	a disintegrin-like and metallopeptidase (reprolysin type) with thrombospondin type 1 motif, 18	protein coding gene	ENSMUSG00000053399
MGI:1916177	Ptcd2	pentatricopeptide repeat domain 2	protein coding gene	ENSMUSG00000021650
MGI:1859333	Nfat5	nuclear factor of activated T cells 5	protein coding gene	ENSMUSG00000003847
MGI:1095415	Col19a1	collagen, type XIX, alpha 1	protein coding gene	ENSMUSG00000026141
MGI:88529	Cs	citrate synthase	protein coding gene	ENSMUSG00000005683
MGI:1276574	Whsc1	Wolf-Hirschhorn syndrome candidate 1 (human)	protein coding gene	ENSMUSG00000057406
MGI:104572	Limk1	LIM-domain containing, protein kinase	protein coding gene	ENSMUSG00000029674
MGI:103013	Cacna1c	calcium channel, voltage-dependent, L type, alpha 1C subunit	protein coding gene	ENSMUSG00000051331
MGI:894695	Galnt3	UDP-N-acetyl-alpha-D-galactosamine:polypeptide N-acetylgalactosaminyltransferase 3	protein coding gene	ENSMUSG00000026994
MGI:1349410	Triobp	TRIO and F-actin binding protein	protein coding gene	ENSMUSG00000033088
MGI:1917489	Gtf3c5	general transcription factor IIIC, polypeptide 5	protein coding gene	ENSMUSG00000026816
MGI:1913083	Ms4a4b	membrane-spanning 4-domains, subfamily A, member 4B	protein coding gene	ENSMUSG00000056290
MGI:102683	Grb7	growth factor receptor bound protein 7	protein coding gene	ENSMUSG00000019312
MGI:1929701	Metap2	methionine aminopeptidase 2	protein coding gene	ENSMUSG00000036112
MGI:2444923	Rbm41	RNA binding motif protein 41	protein coding gene	ENSMUSG00000031433
MGI:1096385	Bcan	brevican	protein coding gene	ENSMUSG00000004892
MGI:1919143	Noxo1	NADPH oxidase organizer 1	protein coding gene	ENSMUSG00000019320
MGI:2442559	Ankar	ankyrin and armadillo repeat containing	protein coding gene	ENSMUSG00000039342
MGI:97492	Pax8	paired box 8	protein coding gene	ENSMUSG00000026976
MGI:3047714	Sval3	seminal vesicle antigen-like 3	protein coding gene	ENSMUSG00000062833
MGI:99211	Zfx	zinc finger protein X-linked	protein coding gene	ENSMUSG00000079509
MGI:95806	Aes	amino-terminal enhancer of split	protein coding gene	ENSMUSG00000054452
MGI:1349452	Polr3e	polymerase (RNA) III (DNA directed) polypeptide E	protein coding gene	ENSMUSG00000030880
MGI:1098783	Rhpn1	rhophilin, Rho GTPase binding protein 1	protein coding gene	ENSMUSG00000022580
MGI:1914334	Ceacam14	carcinoembryonic antigen-related cell adhesion molecule 14	protein coding gene	ENSMUSG00000023185
MGI:107191	Bmpr1b	bone morphogenetic protein receptor, type 1B	protein coding gene	ENSMUSG00000052430
MGI:1277978	Sap18	Sin3-associated polypeptide 18	protein coding gene	ENSMUSG00000021963
MGI:109146	Tmsb10	thymosin, beta 10	protein coding gene	ENSMUSG00000079523
MGI:97772	Prox1	prospero homeobox 1	protein coding gene	ENSMUSG00000010175
MGI:95716	Gja5	gap junction protein, alpha 5	protein coding gene	ENSMUSG00000057123
MGI:1340026	Mmp13	matrix metallopeptidase 13	protein coding gene	ENSMUSG00000050578
MGI:103297	Atp7b	ATPase, Cu++ transporting, beta polypeptide	protein coding gene	ENSMUSG00000006567
MGI:95792	Got2	glutamatic-oxaloacetic transaminase 2, mitochondrial	protein coding gene	ENSMUSG00000031672
MGI:1916245	Mcts1	malignant T cell amplified sequence 1	protein coding gene	ENSMUSG00000000355
MGI:2442114	Itga11	integrin alpha 11	protein coding gene	ENSMUSG00000032243
MGI:1929996	Trpm7	transient receptor potential cation channel, subfamily M, member 7	protein coding gene	ENSMUSG00000027365
MGI:1098604	Rragd	Ras-related GTP binding D	protein coding gene	ENSMUSG00000028278
MGI:1921468	1700016H13Rik	RIKEN cDNA 1700016H13 gene	protein coding gene	ENSMUSG00000029320
MGI:109340	Pitx2	paired-like homeodomain transcription factor 2	protein coding gene	ENSMUSG00000028023
MGI:1346500	Igbp1	immunoglobulin (CD79A) binding protein 1	protein coding gene	ENSMUSG00000031221
MGI:1341721	Kcnh1	potassium voltage-gated channel, subfamily H (eag-related), member 1	protein coding gene	ENSMUSG00000058248
MGI:1329025	Edil3	EGF-like repeats and discoidin I-like domains 3	protein coding gene	ENSMUSG00000034488
MGI:1917619	Bag5	BCL2-associated athanogene 5	protein coding gene	ENSMUSG00000049792
MGI:1920460	Nup54	nucleoporin 54	protein coding gene	ENSMUSG00000034826
MGI:2444680	Aldh1l2	aldehyde dehydrogenase 1 family, member L2	protein coding gene	ENSMUSG00000020256
MGI:2141879	Hsd3b7	hydroxy-delta-5-steroid dehydrogenase, 3 beta- and steroid delta-isomerase 7	protein coding gene	ENSMUSG00000042289
MGI:97370	Enpp1	ectonucleotide pyrophosphatase/phosphodiesterase 1	protein coding gene	ENSMUSG00000037370
MGI:98790	Top2a	topoisomerase (DNA) II alpha	protein coding gene	ENSMUSG00000020914
MGI:1913895	Pspc1	paraspeckle protein 1	protein coding gene	ENSMUSG00000021938
MGI:1352480	Igfbp7	insulin-like growth factor binding protein 7	protein coding gene	ENSMUSG00000036256
MGI:1330824	Csrp3	cysteine and glycine-rich protein 3	protein coding gene	ENSMUSG00000030470
MGI:2385254	Gys2	glycogen synthase 2	protein coding gene	ENSMUSG00000030244
MGI:95667	Gbx1	gastrulation brain homeobox 1	protein coding gene	ENSMUSG00000067724
MGI:1298371	Pcdha5	protocadherin alpha 5	protein coding gene	ENSMUSG00000103092
MGI:1353589	Cbx8	chromobox 8	protein coding gene	ENSMUSG00000025578
MGI:2441914	C530043A13Rik	RIKEN cDNA C530043A13 gene	lincRNA gene	ENSMUSG00000100444
MGI:103188	Nfib	nuclear factor I/B	protein coding gene	ENSMUSG00000008575
MGI:1202907	Csrp2	cysteine and glycine-rich protein 2	protein coding gene	ENSMUSG00000020186
MGI:1337114	Serf1	small EDRK-rich factor 1	protein coding gene	ENSMUSG00000021643
MGI:96021	Hbb-b1	hemoglobin, beta adult major chain	protein coding gene
MGI:97807	Ptpn5	protein tyrosine phosphatase, non-receptor type 5	protein coding gene	ENSMUSG00000030854
MGI:3030196	Olfr362	olfactory receptor 362	protein coding gene	ENSMUSG00000075377
MGI:96171	Hoxa10	homeobox A10	protein coding gene	ENSMUSG00000000938
MGI:1335082	Invs	inversin	protein coding gene	ENSMUSG00000028344
MGI:109243	St8sia5	ST8 alpha-N-acetyl-neuraminide alpha-2,8-sialyltransferase 5	protein coding gene	ENSMUSG00000025425
MGI:1891471	Spsb3	splA/ryanodine receptor domain and SOCS box containing 3	protein coding gene	ENSMUSG00000024160
MGI:98715	Ift88	intraflagellar transport 88	protein coding gene	ENSMUSG00000040040
MGI:2684853	Tmprss11a	transmembrane protease, serine 11a	protein coding gene	ENSMUSG00000072845
MGI:1354744	Fbxo44	F-box protein 44	protein coding gene	ENSMUSG00000029001
MGI:1917243	Chn2	chimerin 2	protein coding gene	ENSMUSG00000004633
MGI:99435	Arf6	ADP-ribosylation factor 6	protein coding gene	ENSMUSG00000044147
MGI:3030244	Olfr410	olfactory receptor 410	protein coding gene	ENSMUSG00000063116
MGI:1891693	Mtmr7	myotubularin related protein 7	protein coding gene	ENSMUSG00000039431
MGI:1923076	Senp2	SUMO/sentrin specific peptidase 2	protein coding gene	ENSMUSG00000022855
MGI:1915517	Slc25a22	solute carrier family 25 (mitochondrial carrier, glutamate), member 22	protein coding gene	ENSMUSG00000019082
MGI:106925	Cldn11	claudin 11	protein coding gene	ENSMUSG00000037625
MGI:2444554	Mapkap1	mitogen-activated protein kinase associated protein 1	protein coding gene	ENSMUSG00000038696
MGI:2140356	H6pd	hexose-6-phosphate dehydrogenase (glucose 1-dehydrogenase)	protein coding gene	ENSMUSG00000028980
MGI:95675	Gch1	GTP cyclohydrolase 1	protein coding gene	ENSMUSG00000037580
MGI:3031045	Olfr1211	olfactory receptor 1211	protein coding gene	ENSMUSG00000075112
MGI:3030712	Olfr878	olfactory receptor 878	protein coding gene	ENSMUSG00000066747
MGI:107768	Zfp87	zinc finger protein 87	protein coding gene	ENSMUSG00000097333
MGI:2687364	H2-M10.6	histocompatibility 2, M region locus 10.6	protein coding gene	ENSMUSG00000037130
MGI:1927204	Gosr2	golgi SNAP receptor complex member 2	protein coding gene	ENSMUSG00000020946
MGI:102694	Ptprm	protein tyrosine phosphatase, receptor type, M	protein coding gene	ENSMUSG00000033278
MGI:1918356	4933413J09Rik	RIKEN cDNA 4933413J09 gene	lincRNA gene	ENSMUSG00000021874
MGI:107676	Tank	TRAF family member-associated Nf-kappa B activator	protein coding gene	ENSMUSG00000064289
MGI:2685750	Gm904	predicted gene 904	protein coding gene	ENSMUSG00000096641
MGI:109211	Pkn2	protein kinase N2	protein coding gene	ENSMUSG00000004591
MGI:2179288	Rttn	rotatin	protein coding gene	ENSMUSG00000023066
MGI:2142346	Strn4	striatin, calmodulin binding protein 4	protein coding gene	ENSMUSG00000030374
MGI:3030325	Olfr491	olfactory receptor 491	protein coding gene	ENSMUSG00000094612
MGI:88338	Cd44	CD44 antigen	protein coding gene	ENSMUSG00000005087
MGI:3641728	A930039A15Rik	RIKEN cDNA A930039A15 gene	unclassified gene
MGI:1858231	Pkd2l2	polycystic kidney disease 2-like 2	protein coding gene	ENSMUSG00000014503
MGI:3043288	Catsper4	cation channel, sperm associated 4	protein coding gene	ENSMUSG00000048003
MGI:1351605	Rpl3	ribosomal protein L3	protein coding gene	ENSMUSG00000060036
MGI:1099442	Atxn3	ataxin 3	protein coding gene	ENSMUSG00000021189
MGI:2143676	Zfp365	zinc finger protein 365	protein coding gene	ENSMUSG00000037855
MGI:1098226	Kif14	kinesin family member 14	protein coding gene	ENSMUSG00000041498
MGI:1096388	Esx1	extraembryonic, spermatogenesis, homeobox 1	protein coding gene	ENSMUSG00000023443
MGI:1918050	4631405K08Rik	RIKEN cDNA 4631405K08 gene	lincRNA gene	ENSMUSG00000097850
MGI:2147987	Pcyt1b	phosphate cytidylyltransferase 1, choline, beta isoform	protein coding gene	ENSMUSG00000035246
MGI:2145517	B3galnt2	UDP-GalNAc:betaGlcNAc beta 1,3-galactosaminyltransferase, polypeptide 2	protein coding gene	ENSMUSG00000039242
MGI:1927290	Zbtb33	zinc finger and BTB domain containing 33	protein coding gene	ENSMUSG00000048047
MGI:1922392	4930529C04Rik	RIKEN cDNA 4930529C04 gene	pseudogene	ENSMUSG00000086377
MGI:106676	Zic3	zinc finger protein of the cerebellum 3	protein coding gene	ENSMUSG00000067860
MGI:1915783	Mphosph6	M phase phosphoprotein 6	protein coding gene	ENSMUSG00000031843
MGI:1339962	Ftcd	formiminotransferase cyclodeaminase	protein coding gene	ENSMUSG00000001155
MGI:2385231	Rad9b	RAD9 homolog B	protein coding gene	ENSMUSG00000038569
MGI:107936	Il18	interleukin 18	protein coding gene	ENSMUSG00000039217
MGI:99180	Zfp36	zinc finger protein 36	protein coding gene	ENSMUSG00000044786
MGI:109568	Wbp4	WW domain binding protein 4	protein coding gene	ENSMUSG00000022023
MGI:2158502	Usp48	ubiquitin specific peptidase 48	protein coding gene	ENSMUSG00000043411
MGI:1261864	Wipi1	WD repeat domain, phosphoinositide interacting 1	protein coding gene	ENSMUSG00000041895
MGI:1335079	Elf5	E74-like factor 5	protein coding gene	ENSMUSG00000027186
MGI:1913583	Aqp11	aquaporin 11	protein coding gene	ENSMUSG00000042797
MGI:1917052	Cox11	cytochrome c oxidase assembly protein 11	protein coding gene	ENSMUSG00000020544
MGI:3030165	Olfr331	olfactory receptor 331	protein coding gene	ENSMUSG00000058807
MGI:1330812	Acox1	acyl-Coenzyme A oxidase 1, palmitoyl	protein coding gene	ENSMUSG00000020777
MGI:1916375	Cnot8	CCR4-NOT transcription complex, subunit 8	protein coding gene	ENSMUSG00000020515
MGI:2178217	Akap9	A kinase (PRKA) anchor protein (yotiao) 9	protein coding gene	ENSMUSG00000040407
MGI:1919347	2010300C02Rik	RIKEN cDNA 2010300C02 gene	protein coding gene	ENSMUSG00000026090
MGI:1333838	Magea5	melanoma antigen, family A, 5	protein coding gene	ENSMUSG00000079349
MGI:1926373	Syt9	synaptotagmin IX	protein coding gene	ENSMUSG00000062542
MGI:109292	Rad50	RAD50 homolog (S. cerevisiae)	protein coding gene	ENSMUSG00000020380
MGI:3031246	Olfr1412	olfactory receptor 1412	protein coding gene	ENSMUSG00000046300
MGI:2449121	Nme7	NME/NM23 family member 7	protein coding gene	ENSMUSG00000026575
MGI:1920999	Ttc7	tetratricopeptide repeat domain 7	protein coding gene	ENSMUSG00000036918
MGI:3026962	E330034L11Rik	RIKEN cDNA E330034L11 gene	unclassified gene
MGI:1920290	2900052N01Rik	RIKEN cDNA 2900052N01 gene	lincRNA gene	ENSMUSG00000099696
MGI:1923437	Adhfe1	alcohol dehydrogenase, iron containing, 1	protein coding gene	ENSMUSG00000025911
MGI:2136882	Wrb	tryptophan rich basic protein	protein coding gene	ENSMUSG00000023147
MGI:1924586	9430030N17Rik	RIKEN cDNA 9430030N17 gene	unclassified gene
MGI:1923257	Zmym2	zinc finger, MYM-type 2	protein coding gene	ENSMUSG00000021945
MGI:87968	Ahcy	S-adenosylhomocysteine hydrolase	protein coding gene	ENSMUSG00000027597
MGI:97828	Pygb	brain glycogen phosphorylase	protein coding gene	ENSMUSG00000033059
MGI:87880	Aco2	aconitase 2, mitochondrial	protein coding gene	ENSMUSG00000022477
MGI:1347045	Psmb2	proteasome (prosome, macropain) subunit, beta type 2	protein coding gene	ENSMUSG00000028837
MGI:1351669	Klra16	killer cell lectin-like receptor, subfamily A, member 16	protein coding gene
MGI:107423	Numb	numb gene homolog (Drosophila)	protein coding gene	ENSMUSG00000021224
MGI:3030987	Olfr1153	olfactory receptor 1153	protein coding gene	ENSMUSG00000048197
MGI:1337065	Ap4s1	adaptor-related protein complex AP-4, sigma 1	protein coding gene	ENSMUSG00000020955
MGI:99851	Cbfb	core binding factor beta	protein coding gene	ENSMUSG00000031885
MGI:96440	Igfbp5	insulin-like growth factor binding protein 5	protein coding gene	ENSMUSG00000026185
MGI:1277980	Fgf18	fibroblast growth factor 18	protein coding gene	ENSMUSG00000057967
MGI:1915281	Rnf146	ring finger protein 146	protein coding gene	ENSMUSG00000038876
MGI:2441856	Sf3b2	splicing factor 3b, subunit 2	protein coding gene	ENSMUSG00000024853
MGI:1917799	Tln2	talin 2	protein coding gene	ENSMUSG00000052698
MGI:1915265	Trap1	TNF receptor-associated protein 1	protein coding gene	ENSMUSG00000005981
MGI:95817	Grik4	glutamate receptor, ionotropic, kainate 4	protein coding gene	ENSMUSG00000032017
MGI:1334460	Bop1	block of proliferation 1	protein coding gene	ENSMUSG00000022557
MGI:1932395	Rrbp1	ribosome binding protein 1	protein coding gene	ENSMUSG00000027422
MGI:3030768	Olfr934	olfactory receptor 934	protein coding gene	ENSMUSG00000057424
MGI:1922075	Senp6	SUMO/sentrin specific peptidase 6	protein coding gene	ENSMUSG00000034252
MGI:1914479	Prpf18	PRP18 pre-mRNA processing factor 18 homolog (yeast)	protein coding gene	ENSMUSG00000039449
MGI:87866	Acadl	acyl-Coenzyme A dehydrogenase, long-chain	protein coding gene	ENSMUSG00000026003
MGI:109576	Taf1c	TATA box binding protein (Tbp)-associated factor, RNA polymerase I, C	protein coding gene	ENSMUSG00000031832
MGI:1915585	Ift20	intraflagellar transport 20	protein coding gene	ENSMUSG00000001105
MGI:1349658	Cul1	cullin 1	protein coding gene	ENSMUSG00000029686
MGI:1927999	Mlxipl	MLX interacting protein-like	protein coding gene	ENSMUSG00000005373
MGI:1922091	Usp38	ubiquitin specific peptidase 38	protein coding gene	ENSMUSG00000038250
MGI:3613669	Shf	Src homology 2 domain containing F	protein coding gene	ENSMUSG00000033256
MGI:1918617	Chst9	carbohydrate (N-acetylgalactosamine 4-0) sulfotransferase 9	protein coding gene	ENSMUSG00000047161
MGI:1923829	2210008N01Rik	RIKEN cDNA 2210008N01 gene	protein coding gene
MGI:894703	Unc5b	unc-5 homolog B (C. elegans)	protein coding gene	ENSMUSG00000020099
MGI:2446326	Sbsn	suprabasin	protein coding gene	ENSMUSG00000046056
MGI:109321	Lama4	laminin, alpha 4	protein coding gene	ENSMUSG00000019846
MGI:1350931	Tcirg1	T cell, immune regulator 1, ATPase, H+ transporting, lysosomal V0 protein A3	protein coding gene	ENSMUSG00000001750
MGI:1314842	Kcnj16	potassium inwardly-rectifying channel, subfamily J, member 16	protein coding gene	ENSMUSG00000051497
MGI:104556	Cdkn1a	cyclin-dependent kinase inhibitor 1A (P21)	protein coding gene	ENSMUSG00000023067
MGI:1341867	Mmp24	matrix metallopeptidase 24	protein coding gene	ENSMUSG00000027612
MGI:95698	Gfpt1	glutamine fructose-6-phosphate transaminase 1	protein coding gene	ENSMUSG00000029992
MGI:1333784	Hdac5	histone deacetylase 5	protein coding gene	ENSMUSG00000008855
MGI:1919273	Cyb561d1	cytochrome b-561 domain containing 1	protein coding gene	ENSMUSG00000048796
MGI:2445356	Smox	spermine oxidase	protein coding gene	ENSMUSG00000027333
MGI:102699	Mtcp1	mature T cell proliferation 1	protein coding gene	ENSMUSG00000031200
MGI:1913917	Hspbap1	Hspb associated protein 1	protein coding gene	ENSMUSG00000022849
MGI:108029	Scn10a	sodium channel, voltage-gated, type X, alpha	protein coding gene	ENSMUSG00000034533
MGI:2178743	Stab2	stabilin 2	protein coding gene	ENSMUSG00000035459
MGI:1926950	Zfp236	zinc finger protein 236	protein coding gene	ENSMUSG00000041258
MGI:1916244	1500015L24Rik	RIKEN cDNA 1500015L24 gene	lincRNA gene	ENSMUSG00000094732
MGI:2139971	Prmt6	protein arginine N-methyltransferase 6	protein coding gene	ENSMUSG00000049300
MGI:1913375	Sf3b5	splicing factor 3b, subunit 5	protein coding gene	ENSMUSG00000078348
MGI:1338892	Padi2	peptidyl arginine deiminase, type II	protein coding gene	ENSMUSG00000028927
MGI:2141990	Nlrp6	NLR family, pyrin domain containing 6	protein coding gene	ENSMUSG00000038745
MGI:99173	Zfp26	zinc finger protein 26	protein coding gene	ENSMUSG00000063108
MGI:3030153	Olfr319	olfactory receptor 319	protein coding gene	ENSMUSG00000064044
MGI:3030012	Olfr178	olfactory receptor 178	protein coding gene	ENSMUSG00000044029
MGI:1341868	Rfc2	replication factor C (activator 1) 2	protein coding gene	ENSMUSG00000023104
MGI:1858259	Tomm40	translocase of outer mitochondrial membrane 40 homolog (yeast)	protein coding gene	ENSMUSG00000002984
MGI:3030637	Olfr803	olfactory receptor 803	protein coding gene	ENSMUSG00000046041
MGI:894835	Rbbp6	retinoblastoma binding protein 6	protein coding gene	ENSMUSG00000030779
MGI:3030537	Olfr703	olfactory receptor 703	protein coding gene	ENSMUSG00000073901
MGI:2444509	Leng9	leukocyte receptor cluster (LRC) member 9	protein coding gene	ENSMUSG00000043432
MGI:1926188	Fbxo34	F-box protein 34	protein coding gene	ENSMUSG00000037536
MGI:108020	Ear2	eosinophil-associated, ribonuclease A family, member 2	protein coding gene	ENSMUSG00000072596
MGI:95774	Gnal	guanine nucleotide binding protein, alpha stimulating, olfactory type	protein coding gene	ENSMUSG00000024524
MGI:2685307	H1fx	H1 histone family, member X	protein coding gene	ENSMUSG00000044927
MGI:96284	Htr5b	5-hydroxytryptamine (serotonin) receptor 5B	protein coding gene	ENSMUSG00000050534
MGI:2651854	Atg4c	autophagy related 4C, cysteine peptidase	protein coding gene	ENSMUSG00000028550
MGI:1922008	Ralgps1	Ral GEF with PH domain and SH3 binding motif 1	protein coding gene	ENSMUSG00000038831
MGI:1914975	Nudt13	nudix (nucleoside diphosphate linked moiety X)-type motif 13	protein coding gene	ENSMUSG00000021809
MGI:1933621	Smarcd2	SWI/SNF related, matrix associated, actin dependent regulator of chromatin, subfamily d, member 2	protein coding gene	ENSMUSG00000078619
MGI:1346013	Bves	blood vessel epicardial substance	protein coding gene	ENSMUSG00000071317
MGI:1351652	Tbl2	transducin (beta)-like 2	protein coding gene	ENSMUSG00000005374
MGI:2136460	Echs1	enoyl Coenzyme A hydratase, short chain, 1, mitochondrial	protein coding gene	ENSMUSG00000025465
MGI:99440	Cd33	CD33 antigen	protein coding gene	ENSMUSG00000004609
MGI:1341171	Lect1	leukocyte cell derived chemotaxin 1	protein coding gene	ENSMUSG00000022025
MGI:1917795	5730433N10Rik	RIKEN cDNA 5730433N10 gene	unclassified gene
MGI:1099438	Nsdhl	NAD(P) dependent steroid dehydrogenase-like	protein coding gene	ENSMUSG00000031349
MGI:2444797	Xylt2	xylosyltransferase II	protein coding gene	ENSMUSG00000020868
MGI:1890396	Suv39h2	suppressor of variegation 3-9 homolog 2 (Drosophila)	protein coding gene	ENSMUSG00000026646
MGI:1927655	Ggcx	gamma-glutamyl carboxylase	protein coding gene	ENSMUSG00000053460
MGI:2444025	C030009J22Rik	RIKEN cDNA C030009J22 gene	unclassified gene
MGI:1914549	Dock7	dedicator of cytokinesis 7	protein coding gene	ENSMUSG00000028556
MGI:96565	Fabp6	fatty acid binding protein 6, ileal (gastrotropin)	protein coding gene	ENSMUSG00000020405
MGI:1921998	Slamf8	SLAM family member 8	protein coding gene	ENSMUSG00000053318
MGI:108047	Bag1	BCL2-associated athanogene 1	protein coding gene	ENSMUSG00000028416
MGI:97323	Ngfr	nerve growth factor receptor (TNFR superfamily, member 16)	protein coding gene	ENSMUSG00000000120
MGI:2145316	Txndc5	thioredoxin domain containing 5	protein coding gene	ENSMUSG00000038991
MGI:1098643	Coq5	coenzyme Q5 methyltransferase	protein coding gene	ENSMUSG00000041733
MGI:1351352	Atic	5-aminoimidazole-4-carboxamide ribonucleotide formyltransferase/IMP cyclohydrolase	protein coding gene	ENSMUSG00000026192
MGI:2146813	Plekhh2	pleckstrin homology domain containing, family H (with MyTH4 domain) member 2	protein coding gene	ENSMUSG00000040852
MGI:3030753	Olfr919	olfactory receptor 919	protein coding gene	ENSMUSG00000056961
MGI:1353666	C230037E05Rik	RIKEN cDNA C230037E05 gene	unclassified gene
MGI:1347351	Ncdn	neurochondrin	protein coding gene	ENSMUSG00000028833
MGI:1914544	Ikbkap	inhibitor of kappa light polypeptide enhancer in B cells, kinase complex-associated protein	protein coding gene	ENSMUSG00000028431
MGI:2159682	Havcr2	hepatitis A virus cellular receptor 2	protein coding gene	ENSMUSG00000020399
MGI:1916211	Phkg2	phosphorylase kinase, gamma 2 (testis)	protein coding gene	ENSMUSG00000030815
MGI:1934923	Ifitm5	interferon induced transmembrane protein 5	protein coding gene	ENSMUSG00000025489
MGI:103062	Stat4	signal transducer and activator of transcription 4	protein coding gene	ENSMUSG00000062939
MGI:1922462	Rnf121	ring finger protein 121	protein coding gene	ENSMUSG00000070426
MGI:107543	Sox17	SRY (sex determining region Y)-box 17	protein coding gene	ENSMUSG00000025902
MGI:1916356	Stoml1	stomatin-like 1	protein coding gene	ENSMUSG00000032333
MGI:1929260	Mtch2	mitochondrial carrier homolog 2 (C. elegans)	protein coding gene	ENSMUSG00000027282
MGI:1344367	Grem2	gremlin 2, DAN family BMP antagonist	protein coding gene	ENSMUSG00000050069
MGI:1338016	Ngfrap1	nerve growth factor receptor (TNFRSF16) associated protein 1	protein coding gene	ENSMUSG00000046432
MGI:2685397	Rc3h1	RING CCCH (C3H) domains 1	protein coding gene	ENSMUSG00000040423
MGI:3033111	Mrgpra8	MAS-related GPR, member A8	protein coding gene
MGI:1918132	Armc3	armadillo repeat containing 3	protein coding gene	ENSMUSG00000037683
MGI:96192	Hoxc10	homeobox C10	protein coding gene	ENSMUSG00000022484
MGI:2441679	Abcc12	ATP-binding cassette, sub-family C (CFTR/MRP), member 12	protein coding gene	ENSMUSG00000036872
MGI:2180003	Xpnpep1	X-prolyl aminopeptidase (aminopeptidase P) 1, soluble	protein coding gene	ENSMUSG00000025027
MGI:1917259	Ssty2	spermiogenesis specific transcript on the Y 2	protein coding gene	ENSMUSG00000095302
MGI:3031173	Olfr1339	olfactory receptor 1339	protein coding gene	ENSMUSG00000070820
MGI:1917723	Rapgef4	Rap guanine nucleotide exchange factor (GEF) 4	protein coding gene	ENSMUSG00000049044
MGI:2442714	D030002E05Rik	RIKEN cDNA D030002E05 gene	unclassified gene
MGI:1929813	Cacna2d2	calcium channel, voltage-dependent, alpha 2/delta subunit 2	protein coding gene	ENSMUSG00000010066
MGI:1337131	Rev3l	REV3-like, catalytic subunit of DNA polymerase zeta RAD54 like (S. cerevisiae)	protein coding gene	ENSMUSG00000019841
MGI:2444609	Nlgn3	neuroligin 3	protein coding gene	ENSMUSG00000031302
MGI:99923	Kcnma1	potassium large conductance calcium-activated channel, subfamily M, alpha member 1	protein coding gene	ENSMUSG00000063142
MGI:1923904	Upp2	uridine phosphorylase 2	protein coding gene	ENSMUSG00000026839
MGI:109330	Prop1	paired like homeodomain factor 1	protein coding gene	ENSMUSG00000044542
MGI:95654	Gart	phosphoribosylglycinamide formyltransferase	protein coding gene	ENSMUSG00000022962
MGI:98923	Vav1	vav 1 oncogene	protein coding gene	ENSMUSG00000034116
MGI:3053094	Zfp213	zinc finger protein 213	protein coding gene	ENSMUSG00000071256
MGI:1861727	Dkc1	dyskeratosis congenita 1, dyskerin	protein coding gene	ENSMUSG00000031403
MGI:2669033	Tmc3	transmembrane channel-like gene family 3	protein coding gene	ENSMUSG00000038540
MGI:88450	Col17a1	collagen, type XVII, alpha 1	protein coding gene	ENSMUSG00000025064
MGI:1352498	Ndrg2	N-myc downstream regulated gene 2	protein coding gene	ENSMUSG00000004558
MGI:1352463	Nr1h2	nuclear receptor subfamily 1, group H, member 2	protein coding gene	ENSMUSG00000060601
MGI:1916953	Oxnad1	oxidoreductase NAD-binding domain containing 1	protein coding gene	ENSMUSG00000021906
MGI:1858227	Cdkl2	cyclin-dependent kinase-like 2 (CDC2-related kinase)	protein coding gene	ENSMUSG00000029403
MGI:2443793	6430548M08Rik	RIKEN cDNA 6430548M08 gene	protein coding gene	ENSMUSG00000031824
MGI:1917111	2010003K11Rik	RIKEN cDNA 2010003K11 gene	protein coding gene	ENSMUSG00000042041
MGI:1095412	Unc5c	unc-5 homolog C (C. elegans)	protein coding gene	ENSMUSG00000059921
MGI:1930150	Popdc2	popeye domain containing 2	protein coding gene	ENSMUSG00000022803
MGI:1098686	Tmc6	transmembrane channel-like gene family 6	protein coding gene	ENSMUSG00000025572
MGI:2447770	BC030500	cDNA sequence BC030500	protein coding gene	ENSMUSG00000049946
MGI:99892	Lama1	laminin, alpha 1	protein coding gene	ENSMUSG00000032796
MGI:1924223	Fbxo21	F-box protein 21	protein coding gene	ENSMUSG00000032898
MGI:2135874	Cpn1	carboxypeptidase N, polypeptide 1	protein coding gene	ENSMUSG00000025196
MGI:2141101	Depdc5	DEP domain containing 5	protein coding gene	ENSMUSG00000037426
MGI:1933820	Jam2	junction adhesion molecule 2	protein coding gene	ENSMUSG00000053062
MGI:1349183	Ccl21a	chemokine (C-C motif) ligand 21A (serine)	protein coding gene	ENSMUSG00000094686
MGI:2679531	Hapln4	hyaluronan and proteoglycan link protein 4	protein coding gene	ENSMUSG00000007594
MGI:1913736	Acot11	acyl-CoA thioesterase 11	protein coding gene	ENSMUSG00000034853
MGI:1917347	Sash1	SAM and SH3 domain containing 1	protein coding gene	ENSMUSG00000015305
MGI:2673679	Ell3	elongation factor RNA polymerase II-like 3	protein coding gene	ENSMUSG00000027246
MGI:109249	Adamts1	a disintegrin-like and metallopeptidase (reprolysin type) with thrombospondin type 1 motif, 1	protein coding gene	ENSMUSG00000022893
MGI:101836	Traf1	TNF receptor-associated factor 1	protein coding gene	ENSMUSG00000026875
MGI:1353593	Lcmt1	leucine carboxyl methyltransferase 1	protein coding gene	ENSMUSG00000030763
MGI:105383	Il18r1	interleukin 18 receptor 1	protein coding gene	ENSMUSG00000026070
MGI:1918702	Ankrd40	ankyrin repeat domain 40	protein coding gene	ENSMUSG00000020864
MGI:96432	Igf1	insulin-like growth factor 1	protein coding gene	ENSMUSG00000020053
MGI:1859652	Mtx2	metaxin 2	protein coding gene	ENSMUSG00000027099
MGI:3031072	Olfr1238	olfactory receptor 1238	protein coding gene	ENSMUSG00000075089
MGI:95576	Fpgs	folylpolyglutamyl synthetase	protein coding gene	ENSMUSG00000009566
MGI:1926233	Fibp	fibroblast growth factor (acidic) intracellular binding protein	protein coding gene	ENSMUSG00000024911
MGI:1338026	Tom1	target of myb1 homolog (chicken)	protein coding gene	ENSMUSG00000042870
MGI:2442190	Camk1d	calcium/calmodulin-dependent protein kinase ID	protein coding gene	ENSMUSG00000039145
MGI:1095413	Lfng	LFNG O-fucosylpeptide 3-beta-N-acetylglucosaminyltransferase	protein coding gene	ENSMUSG00000029570
MGI:106178	Svs6	seminal vesicle secretory protein 6	protein coding gene	ENSMUSG00000017000
MGI:3612190	Trim72	tripartite motif-containing 72	protein coding gene	ENSMUSG00000042828
MGI:1921727	4933427D14Rik	RIKEN cDNA 4933427D14 gene	protein coding gene	ENSMUSG00000020807
MGI:1922816	Ing5	inhibitor of growth family, member 5	protein coding gene	ENSMUSG00000026283
MGI:2443927	D930030O05Rik	RIKEN cDNA D930030O05 gene	unclassified non-coding RNA gene
MGI:98367	Sox5	SRY (sex determining region Y)-box 5	protein coding gene	ENSMUSG00000041540
MGI:1913961	Sbds	Shwachman-Bodian-Diamond syndrome homolog (human)	protein coding gene	ENSMUSG00000025337
MGI:95760	Slc6a9	solute carrier family 6 (neurotransmitter transporter, glycine), member 9	protein coding gene	ENSMUSG00000028542
MGI:2180801	Atp13a1	ATPase type 13A1	protein coding gene	ENSMUSG00000031862
MGI:1309453	Sart1	squamous cell carcinoma antigen recognized by T cells 1	protein coding gene	ENSMUSG00000039148
MGI:104606	Rab34	RAB34, member RAS oncogene family	protein coding gene	ENSMUSG00000002059
MGI:1855698	Reck	reversion-inducing-cysteine-rich protein with kazal motifs	protein coding gene	ENSMUSG00000028476
MGI:1925764	Arhgap10	Rho GTPase activating protein 10	protein coding gene	ENSMUSG00000037148
MGI:88105	Atp1a1	ATPase, Na+/K+ transporting, alpha 1 polypeptide	protein coding gene	ENSMUSG00000033161
MGI:2685325	Hspb6	heat shock protein, alpha-crystallin-related, B6	protein coding gene	ENSMUSG00000036854
MGI:1913386	Znrd1	zinc ribbon domain containing, 1	protein coding gene	ENSMUSG00000036315
MGI:1927232	Rab13	RAB13, member RAS oncogene family	protein coding gene	ENSMUSG00000027935
MGI:2444188	Dgkh	diacylglycerol kinase, eta	protein coding gene	ENSMUSG00000034731
MGI:1346523	Sgcb	sarcoglycan, beta (dystrophin-associated glycoprotein)	protein coding gene	ENSMUSG00000029156
MGI:1915332	Dusp19	dual specificity phosphatase 19	protein coding gene	ENSMUSG00000027001
MGI:107164	Ppp3ca	protein phosphatase 3, catalytic subunit, alpha isoform	protein coding gene	ENSMUSG00000028161
MGI:1913934	Tceal8	transcription elongation factor A (SII)-like 8	protein coding gene	ENSMUSG00000051579
MGI:1913605	Gmpr	guanosine monophosphate reductase	protein coding gene	ENSMUSG00000000253
MGI:1913526	1810009A15Rik	RIKEN cDNA 1810009A15 gene	protein coding gene	ENSMUSG00000071653
MGI:109372	Cbx5	chromobox 5	protein coding gene	ENSMUSG00000009575
MGI:1341299	Dnm3	dynamin 3	protein coding gene	ENSMUSG00000040265
MGI:1918982	Vps11	vacuolar protein sorting 11 (yeast)	protein coding gene	ENSMUSG00000032127
MGI:1889575	Adar	adenosine deaminase, RNA-specific	protein coding gene	ENSMUSG00000027951
MGI:894323	Ranbp2	RAN binding protein 2	protein coding gene	ENSMUSG00000003226
MGI:104982	Cebpg	CCAAT/enhancer binding protein (C/EBP), gamma	protein coding gene	ENSMUSG00000056216
MGI:2152434	Crip3	cysteine-rich protein 3	protein coding gene	ENSMUSG00000023968
MGI:2388708	Abca14	ATP-binding cassette, sub-family A (ABC1), member 14	protein coding gene	ENSMUSG00000062017
MGI:1919936	Usp24	ubiquitin specific peptidase 24	protein coding gene	ENSMUSG00000028514
MGI:1314883	Tnfrsf1b	tumor necrosis factor receptor superfamily, member 1b	protein coding gene	ENSMUSG00000028599
MGI:1859271	Htatip2	HIV-1 Tat interactive protein 2	protein coding gene	ENSMUSG00000039745
MGI:1925490	Cst11	cystatin 11	protein coding gene	ENSMUSG00000036958
MGI:1923576	Exosc4	exosome component 4	protein coding gene	ENSMUSG00000034259
MGI:1922875	Mageh1	melanoma antigen, family H, 1	protein coding gene	ENSMUSG00000047238
MGI:1096880	Phlda1	pleckstrin homology-like domain, family A, member 1	protein coding gene	ENSMUSG00000020205
MGI:107379	Gstt1	glutathione S-transferase, theta 1	protein coding gene	ENSMUSG00000001663
MGI:1914356	Zbtb8os	zinc finger and BTB domain containing 8 opposite strand	protein coding gene	ENSMUSG00000057572
MGI:1859307	Unc93b1	unc-93 homolog B1 (C. elegans)	protein coding gene	ENSMUSG00000036908
MGI:1915363	Cops8	COP9 signalosome subunit 8	protein coding gene	ENSMUSG00000034432
MGI:3030646	Olfr812	olfactory receptor 812	protein coding gene	ENSMUSG00000049052
MGI:1346345	Map2k5	mitogen-activated protein kinase kinase 5	protein coding gene	ENSMUSG00000058444
MGI:104960	Tnfaip2	tumor necrosis factor, alpha-induced protein 2	protein coding gene	ENSMUSG00000021281
MGI:1918767	9030624J02Rik	RIKEN cDNA 9030624J02 gene	protein coding gene	ENSMUSG00000030982
MGI:87888	Chrna4	cholinergic receptor, nicotinic, alpha polypeptide 4	protein coding gene	ENSMUSG00000027577
MGI:97579	Phkg1	phosphorylase kinase gamma 1	protein coding gene	ENSMUSG00000025537
MGI:1341092	Fhl3	four and a half LIM domains 3	protein coding gene	ENSMUSG00000032643
MGI:1915155	Ppm1m	protein phosphatase 1M	protein coding gene	ENSMUSG00000020253
MGI:102964	Srprb	signal recognition particle receptor, B subunit	protein coding gene	ENSMUSG00000032553
MGI:1101779	Thbs4	thrombospondin 4	protein coding gene	ENSMUSG00000021702
MGI:3030654	Olfr820	olfactory receptor 820	protein coding gene	ENSMUSG00000048745
MGI:109450	Frat1	frequently rearranged in advanced T cell lymphomas	protein coding gene	ENSMUSG00000067199
MGI:109263	Tsn	translin	protein coding gene	ENSMUSG00000026374
MGI:2443272	B230354K17Rik	RIKEN cDNA B230354K17 gene	lincRNA gene	ENSMUSG00000097119
MGI:1858494	Bok	BCL2-related ovarian killer	protein coding gene	ENSMUSG00000026278
MGI:2384308	Pdk3	pyruvate dehydrogenase kinase, isoenzyme 3	protein coding gene	ENSMUSG00000035232
MGI:104854	Zfp91	zinc finger protein 91	protein coding gene	ENSMUSG00000024695
MGI:1916818	Vkorc1l1	vitamin K epoxide reductase complex, subunit 1-like 1	protein coding gene	ENSMUSG00000066735
MGI:103307	Cacnb3	calcium channel, voltage-dependent, beta 3 subunit	protein coding gene	ENSMUSG00000003352
MGI:95852	Gss	glutathione synthetase	protein coding gene	ENSMUSG00000027610
MGI:1913448	Them5	thioesterase superfamily member 5	protein coding gene	ENSMUSG00000028148
MGI:108087	Hars	histidyl-tRNA synthetase	protein coding gene	ENSMUSG00000001380
MGI:2442524	Heatr1	HEAT repeat containing 1	protein coding gene	ENSMUSG00000050244
MGI:1350933	Bcap31	B cell receptor associated protein 31	protein coding gene	ENSMUSG00000002015
MGI:1860493	Arhgef7	Rho guanine nucleotide exchange factor (GEF7)	protein coding gene	ENSMUSG00000031511
MGI:103249	Calm3	calmodulin 3	protein coding gene	ENSMUSG00000019370
MGI:3039566	BC048644	cDNA sequence BC048644	antisense lncRNA gene	ENSMUSG00000074052
MGI:1333865	Rfxank	regulatory factor X-associated ankyrin-containing protein	protein coding gene	ENSMUSG00000036120
MGI:1923972	Ckmt2	creatine kinase, mitochondrial 2	protein coding gene	ENSMUSG00000021622
MGI:1891826	Tubd1	tubulin, delta 1	protein coding gene	ENSMUSG00000020513
MGI:1923001	Ipo4	importin 4	protein coding gene	ENSMUSG00000002319
MGI:2663619	Hcfc1r1	host cell factor C1 regulator 1 (XPO1-dependent)	protein coding gene	ENSMUSG00000023904
MGI:3582583	Sprn	shadow of prion protein	protein coding gene	ENSMUSG00000045733
MGI:88269	Car2	carbonic anhydrase 2	protein coding gene	ENSMUSG00000027562
MGI:95491	Fbp2	fructose bisphosphatase 2	protein coding gene	ENSMUSG00000021456
MGI:107487	Pxmp2	peroxisomal membrane protein 2	protein coding gene	ENSMUSG00000029499
MGI:109392	Esr2	estrogen receptor 2 (beta)	protein coding gene	ENSMUSG00000021055
MGI:97548	Pfkm	phosphofructokinase, muscle	protein coding gene	ENSMUSG00000033065
MGI:1345669	Gtf2h2	general transcription factor II H, polypeptide 2	protein coding gene	ENSMUSG00000021639
MGI:96567	Impdh1	inosine 5'-phosphate dehydrogenase 1	protein coding gene	ENSMUSG00000003500
MGI:1914701	Pkp2	plakophilin 2	protein coding gene	ENSMUSG00000041957
MGI:2447460	Vgll2	vestigial like 2 homolog (Drosophila)	protein coding gene	ENSMUSG00000049641
MGI:1922242	4930487H11Rik	RIKEN cDNA 4930487H11 gene	lncRNA gene
MGI:1859650	Ramp2	receptor (calcitonin) activity modifying protein 2	protein coding gene	ENSMUSG00000001240
MGI:103285	Atp6v1b1	ATPase, H+ transporting, lysosomal V1 subunit B1	protein coding gene	ENSMUSG00000006269
MGI:2660880	Gmppb	GDP-mannose pyrophosphorylase B	protein coding gene	ENSMUSG00000070284
MGI:107202	Atm	ataxia telangiectasia mutated	protein coding gene	ENSMUSG00000034218
MGI:1329037	Strap	serine/threonine kinase receptor associated protein	protein coding gene	ENSMUSG00000030224
MGI:1351316	Olfr154	olfactory receptor 154	protein coding gene	ENSMUSG00000075212
MGI:1917497	Psmd1	proteasome (prosome, macropain) 26S subunit, non-ATPase, 1	protein coding gene	ENSMUSG00000026229
MGI:102896	Sult1a1	sulfotransferase family 1A, phenol-preferring, member 1	protein coding gene	ENSMUSG00000030711
MGI:1914457	Lsm1	LSM1 homolog, U6 small nuclear RNA associated (S. cerevisiae)	protein coding gene	ENSMUSG00000037296
MGI:1920904	Ccrl2	chemokine (C-C motif) receptor-like 2	protein coding gene	ENSMUSG00000043953
MGI:2180216	Neto1	neuropilin (NRP) and tolloid (TLL)-like 1	protein coding gene	ENSMUSG00000050321
MGI:109344	Eya1	EYA transcriptional coactivator and phosphatase 1	protein coding gene	ENSMUSG00000025932
MGI:1920971	1110017D15Rik	RIKEN cDNA 1110017D15 gene	protein coding gene	ENSMUSG00000028441
MGI:108186	Aldh7a1	aldehyde dehydrogenase family 7, member A1	protein coding gene	ENSMUSG00000053644
MGI:1196259	Tnfsf12	tumor necrosis factor (ligand) superfamily, member 12	protein coding gene	ENSMUSG00000097328
MGI:109482	Cacna1a	calcium channel, voltage-dependent, P/Q type, alpha 1A subunit	protein coding gene	ENSMUSG00000034656
MGI:1919794	Exosc6	exosome component 6	protein coding gene
MGI:96159	Hmgcr	3-hydroxy-3-methylglutaryl-Coenzyme A reductase	protein coding gene	ENSMUSG00000021670
MGI:1914323	Pi4k2b	phosphatidylinositol 4-kinase type 2 beta	protein coding gene	ENSMUSG00000029186
MGI:1338002	Gdap1	ganglioside-induced differentiation-associated-protein 1	protein coding gene	ENSMUSG00000025777
MGI:2676551	Plekhg1	pleckstrin homology domain containing, family G (with RhoGef domain) member 1	protein coding gene	ENSMUSG00000040624
MGI:97233	Mup1	major urinary protein 1	protein coding gene	ENSMUSG00000078683
MGI:95413	Ercc2	excision repair cross-complementing rodent repair deficiency, complementation group 2	protein coding gene	ENSMUSG00000030400
MGI:88355	Cdh2	cadherin 2	protein coding gene	ENSMUSG00000024304
MGI:2443777	9530009G21Rik	RIKEN cDNA 9530009G21 gene	unclassified gene
MGI:3030375	Olfr541	olfactory receptor 541	protein coding gene	ENSMUSG00000057997
MGI:95275	Ebf1	early B cell factor 1	protein coding gene	ENSMUSG00000057098
MGI:2149780	Gtf2ird2	GTF2I repeat domain containing 2	protein coding gene	ENSMUSG00000015942
MGI:2442738	9130023H24Rik	RIKEN cDNA 9130023H24 gene	protein coding gene	ENSMUSG00000062944
MGI:3030640	Olfr806	olfactory receptor 806	protein coding gene	ENSMUSG00000071065
MGI:3036247	Lmtk2	lemur tyrosine kinase 2	protein coding gene	ENSMUSG00000038970
MGI:1914344	Abhd2	abhydrolase domain containing 2	protein coding gene	ENSMUSG00000039202
MGI:1919750	Ier5l	immediate early response 5-like	protein coding gene	ENSMUSG00000089762
MGI:3030369	Olfr535	olfactory receptor 535	protein coding gene	ENSMUSG00000063230
MGI:1914546	Socs4	suppressor of cytokine signaling 4	protein coding gene	ENSMUSG00000048379
MGI:1913944	Uqcrfs1	ubiquinol-cytochrome c reductase, Rieske iron-sulfur polypeptide 1	protein coding gene	ENSMUSG00000038462
MGI:1915436	4632427E13Rik	RIKEN cDNA 4632427E13 gene	antisense lncRNA gene	ENSMUSG00000074024
MGI:1314891	Tnfrsf11a	tumor necrosis factor receptor superfamily, member 11a, NFKB activator	protein coding gene	ENSMUSG00000026321
MGI:102918	Dgkq	diacylglycerol kinase, theta	protein coding gene	ENSMUSG00000004815
MGI:3031122	Olfr1288	olfactory receptor 1288	protein coding gene	ENSMUSG00000044039
MGI:104842	Coil	coilin	protein coding gene	ENSMUSG00000033983
MGI:104842	Coil	coilin	protein coding gene	ENSMUSG00000103316
MGI:1858898	Psmd10	proteasome (prosome, macropain) 26S subunit, non-ATPase, 10	protein coding gene	ENSMUSG00000031429
MGI:2442474	Dgkb	diacylglycerol kinase, beta	protein coding gene	ENSMUSG00000036095
MGI:1924933	Ehmt1	euchromatic histone methyltransferase 1	protein coding gene	ENSMUSG00000036893
MGI:88451	Col18a1	collagen, type XVIII, alpha 1	protein coding gene	ENSMUSG00000001435
MGI:109182	Acat3	acetyl-Coenzyme A acetyltransferase 3	protein coding gene	ENSMUSG00000062480
MGI:95453	Smarcad1	SWI/SNF-related, matrix-associated actin-dependent regulator of chromatin, subfamily a, containing DEAD/H box 1	protein coding gene	ENSMUSG00000029920
MGI:102934	Scx	scleraxis	protein coding gene	ENSMUSG00000034161
MGI:2447348	Phospho1	phosphatase, orphan 1	protein coding gene	ENSMUSG00000050860
MGI:1918833	9130008F23Rik	RIKEN cDNA 9130008F23 gene	protein coding gene	ENSMUSG00000054951
MGI:1919379	Pex13	peroxisomal biogenesis factor 13	protein coding gene	ENSMUSG00000020283
MGI:1338759	Sec22b	SEC22 homolog B, vesicle trafficking protein	protein coding gene	ENSMUSG00000027879
MGI:1339758	Csf1r	colony stimulating factor 1 receptor	protein coding gene	ENSMUSG00000024621
MGI:1332235	Nrf1	nuclear respiratory factor 1	protein coding gene	ENSMUSG00000058440
MGI:3031060	Olfr1226	olfactory receptor 1226	protein coding gene	ENSMUSG00000075097
MGI:2138865	Dlgap4	discs, large homolog-associated protein 4 (Drosophila)	protein coding gene	ENSMUSG00000061689
MGI:109172	Dspp	dentin sialophosphoprotein	protein coding gene	ENSMUSG00000053268
MGI:1306824	Suclg2	succinate-Coenzyme A ligase, GDP-forming, beta subunit	protein coding gene	ENSMUSG00000061838
MGI:87882	Acp2	acid phosphatase 2, lysosomal	protein coding gene	ENSMUSG00000002103
MGI:1921257	Btbd11	BTB (POZ) domain containing 11	protein coding gene	ENSMUSG00000020042
MGI:1916851	Dab2ip	disabled 2 interacting protein	protein coding gene	ENSMUSG00000026883
MGI:1913808	Lars	leucyl-tRNA synthetase	protein coding gene	ENSMUSG00000024493
MGI:96599	Itga1	integrin alpha 1	protein coding gene	ENSMUSG00000042284
MGI:3030185	Olfr351	olfactory receptor 351	protein coding gene	ENSMUSG00000075383
MGI:2137677	Sfxn1	sideroflexin 1	protein coding gene	ENSMUSG00000021474
MGI:107561	Sema3b	sema domain, immunoglobulin domain (Ig), short basic domain, secreted, (semaphorin) 3B	protein coding gene	ENSMUSG00000057969
MGI:1922168	Iqca	IQ motif containing with AAA domain	protein coding gene	ENSMUSG00000026301
MGI:3031109	Olfr1275	olfactory receptor 1275	protein coding gene	ENSMUSG00000074966
MGI:1351342	Grm5	glutamate receptor, metabotropic 5	protein coding gene	ENSMUSG00000049583
MGI:95595	Fv1	Friend virus susceptibility 1	protein coding gene	ENSMUSG00000070583
MGI:1333791	Artn	artemin	protein coding gene	ENSMUSG00000028539
MGI:1270860	Plscr2	phospholipid scramblase 2	protein coding gene	ENSMUSG00000032372
MGI:1923705	2310067E19Rik	RIKEN cDNA 2310067E19 gene	unclassified gene
MGI:1861723	Ctsr	cathepsin R	protein coding gene	ENSMUSG00000055679
MGI:2149481	Cygb	cytoglobin	protein coding gene	ENSMUSG00000020810
MGI:1306775	Sucla2	succinate-Coenzyme A ligase, ADP-forming, beta subunit	protein coding gene	ENSMUSG00000022110
MGI:2135962	Gorasp2	golgi reassembly stacking protein 2	protein coding gene	ENSMUSG00000014959
MGI:2137229	Mrpl43	mitochondrial ribosomal protein L43	protein coding gene	ENSMUSG00000025208
MGI:96186	Hoxb5	homeobox B5	protein coding gene	ENSMUSG00000038700
MGI:105388	Cdkn2c	cyclin-dependent kinase inhibitor 2C (p18, inhibits CDK4)	protein coding gene	ENSMUSG00000028551
MGI:2151055	Cnnm3	cyclin M3	protein coding gene	ENSMUSG00000001138
MGI:1923120	Tcam1	testicular cell adhesion molecule 1	protein coding gene	ENSMUSG00000020712
MGI:1098275	Gse1	genetic suppressor element 1	protein coding gene	ENSMUSG00000031822
MGI:2443154	Cnot6l	CCR4-NOT transcription complex, subunit 6-like	protein coding gene	ENSMUSG00000034724
MGI:95915	H2-M3	histocompatibility 2, M region locus 3	protein coding gene	ENSMUSG00000016206
MGI:1925487	5330439M10Rik	RIKEN cDNA 5330439M10 gene	unclassified non-coding RNA gene
MGI:1918846	Ms4a7	membrane-spanning 4-domains, subfamily A, member 7	protein coding gene	ENSMUSG00000024672
MGI:1920081	Dhx30	DEAH (Asp-Glu-Ala-His) box polypeptide 30	protein coding gene	ENSMUSG00000032480
MGI:1920081	Dhx30	DEAH (Asp-Glu-Ala-His) box polypeptide 30	protein coding gene	ENSMUSG00000103235
MGI:1920081	Dhx30	DEAH (Asp-Glu-Ala-His) box polypeptide 30	protein coding gene	ENSMUSG00000104300
MGI:2683293	Serpinb3b	serine (or cysteine) peptidase inhibitor, clade B (ovalbumin), member 3B	protein coding gene	ENSMUSG00000073602
MGI:98886	U2af2	U2 small nuclear ribonucleoprotein auxiliary factor (U2AF) 2	protein coding gene	ENSMUSG00000030435
MGI:3031092	Olfr1258	olfactory receptor 1258	protein coding gene	ENSMUSG00000049149
MGI:1891831	Sfn	stratifin	protein coding gene	ENSMUSG00000047281
MGI:1337063	Ap4m1	adaptor-related protein complex AP-4, mu 1	protein coding gene	ENSMUSG00000019518
MGI:97388	Nucb1	nucleobindin 1	protein coding gene	ENSMUSG00000030824
MGI:1913521	Tmem126a	transmembrane protein 126A	protein coding gene	ENSMUSG00000030615
MGI:97312	Nfkb1	nuclear factor of kappa light polypeptide gene enhancer in B cells 1, p105	protein coding gene	ENSMUSG00000028163
MGI:97750	Ppib	peptidylprolyl isomerase B	protein coding gene	ENSMUSG00000032383
MGI:97815	Ptprs	protein tyrosine phosphatase, receptor type, S	protein coding gene	ENSMUSG00000013236
MGI:1915340	Yif1a	Yip1 interacting factor homolog A (S. cerevisiae)	protein coding gene	ENSMUSG00000024875
MGI:1918929	Atp5h	ATP synthase, H+ transporting, mitochondrial F0 complex, subunit D	protein coding gene	ENSMUSG00000034566
MGI:1353433	Timm8a1	translocase of inner mitochondrial membrane 8A1	protein coding gene	ENSMUSG00000048007
MGI:2685995	Taar8b	trace amine-associated receptor 8B	protein coding gene	ENSMUSG00000100186
MGI:2148800	Aipl1	aryl hydrocarbon receptor-interacting protein-like 1	protein coding gene	ENSMUSG00000040554
MGI:88295	Cacna2d1	calcium channel, voltage-dependent, alpha2/delta subunit 1	protein coding gene	ENSMUSG00000040118
MGI:88578	Cycs	cytochrome c, somatic	protein coding gene	ENSMUSG00000063694
MGI:1345186	Blmh	bleomycin hydrolase	protein coding gene	ENSMUSG00000020840
MGI:2387215	Erlin2	ER lipid raft associated 2	protein coding gene	ENSMUSG00000031483
MGI:1321390	Enpp2	ectonucleotide pyrophosphatase/phosphodiesterase 2	protein coding gene	ENSMUSG00000022425
MGI:107430	Gdnf	glial cell line derived neurotrophic factor	protein coding gene	ENSMUSG00000022144
MGI:1922391	Rasd2	RASD family, member 2	protein coding gene	ENSMUSG00000034472
MGI:99559	Mfap2	microfibrillar-associated protein 2	protein coding gene	ENSMUSG00000060572
MGI:103027	Tarbp2	TAR (HIV) RNA binding protein 2	protein coding gene	ENSMUSG00000023051
MGI:108083	Kcnq1	potassium voltage-gated channel, subfamily Q, member 1	protein coding gene	ENSMUSG00000009545
MGI:1353494	Akr1b3	aldo-keto reductase family 1, member B3 (aldose reductase)	protein coding gene	ENSMUSG00000001642
MGI:2442663	Hectd2	HECT domain containing 2	protein coding gene	ENSMUSG00000041180
MGI:1202306	Hcrt	hypocretin	protein coding gene	ENSMUSG00000045471
MGI:107177	Hsd17b3	hydroxysteroid (17-beta) dehydrogenase 3	protein coding gene	ENSMUSG00000033122
MGI:1351511	Psmd7	proteasome (prosome, macropain) 26S subunit, non-ATPase, 7	protein coding gene	ENSMUSG00000039067
MGI:1915918	Klk5	kallikrein related-peptidase 5	protein coding gene	ENSMUSG00000074155
MGI:1930153	Popdc3	popeye domain containing 3	protein coding gene	ENSMUSG00000019848
MGI:1914783	Ppfibp1	PTPRF interacting protein, binding protein 1 (liprin beta 1)	protein coding gene	ENSMUSG00000016487
MGI:1891190	Ctsz	cathepsin Z	protein coding gene	ENSMUSG00000016256
MGI:1194908	Nfkbie	nuclear factor of kappa light polypeptide gene enhancer in B cells inhibitor, epsilon	protein coding gene	ENSMUSG00000023947
MGI:98858	Psmd3	proteasome (prosome, macropain) 26S subunit, non-ATPase, 3	protein coding gene	ENSMUSG00000017221
MGI:3030258	Olfr424	olfactory receptor 424	protein coding gene	ENSMUSG00000051528
MGI:105368	Atp2b2	ATPase, Ca++ transporting, plasma membrane 2	protein coding gene	ENSMUSG00000030302
MGI:1913997	4933400A11Rik	RIKEN cDNA 4933400A11 gene	protein coding gene	ENSMUSG00000055357
MGI:1923035	Klhl24	kelch-like 24	protein coding gene	ENSMUSG00000062901
MGI:106442	Vkorc1	vitamin K epoxide reductase complex, subunit 1	protein coding gene	ENSMUSG00000096145
MGI:106657	Trim21	tripartite motif-containing 21	protein coding gene	ENSMUSG00000030966
MGI:96160	Hmga1	high mobility group AT-hook 1	protein coding gene	ENSMUSG00000046711
MGI:87947	Adssl1	adenylosuccinate synthetase like 1	protein coding gene	ENSMUSG00000011148
MGI:98795	Tpbpa	trophoblast specific protein alpha	protein coding gene	ENSMUSG00000033834
MGI:1349385	Dysf	dysferlin	protein coding gene	ENSMUSG00000033788
MGI:109493	Rab33a	RAB33A, member RAS oncogene family	protein coding gene	ENSMUSG00000031104
MGI:1313276	Vamp1	vesicle-associated membrane protein 1	protein coding gene	ENSMUSG00000030337
MGI:2443049	D230025D16Rik	RIKEN cDNA D230025D16 gene	protein coding gene	ENSMUSG00000031889
MGI:95814	Grik1	glutamate receptor, ionotropic, kainate 1	protein coding gene	ENSMUSG00000022935
MGI:1933549	Slmap	sarcolemma associated protein	protein coding gene	ENSMUSG00000021870
MGI:104741	Nfkbia	nuclear factor of kappa light polypeptide gene enhancer in B cells inhibitor, alpha	protein coding gene	ENSMUSG00000021025
MGI:1916023	Zc3hc1	zinc finger, C3HC type 1	protein coding gene	ENSMUSG00000039130
MGI:1923138	4930573H18Rik	RIKEN cDNA 4930573H18 gene	unclassified non-coding RNA gene
MGI:1933227	Tex14	testis expressed gene 14	protein coding gene	ENSMUSG00000010342
MGI:1930075	Tfip11	tuftelin interacting protein 11	protein coding gene	ENSMUSG00000029345
MGI:1891346	Fgf20	fibroblast growth factor 20	protein coding gene	ENSMUSG00000031603
MGI:2153839	Hps3	Hermansky-Pudlak syndrome 3	protein coding gene	ENSMUSG00000027615
MGI:3030560	Olfr726	olfactory receptor 726	protein coding gene	ENSMUSG00000060523
MGI:1914058	9030624G23Rik	RIKEN cDNA 9030624G23 gene	protein coding gene	ENSMUSG00000073158
MGI:103225	Cyp4b1	cytochrome P450, family 4, subfamily b, polypeptide 1	protein coding gene	ENSMUSG00000028713
MGI:98541	Tcp10a	t-complex protein 10a	protein coding gene	ENSMUSG00000071322
MGI:1353438	Mapk12	mitogen-activated protein kinase 12	protein coding gene	ENSMUSG00000022610
MGI:1923908	1700123K08Rik	RIKEN cDNA 1700123K08 gene	protein coding gene	ENSMUSG00000029526
MGI:1349389	Gcat	glycine C-acetyltransferase (2-amino-3-ketobutyrate-coenzyme A ligase)	protein coding gene	ENSMUSG00000006378
MGI:1861735	Tmeff2	transmembrane protein with EGF-like and two follistatin-like domains 2	protein coding gene	ENSMUSG00000026109
MGI:101838	Tbp	TATA box binding protein	protein coding gene	ENSMUSG00000014767
MGI:95537	Ctgf	connective tissue growth factor	protein coding gene	ENSMUSG00000019997
MGI:1344333	Mid2	midline 2	protein coding gene	ENSMUSG00000000266
MGI:108092	Bin1	bridging integrator 1	protein coding gene	ENSMUSG00000024381
MGI:1918017	Prpf3	PRP3 pre-mRNA processing factor 3 homolog (yeast)	protein coding gene	ENSMUSG00000015748
MGI:1334458	Pex19	peroxisomal biogenesis factor 19	protein coding gene	ENSMUSG00000003464
MGI:103264	Arhgef2	rho/rac guanine nucleotide exchange factor (GEF) 2	protein coding gene	ENSMUSG00000028059
MGI:97309	Nefh	neurofilament, heavy polypeptide	protein coding gene	ENSMUSG00000020396
MGI:1346049	Hs2st1	heparan sulfate 2-O-sulfotransferase 1	protein coding gene	ENSMUSG00000040151
MGI:3030656	Olfr822	olfactory receptor 822	protein coding gene	ENSMUSG00000058251
MGI:1349481	Ing1	inhibitor of growth family, member 1	protein coding gene	ENSMUSG00000045969
MGI:97050	Mdh2	malate dehydrogenase 2, NAD (mitochondrial)	protein coding gene	ENSMUSG00000019179
MGI:1929468	Txn2	thioredoxin 2	protein coding gene	ENSMUSG00000005354
MGI:2147502	Glyat	glycine-N-acyltransferase	protein coding gene	ENSMUSG00000063683
MGI:1354738	Fbxl12	F-box and leucine-rich repeat protein 12	protein coding gene	ENSMUSG00000066892
MGI:1914803	Gstcd	glutathione S-transferase, C-terminal domain containing	protein coding gene	ENSMUSG00000028018
MGI:1920399	Clec4a3	C-type lectin domain family 4, member a3	protein coding gene	ENSMUSG00000043832
MGI:98864	Ttn	titin	protein coding gene	ENSMUSG00000051747
MGI:104724	Fdxr	ferredoxin reductase	protein coding gene	ENSMUSG00000018861
MGI:3030015	Olfr181	olfactory receptor 181	protein coding gene	ENSMUSG00000090951
MGI:107201	Zic4	zinc finger protein of the cerebellum 4	protein coding gene	ENSMUSG00000036972
MGI:2388477	Igsf11	immunoglobulin superfamily, member 11	protein coding gene	ENSMUSG00000022790
MGI:2681872	Prb1	proline-rich protein BstNI subfamily 1	protein coding gene
MGI:2135954	Nkd1	naked cuticle 1 homolog (Drosophila)	protein coding gene	ENSMUSG00000031661
MGI:2149712	Greb1	gene regulated by estrogen in breast cancer protein	protein coding gene	ENSMUSG00000036523
MGI:1920228	Cnih3	cornichon family AMPA receptor auxiliary protein 3	protein coding gene	ENSMUSG00000026514
MGI:2672853	Klhdc1	kelch domain containing 1	protein coding gene	ENSMUSG00000051890
MGI:1860295	Ftsj3	FtsJ RNA methyltransferase homolog 3 (E. coli)	protein coding gene	ENSMUSG00000020706
MGI:2684983	Ndufb6	NADH dehydrogenase (ubiquinone) 1 beta subcomplex, 6	protein coding gene	ENSMUSG00000071014
MGI:1929475	Irak1bp1	interleukin-1 receptor-associated kinase 1 binding protein 1	protein coding gene	ENSMUSG00000032251
MGI:1890480	Galnt10	UDP-N-acetyl-alpha-D-galactosamine:polypeptide N-acetylgalactosaminyltransferase 10	protein coding gene	ENSMUSG00000020520
MGI:1349412	Clec4a2	C-type lectin domain family 4, member a2	protein coding gene	ENSMUSG00000030148
MGI:1917498	Dazap1	DAZ associated protein 1	protein coding gene	ENSMUSG00000069565
MGI:1347345	Homer1	homer scaffolding protein 1	protein coding gene	ENSMUSG00000007617
MGI:1921588	Slc6a19	solute carrier family 6 (neurotransmitter transporter), member 19	protein coding gene	ENSMUSG00000021565
MGI:88449	Col15a1	collagen, type XV, alpha 1	protein coding gene	ENSMUSG00000028339
MGI:3031083	Olfr1249	olfactory receptor 1249	protein coding gene	ENSMUSG00000075079
MGI:2385095	Lzts2	leucine zipper, putative tumor suppressor 2	protein coding gene	ENSMUSG00000035342
MGI:88039	Apc	adenomatosis polyposis coli	protein coding gene	ENSMUSG00000005871
MGI:1928277	Afg3l1	AFG3-like AAA ATPase 1	protein coding gene	ENSMUSG00000031967
MGI:894332	Ebf2	early B cell factor 2	protein coding gene	ENSMUSG00000022053
MGI:2445044	Zc3h7a	zinc finger CCCH type containing 7 A	protein coding gene	ENSMUSG00000037965
MGI:1919202	2410016O06Rik	RIKEN cDNA 2410016O06 gene	protein coding gene	ENSMUSG00000046791
MGI:97281	Ncam1	neural cell adhesion molecule 1	protein coding gene	ENSMUSG00000039542
MGI:105109	Mageb3	melanoma antigen, family B, 3	protein coding gene	ENSMUSG00000074881
MGI:1351865	Slco1a5	solute carrier organic anion transporter family, member 1a5	protein coding gene	ENSMUSG00000063975
MGI:95823	Grin2d	glutamate receptor, ionotropic, NMDA2D (epsilon 4)	protein coding gene	ENSMUSG00000002771
MGI:95950	H2-T18	histocompatibility 2, T region locus 18	protein coding gene
MGI:1931324	Car15	carbonic anhydrase 15	protein coding gene	ENSMUSG00000090236
MGI:1349763	Dpysl2	dihydropyrimidinase-like 2	protein coding gene	ENSMUSG00000022048
MGI:2142195	Leng8	leukocyte receptor cluster (LRC) member 8	protein coding gene	ENSMUSG00000035545
MGI:1922832	2310035C23Rik	RIKEN cDNA 2310035C23 gene	protein coding gene	ENSMUSG00000026319
MGI:2444934	Ppargc1b	peroxisome proliferative activated receptor, gamma, coactivator 1 beta	protein coding gene	ENSMUSG00000033871
MGI:1927099	Rplp1	ribosomal protein, large, P1	protein coding gene	ENSMUSG00000007892
MGI:1920393	Wdr37	WD repeat domain 37	protein coding gene	ENSMUSG00000021147
MGI:1919810	Naalad2	N-acetylated alpha-linked acidic dipeptidase 2	protein coding gene	ENSMUSG00000043943
MGI:1917611	Lman1	lectin, mannose-binding, 1	protein coding gene	ENSMUSG00000041891
MGI:3030155	Olfr320	olfactory receptor 320	protein coding gene	ENSMUSG00000100688
MGI:1330288	Hyal3	hyaluronoglucosaminidase 3	protein coding gene	ENSMUSG00000036091
MGI:99837	Mug1	murinoglobulin 1	protein coding gene	ENSMUSG00000059908
MGI:3030752	Olfr918	olfactory receptor 918	protein coding gene	ENSMUSG00000046150
MGI:106221	Capza3	capping protein (actin filament) muscle Z-line, alpha 3	protein coding gene	ENSMUSG00000041791
MGI:1930134	Ern1	endoplasmic reticulum (ER) to nucleus signalling 1	protein coding gene	ENSMUSG00000020715
MGI:102682	Llgl1	lethal giant larvae homolog 1 (Drosophila)	protein coding gene	ENSMUSG00000020536
MGI:2140680	A430005L14Rik	RIKEN cDNA A430005L14 gene	protein coding gene	ENSMUSG00000047613
MGI:2447992	Trim63	tripartite motif-containing 63	protein coding gene	ENSMUSG00000028834
MGI:1924631	C030014I23Rik	RIKEN cDNA C030014I23 gene	lincRNA gene	ENSMUSG00000060380
MGI:1197008	Wisp1	WNT1 inducible signaling pathway protein 1	protein coding gene	ENSMUSG00000005124
MGI:88115	Atp5a1	ATP synthase, H+ transporting, mitochondrial F1 complex, alpha subunit 1	protein coding gene	ENSMUSG00000025428
MGI:107682	Ppp1r14b	protein phosphatase 1, regulatory (inhibitor) subunit 14B	protein coding gene	ENSMUSG00000056612
MGI:104772	Cdk2	cyclin-dependent kinase 2	protein coding gene	ENSMUSG00000025358
MGI:1891825	Pigb	phosphatidylinositol glycan anchor biosynthesis, class B	protein coding gene	ENSMUSG00000079469
MGI:1918560	Tbc1d9	TBC1 domain family, member 9	protein coding gene	ENSMUSG00000031709
MGI:109441	Ly6f	lymphocyte antigen 6 complex, locus F	protein coding gene	ENSMUSG00000022583
MGI:1914311	Dzip1	DAZ interacting protein 1	protein coding gene	ENSMUSG00000042156
MGI:96614	Itgb5	integrin beta 5	protein coding gene	ENSMUSG00000022817
MGI:1342279	Aicda	activation-induced cytidine deaminase	protein coding gene	ENSMUSG00000040627
MGI:2682634	Enpp4	ectonucleotide pyrophosphatase/phosphodiesterase 4	protein coding gene	ENSMUSG00000023961
MGI:2442112	Cxxc4	CXXC finger 4	protein coding gene	ENSMUSG00000044365
MGI:106658	Srf	serum response factor	protein coding gene	ENSMUSG00000015605
MGI:3030844	Olfr1010	olfactory receptor 1010	protein coding gene	ENSMUSG00000100909
MGI:1925791	Asb8	ankyrin repeat and SOCS box-containing 8	protein coding gene	ENSMUSG00000048175
MGI:107930	Pip5k1b	phosphatidylinositol-4-phosphate 5-kinase, type 1 beta	protein coding gene	ENSMUSG00000024867
MGI:1916943	Pof1b	premature ovarian failure 1B	protein coding gene	ENSMUSG00000034607
MGI:1333783	Ccs	copper chaperone for superoxide dismutase	protein coding gene	ENSMUSG00000034108
MGI:1925482	Trappc6b	trafficking protein particle complex 6B	protein coding gene	ENSMUSG00000020993
MGI:2681271	Pigl	phosphatidylinositol glycan anchor biosynthesis, class L	protein coding gene	ENSMUSG00000014245
MGI:2141773	E330021D16Rik	RIKEN cDNA E330021D16 gene	protein coding gene	ENSMUSG00000045291
MGI:1913398	Dnajc15	DnaJ heat shock protein family (Hsp40) member C15	protein coding gene	ENSMUSG00000022013
MGI:3031344	Olfr1510	olfactory receptor 1510	protein coding gene	ENSMUSG00000063106
MGI:3030880	Olfr1046	olfactory receptor 1046	protein coding gene	ENSMUSG00000075197
MGI:1346307	Nr1i3	nuclear receptor subfamily 1, group I, member 3	protein coding gene	ENSMUSG00000005677
MGI:1333830	Mrps26	mitochondrial ribosomal protein S26	protein coding gene	ENSMUSG00000037740
MGI:109125	Timp4	tissue inhibitor of metalloproteinase 4	protein coding gene	ENSMUSG00000030317
MGI:1917362	Sft2d2	SFT2 domain containing 2	protein coding gene	ENSMUSG00000040848
MGI:1919537	Plekhf1	pleckstrin homology domain containing, family F (with FYVE domain) member 1	protein coding gene	ENSMUSG00000074170
MGI:96605	Itga6	integrin alpha 6	protein coding gene	ENSMUSG00000027111
MGI:104755	Kcnj5	potassium inwardly-rectifying channel, subfamily J, member 5	protein coding gene	ENSMUSG00000032034
MGI:1927235	Mbtps1	membrane-bound transcription factor peptidase, site 1	protein coding gene	ENSMUSG00000031835
MGI:3045259	4930432E11Rik	RIKEN cDNA 4930432E11 gene	pseudogene	ENSMUSG00000046958
MGI:2445172	Arl4c	ADP-ribosylation factor-like 4C	protein coding gene	ENSMUSG00000049866
MGI:1098211	Pik3cd	phosphatidylinositol 3-kinase catalytic delta polypeptide	protein coding gene	ENSMUSG00000039936
MGI:1915848	Dnajc8	DnaJ heat shock protein family (Hsp40) member C8	protein coding gene	ENSMUSG00000054405
MGI:88357	Cdk4	cyclin-dependent kinase 4	protein coding gene	ENSMUSG00000006728
MGI:1920035	2810474C18Rik	RIKEN cDNA 2810474C18 gene	unclassified gene
MGI:96298	Hyal1	hyaluronoglucosaminidase 1	protein coding gene	ENSMUSG00000010051
MGI:2444427	E130120C16Rik	RIKEN cDNA E130120C16 gene	unclassified gene
MGI:1336880	Eftud2	elongation factor Tu GTP binding domain containing 2	protein coding gene	ENSMUSG00000020929
MGI:2685527	E130006D01Rik	RIKEN cDNA E130006D01 gene	lincRNA gene	ENSMUSG00000085271
MGI:2660884	Csnk1g1	casein kinase 1, gamma 1	protein coding gene	ENSMUSG00000032384
MGI:3030002	Olfr168	olfactory receptor 168	protein coding gene	ENSMUSG00000061361
MGI:3033139	Mrgprx1	MAS-related GPR, member X1	protein coding gene	ENSMUSG00000070552
MGI:1917592	Ptges2	prostaglandin E synthase 2	protein coding gene	ENSMUSG00000026820
MGI:1195265	Per2	period circadian clock 2	protein coding gene	ENSMUSG00000055866
MGI:1098658	Stag1	stromal antigen 1	protein coding gene	ENSMUSG00000037286
MGI:1914331	1700025F24Rik	RIKEN cDNA 1700025F24 gene	lincRNA gene	ENSMUSG00000100558
MGI:1914111	Dnajc10	DnaJ heat shock protein family (Hsp40) member C10	protein coding gene	ENSMUSG00000027006
MGI:2442309	9330133O14Rik	RIKEN cDNA 9330133O14 gene	unclassified non-coding RNA gene	ENSMUSG00000103515
MGI:98227	Sag	S-antigen, retina and pineal gland (arrestin)	protein coding gene	ENSMUSG00000056055
MGI:1918686	Flrt3	fibronectin leucine rich transmembrane protein 3	protein coding gene	ENSMUSG00000051379
MGI:106903	Gucy2c	guanylate cyclase 2c	protein coding gene	ENSMUSG00000042638
MGI:98362	Sox14	SRY (sex determining region Y)-box 14	protein coding gene	ENSMUSG00000053747
MGI:1926249	Car5b	carbonic anhydrase 5b, mitochondrial	protein coding gene	ENSMUSG00000031373
MGI:1920511	1700037C18Rik	RIKEN cDNA 1700037C18 gene	protein coding gene	ENSMUSG00000005983
MGI:1330279	Krtap6-3	keratin associated protein 6-3	protein coding gene	ENSMUSG00000057855
MGI:1920612	1700061I17Rik	RIKEN cDNA 1700061I17 gene	lincRNA gene	ENSMUSG00000028009
MGI:97514	Pcsk4	proprotein convertase subtilisin/kexin type 4	protein coding gene	ENSMUSG00000020131
MGI:104297	Nova1	neuro-oncological ventral antigen 1	protein coding gene	ENSMUSG00000021047
MGI:1924382	2810433D01Rik	RIKEN cDNA 2810433D01 gene	lincRNA gene	ENSMUSG00000086283
MGI:107708	Ss18	synovial sarcoma translocation, Chromosome 18	protein coding gene	ENSMUSG00000037013
MGI:2681523	Tnpo1	transportin 1	protein coding gene	ENSMUSG00000009470
MGI:97355	Nme1	NME/NM23 nucleoside diphosphate kinase 1	protein coding gene	ENSMUSG00000037601
MGI:105072	Rab22a	RAB22A, member RAS oncogene family	protein coding gene	ENSMUSG00000027519
MGI:1891713	Habp4	hyaluronic acid binding protein 4	protein coding gene	ENSMUSG00000021476
MGI:1916175	Rpap1	RNA polymerase II associated protein 1	protein coding gene	ENSMUSG00000034032
MGI:98360	Sox12	SRY (sex determining region Y)-box 12	protein coding gene	ENSMUSG00000051817
MGI:1917534	2310040G07Rik	RIKEN cDNA 2310040G07 gene	antisense lncRNA gene	ENSMUSG00000072852
MGI:99833	Rab23	RAB23, member RAS oncogene family	protein coding gene	ENSMUSG00000004768
MGI:1924332	2900011L18Rik	RIKEN cDNA 2900011L18 gene	unclassified gene
MGI:97712	Prrx1	paired related homeobox 1	protein coding gene	ENSMUSG00000026586
MGI:108005	Myd88	myeloid differentiation primary response gene 88	protein coding gene	ENSMUSG00000032508
MGI:88582	Cyp11a1	cytochrome P450, family 11, subfamily a, polypeptide 1	protein coding gene	ENSMUSG00000032323
MGI:2441805	Lgr6	leucine-rich repeat-containing G protein-coupled receptor 6	protein coding gene	ENSMUSG00000042793
MGI:1915223	Mphosph10	M-phase phosphoprotein 10 (U3 small nucleolar ribonucleoprotein)	protein coding gene	ENSMUSG00000030521
MGI:1350918	Omd	osteomodulin	protein coding gene	ENSMUSG00000048368
MGI:96226	Hrc	histidine rich calcium binding protein	protein coding gene	ENSMUSG00000038239
MGI:1922783	Nme5	NME/NM23 family member 5	protein coding gene	ENSMUSG00000035984
MGI:98664	Tek	endothelial-specific receptor tyrosine kinase	protein coding gene	ENSMUSG00000006386
MGI:1891386	Ccl21c	chemokine (C-C motif) ligand 21C (leucine)	protein coding gene
MGI:98487	Tat	tyrosine aminotransferase	protein coding gene	ENSMUSG00000001670
MGI:2385908	Cpne5	copine V	protein coding gene	ENSMUSG00000024008
MGI:3034723	Tmem92	transmembrane protein 92	protein coding gene	ENSMUSG00000075610
MGI:88388	Cftr	cystic fibrosis transmembrane conductance regulator	protein coding gene	ENSMUSG00000041301
MGI:1346321	Adamts5	a disintegrin-like and metallopeptidase (reprolysin type) with thrombospondin type 1 motif, 5 (aggrecanase-2)	protein coding gene	ENSMUSG00000022894
MGI:3645915	Esp1	exocrine gland secreted peptide 1	protein coding gene	ENSMUSG00000073396
MGI:2151016	Tmc1	transmembrane channel-like gene family 1	protein coding gene	ENSMUSG00000024749
MGI:2671945	Txlnb	taxilin beta	protein coding gene	ENSMUSG00000039891
MGI:1921096	5430414B19Rik	RIKEN cDNA 5430414B19 gene	unclassified non-coding RNA gene
MGI:107801	Atp5b	ATP synthase, H+ transporting mitochondrial F1 complex, beta subunit	protein coding gene	ENSMUSG00000025393
MGI:2385079	Ndufs8	NADH dehydrogenase (ubiquinone) Fe-S protein 8	protein coding gene	ENSMUSG00000059734
MGI:1920424	Tbkbp1	TBK1 binding protein 1	protein coding gene	ENSMUSG00000038517
MGI:1276106	Ccnk	cyclin K	protein coding gene	ENSMUSG00000021258
MGI:1920174	Anln	anillin, actin binding protein	protein coding gene	ENSMUSG00000036777
MGI:2179725	Ovca2	candidate tumor suppressor in ovarian cancer 2	protein coding gene	ENSMUSG00000038268
MGI:2443256	Siglech	sialic acid binding Ig-like lectin H	protein coding gene	ENSMUSG00000051504
MGI:1859661	Atp11c	ATPase, class VI, type 11C	protein coding gene	ENSMUSG00000062949
MGI:97998	Rom1	rod outer segment membrane protein 1	protein coding gene	ENSMUSG00000071648
MGI:1921445	Elp3	elongator acetyltransferase complex subunit 3	protein coding gene	ENSMUSG00000022031
MGI:1276524	H2-M10.3	histocompatibility 2, M region locus 10.3	protein coding gene	ENSMUSG00000058124
MGI:1933947	Rtn1	reticulon 1	protein coding gene	ENSMUSG00000021087
MGI:1914449	Pfdn1	prefoldin 1	protein coding gene	ENSMUSG00000024346
MGI:1352745	Fscn1	fascin actin-bundling protein 1	protein coding gene	ENSMUSG00000029581
MGI:2141959	Alg8	asparagine-linked glycosylation 8 (alpha-1,3-glucosyltransferase)	protein coding gene	ENSMUSG00000035704
MGI:1352467	Esr1	estrogen receptor 1 (alpha)	protein coding gene	ENSMUSG00000019768
MGI:1914285	Dnajb4	DnaJ heat shock protein family (Hsp40) member B4	protein coding gene	ENSMUSG00000028035
MGI:1913266	Tk2	thymidine kinase 2, mitochondrial	protein coding gene	ENSMUSG00000035824
MGI:1343133	Slc35b1	solute carrier family 35, member B1	protein coding gene	ENSMUSG00000020873
MGI:1933367	Sytl3	synaptotagmin-like 3	protein coding gene	ENSMUSG00000041831
MGI:1321161	Ppp2cb	protein phosphatase 2 (formerly 2A), catalytic subunit, beta isoform	protein coding gene	ENSMUSG00000009630
MGI:1862037	Slc12a5	solute carrier family 12, member 5	protein coding gene	ENSMUSG00000017740
MGI:2441689	4931440F15Rik	RIKEN cDNA 4931440F15 gene	protein coding gene	ENSMUSG00000078157
MGI:1202070	Nsg2	neuron specific gene family member 2	protein coding gene	ENSMUSG00000020297
MGI:98869	Tuba1a	tubulin, alpha 1A	protein coding gene	ENSMUSG00000072235
MGI:2444023	Tdrd3	tudor domain containing 3	protein coding gene	ENSMUSG00000022019
MGI:1916906	Pir	pirin	protein coding gene	ENSMUSG00000031379
MGI:1923507	Slc38a3	solute carrier family 38, member 3	protein coding gene	ENSMUSG00000010064
MGI:1925503	Map4k5	mitogen-activated protein kinase kinase kinase kinase 5	protein coding gene	ENSMUSG00000034761
MGI:3030604	Olfr770	olfactory receptor 770	protein coding gene	ENSMUSG00000047868
MGI:1921794	Tmem168	transmembrane protein 168	protein coding gene	ENSMUSG00000029569
MGI:88393	Chd1	chromodomain helicase DNA binding protein 1	protein coding gene	ENSMUSG00000023852
MGI:1925142	6720418B01Rik	RIKEN cDNA 6720418B01 gene	unclassified gene
MGI:102772	Gbp2	guanylate binding protein 2	protein coding gene	ENSMUSG00000028270
MGI:3041242	Sema3g	sema domain, immunoglobulin domain (Ig), short basic domain, secreted, (semaphorin) 3G	protein coding gene	ENSMUSG00000021904
MGI:1914117	Hmg20a	high mobility group 20A	protein coding gene	ENSMUSG00000032329
MGI:1920910	Cabp4	calcium binding protein 4	protein coding gene	ENSMUSG00000024842
MGI:1355317	Tnfsf14	tumor necrosis factor (ligand) superfamily, member 14	protein coding gene	ENSMUSG00000005824
MGI:99683	Ptk6	PTK6 protein tyrosine kinase 6	protein coding gene	ENSMUSG00000038751
MGI:2387600	Nags	N-acetylglutamate synthase	protein coding gene	ENSMUSG00000048217
MGI:1923280	5830433I10Rik	RIKEN cDNA 5830433I10 gene	protein coding gene
MGI:1347063	Dapp1	dual adaptor for phosphotyrosine and 3-phosphoinositides 1	protein coding gene	ENSMUSG00000028159
MGI:1921974	4930512B01Rik	RIKEN cDNA 4930512B01 gene	antisense lncRNA gene	ENSMUSG00000020992
MGI:1915428	Cgnl1	cingulin-like 1	protein coding gene	ENSMUSG00000032232
MGI:1922191	4930503H13Rik	RIKEN cDNA 4930503H13 gene	pseudogene	ENSMUSG00000082612
MGI:2445061	4732460I02Rik	RIKEN cDNA 4732460I02 gene	unclassified gene
MGI:1888504	Retnla	resistin like alpha	protein coding gene	ENSMUSG00000061100
MGI:1333869	Ch25h	cholesterol 25-hydroxylase	protein coding gene	ENSMUSG00000050370
MGI:106100	Etfdh	electron transferring flavoprotein, dehydrogenase	protein coding gene	ENSMUSG00000027809
MGI:1197010	Sumo1	small ubiquitin-like modifier 1	protein coding gene	ENSMUSG00000026021
MGI:1923453	6430605C03Rik	RIKEN cDNA 6430605C03 gene	unclassified gene
MGI:3580254	Dgkk	diacylglycerol kinase kappa	protein coding gene	ENSMUSG00000062393
MGI:94900	Dlk1	delta-like 1 homolog (Drosophila)	protein coding gene	ENSMUSG00000040856
MGI:2444926	Ckap4	cytoskeleton-associated protein 4	protein coding gene	ENSMUSG00000046841
MGI:1354963	Dkkl1	dickkopf-like 1	protein coding gene	ENSMUSG00000030792
MGI:1890496	Elac2	elaC ribonuclease Z 2	protein coding gene	ENSMUSG00000020549
MGI:2384718	Cdc42ep3	CDC42 effector protein (Rho GTPase binding) 3	protein coding gene	ENSMUSG00000036533
MGI:2384584	Rfwd3	ring finger and WD repeat domain 3	protein coding gene	ENSMUSG00000033596
MGI:2445175	Arhgap20	Rho GTPase activating protein 20	protein coding gene	ENSMUSG00000053199
MGI:99186	Zfp41	zinc finger protein 41	protein coding gene	ENSMUSG00000047003
MGI:2183559	Arfgap1	ADP-ribosylation factor GTPase activating protein 1	protein coding gene	ENSMUSG00000027575
MGI:88397	Chrm2	cholinergic receptor, muscarinic 2, cardiac	protein coding gene	ENSMUSG00000045613
MGI:2444741	Olfml2a	olfactomedin-like 2A	protein coding gene	ENSMUSG00000046618
MGI:99928	Jak3	Janus kinase 3	protein coding gene	ENSMUSG00000031805
MGI:2441683	Tlk1	tousled-like kinase 1	protein coding gene	ENSMUSG00000041997
MGI:1919067	Tmem50a	transmembrane protein 50A	protein coding gene	ENSMUSG00000028822
MGI:1202301	Itch	itchy, E3 ubiquitin protein ligase	protein coding gene	ENSMUSG00000027598
MGI:1916330	Gmppa	GDP-mannose pyrophosphorylase A	protein coding gene	ENSMUSG00000033021
MGI:1914286	Mrpl45	mitochondrial ribosomal protein L45	protein coding gene	ENSMUSG00000018882
MGI:3030025	Olfr191	olfactory receptor 191	protein coding gene	ENSMUSG00000094539
MGI:98147	Rps24	ribosomal protein S24	protein coding gene	ENSMUSG00000025290
MGI:1925653	2900041M22Rik	RIKEN cDNA 2900041M22 gene	unclassified non-coding RNA gene	ENSMUSG00000054418
MGI:2137300	Hapln2	hyaluronan and proteoglycan link protein 2	protein coding gene	ENSMUSG00000004894
MGI:1349420	Sh2d1b1	SH2 domain containing 1B1	protein coding gene	ENSMUSG00000102418
MGI:1924480	A930002I21Rik	RIKEN cDNA A930002I21 gene	lincRNA gene	ENSMUSG00000050179
MGI:103181	Sod3	superoxide dismutase 3, extracellular	protein coding gene	ENSMUSG00000072941
MGI:1891701	Pxmp4	peroxisomal membrane protein 4	protein coding gene	ENSMUSG00000000876
MGI:1923513	Gstk1	glutathione S-transferase kappa 1	protein coding gene	ENSMUSG00000029864
MGI:1915615	Rab14	RAB14, member RAS oncogene family	protein coding gene	ENSMUSG00000026878
MGI:102643	Myh11	myosin, heavy polypeptide 11, smooth muscle	protein coding gene	ENSMUSG00000018830
MGI:1341265	Camk2d	calcium/calmodulin-dependent protein kinase II, delta	protein coding gene	ENSMUSG00000053819
MGI:1277989	Shmt2	serine hydroxymethyltransferase 2 (mitochondrial)	protein coding gene	ENSMUSG00000025403
MGI:1921783	Gzf1	GDNF-inducible zinc finger protein 1	protein coding gene	ENSMUSG00000027439
MGI:105932	Inhbc	inhibin beta-C	protein coding gene	ENSMUSG00000025405
MGI:106321	Dock9	dedicator of cytokinesis 9	protein coding gene	ENSMUSG00000025558
MGI:2441684	Nol4	nucleolar protein 4	protein coding gene	ENSMUSG00000041923
MGI:2153044	Elmo1	engulfment and cell motility 1	protein coding gene	ENSMUSG00000041112
MGI:109207	Eif4g2	eukaryotic translation initiation factor 4, gamma 2	protein coding gene	ENSMUSG00000005610
MGI:102553	Crisp1	cysteine-rich secretory protein 1	protein coding gene	ENSMUSG00000025431
MGI:3030158	Olfr324	olfactory receptor 324	protein coding gene	ENSMUSG00000056564
MGI:2442220	Zfp182	zinc finger protein 182	protein coding gene	ENSMUSG00000054737
MGI:1309503	Kcnq2	potassium voltage-gated channel, subfamily Q, member 2	protein coding gene	ENSMUSG00000016346
MGI:95660	Gas6	growth arrest specific 6	protein coding gene	ENSMUSG00000031451
MGI:2685007	Fbxo27	F-box protein 27	protein coding gene	ENSMUSG00000037463
MGI:2136935	Klra18	killer cell lectin-like receptor, subfamily A, member 18	protein coding gene
MGI:2443759	C920006O11Rik	RIKEN cDNA C920006O11 gene	lincRNA gene	ENSMUSG00000097574
MGI:1196250	Klrk1	killer cell lectin-like receptor subfamily K, member 1	protein coding gene	ENSMUSG00000030149
MGI:108089	Erh	enhancer of rudimentary homolog (Drosophila)	protein coding gene	ENSMUSG00000021131
MGI:1922160	4930480E11Rik	RIKEN cDNA 4930480E11 gene	protein coding gene	ENSMUSG00000035651
MGI:1928392	Dpt	dermatopontin	protein coding gene	ENSMUSG00000026574
MGI:1859288	Barhl1	BarH-like 1 (Drosophila)	protein coding gene	ENSMUSG00000026805
MGI:102685	Cdc27	cell division cycle 27	protein coding gene	ENSMUSG00000020687
MGI:1346341	Rnf13	ring finger protein 13	protein coding gene	ENSMUSG00000036503
MGI:1916784	Avpi1	arginine vasopressin-induced 1	protein coding gene	ENSMUSG00000018821
MGI:1929646	Pex3	peroxisomal biogenesis factor 3	protein coding gene	ENSMUSG00000019809
MGI:2654705	9530068E07Rik	RIKEN cDNA 9530068E07 gene	protein coding gene	ENSMUSG00000036275
MGI:2384774	Alg1	asparagine-linked glycosylation 1 (beta-1,4-mannosyltransferase)	protein coding gene	ENSMUSG00000039427
MGI:892010	Sfrp4	secreted frizzled-related protein 4	protein coding gene	ENSMUSG00000021319
MGI:104708	Cct3	chaperonin containing Tcp1, subunit 3 (gamma)	protein coding gene	ENSMUSG00000001416
MGI:1860402	Zfp316	zinc finger protein 316	protein coding gene	ENSMUSG00000046658
MGI:1925171	A030005K14Rik	RIKEN cDNA A030005K14 gene	unclassified non-coding RNA gene	ENSMUSG00000104423
MGI:109374	Fut2	fucosyltransferase 2	protein coding gene	ENSMUSG00000055978
MGI:1915490	Rpa3	replication protein A3	protein coding gene	ENSMUSG00000012483
MGI:108415	Pafah1b2	platelet-activating factor acetylhydrolase, isoform 1b, subunit 2	protein coding gene	ENSMUSG00000003131
MGI:2177763	Hps1	Hermansky-Pudlak syndrome 1	protein coding gene	ENSMUSG00000025188
MGI:98735	Th	tyrosine hydroxylase	protein coding gene	ENSMUSG00000000214
MGI:101900	Mmp14	matrix metallopeptidase 14 (membrane-inserted)	protein coding gene	ENSMUSG00000000957
MGI:97509	Pcp4	Purkinje cell protein 4	protein coding gene	ENSMUSG00000090223
MGI:2660628	Adamts20	a disintegrin-like and metallopeptidase (reprolysin type) with thrombospondin type 1 motif, 20	protein coding gene	ENSMUSG00000022449
MGI:1346832	Esrrb	estrogen related receptor, beta	protein coding gene	ENSMUSG00000021255
MGI:1913498	Alg5	asparagine-linked glycosylation 5 (dolichyl-phosphate beta-glucosyltransferase)	protein coding gene	ENSMUSG00000036632
MGI:1861942	Gtf2ird1	general transcription factor II I repeat domain-containing 1	protein coding gene	ENSMUSG00000023079
MGI:2146571	Rfc4	replication factor C (activator 1) 4	protein coding gene	ENSMUSG00000022881
MGI:1931322	Car13	carbonic anhydrase 13	protein coding gene	ENSMUSG00000027555
MGI:1913438	Sertad1	SERTA domain containing 1	protein coding gene	ENSMUSG00000008384
MGI:2180001	Xpnpep2	X-prolyl aminopeptidase (aminopeptidase P) 2, membrane-bound	protein coding gene	ENSMUSG00000037005
MGI:1917606	St13	suppression of tumorigenicity 13	protein coding gene	ENSMUSG00000022403
MGI:1923957	Clasp1	CLIP associating protein 1	protein coding gene	ENSMUSG00000064302
MGI:1924219	Chst1	carbohydrate (keratan sulfate Gal-6) sulfotransferase 1	protein coding gene	ENSMUSG00000027221
MGI:1924700	9530013E20Rik	RIKEN cDNA 9530013E20 gene	protein coding gene
MGI:2447188	Car9	carbonic anhydrase 9	protein coding gene	ENSMUSG00000028463
MGI:3030024	Olfr190	olfactory receptor 190	protein coding gene	ENSMUSG00000064006
MGI:894316	Mknk1	MAP kinase-interacting serine/threonine kinase 1	protein coding gene	ENSMUSG00000028708
MGI:103286	Atp6v0a1	ATPase, H+ transporting, lysosomal V0 subunit A1	protein coding gene	ENSMUSG00000019302
MGI:2679449	Slitrk2	SLIT and NTRK-like family, member 2	protein coding gene	ENSMUSG00000036790
MGI:105093	Cnn2	calponin 2	protein coding gene	ENSMUSG00000004665
MGI:1855688	Vti1b	vesicle transport through interaction with t-SNAREs 1B	protein coding gene	ENSMUSG00000021124
MGI:104967	Glg1	golgi apparatus protein 1	protein coding gene	ENSMUSG00000003316
MGI:96603	Itga4	integrin alpha 4	protein coding gene	ENSMUSG00000027009
MGI:2681843	BC049730	cDNA sequence BC049730	protein coding gene	ENSMUSG00000045587
MGI:2145484	C130040J23Rik	RIKEN cDNA C130040J23 gene	unclassified gene
MGI:3031114	Olfr1280	olfactory receptor 1280	protein coding gene	ENSMUSG00000101946
MGI:1321398	F11r	F11 receptor	protein coding gene	ENSMUSG00000038235
MGI:2385317	Tceal1	transcription elongation factor A (SII)-like 1	protein coding gene	ENSMUSG00000049536
MGI:1922960	Rbm12	RNA binding motif protein 12	protein coding gene	ENSMUSG00000089824
MGI:2141255	Zfp513	zinc finger protein 513	protein coding gene	ENSMUSG00000043059
MGI:1344418	Cib1	calcium and integrin binding 1 (calmyrin)	protein coding gene	ENSMUSG00000030538
MGI:96243	Hspa2	heat shock protein 2	protein coding gene	ENSMUSG00000059970
MGI:3605801	Angptl7	angiopoietin-like 7	protein coding gene	ENSMUSG00000028989
MGI:1930171	Pvrl3	poliovirus receptor-related 3	protein coding gene	ENSMUSG00000022656
MGI:101902	Klra6	killer cell lectin-like receptor, subfamily A, member 6	protein coding gene	ENSMUSG00000061769
MGI:1098297	Cpt1b	carnitine palmitoyltransferase 1b, muscle	protein coding gene	ENSMUSG00000078937
MGI:101937	Pkib	protein kinase inhibitor beta, cAMP dependent, testis specific	protein coding gene	ENSMUSG00000019876
MGI:1919525	2200002D01Rik	RIKEN cDNA 2200002D01 gene	protein coding gene	ENSMUSG00000030587
MGI:2151136	Lrp1b	low density lipoprotein-related protein 1B (deleted in tumors)	protein coding gene	ENSMUSG00000049252
MGI:1202729	Art3	ADP-ribosyltransferase 3	protein coding gene	ENSMUSG00000034842
MGI:97532	Pdha1	pyruvate dehydrogenase E1 alpha 1	protein coding gene	ENSMUSG00000031299
MGI:107717	Myh9	myosin, heavy polypeptide 9, non-muscle	protein coding gene	ENSMUSG00000022443
MGI:104659	Dll1	delta-like 1 (Drosophila)	protein coding gene	ENSMUSG00000014773
MGI:1332638	Wiz	widely-interspaced zinc finger motifs	protein coding gene	ENSMUSG00000024050
MGI:101784	Nes	nestin	protein coding gene	ENSMUSG00000004891
MGI:2444277	Islr2	immunoglobulin superfamily containing leucine-rich repeat 2	protein coding gene	ENSMUSG00000051243
MGI:104533	Ccl9	chemokine (C-C motif) ligand 9	protein coding gene	ENSMUSG00000019122
MGI:1309464	Mapk8ip1	mitogen-activated protein kinase 8 interacting protein 1	protein coding gene	ENSMUSG00000027223
MGI:103025	Mtx1	metaxin 1	protein coding gene	ENSMUSG00000064068
MGI:88140	Bcl3	B cell leukemia/lymphoma 3	protein coding gene	ENSMUSG00000053175
MGI:1097682	Rps5	ribosomal protein S5	protein coding gene	ENSMUSG00000012848
MGI:107823	Ctsk	cathepsin K	protein coding gene	ENSMUSG00000028111
MGI:1929668	Rnf14	ring finger protein 14	protein coding gene	ENSMUSG00000060450
MGI:2442265	Kctd7	potassium channel tetramerisation domain containing 7	protein coding gene	ENSMUSG00000034110
MGI:108173	Prkg2	protein kinase, cGMP-dependent, type II	protein coding gene	ENSMUSG00000029334
MGI:1914853	Dusp6	dual specificity phosphatase 6	protein coding gene	ENSMUSG00000019960
MGI:894284	Rab12	RAB12, member RAS oncogene family	protein coding gene	ENSMUSG00000023460
MGI:2441853	B230220N19Rik	RIKEN cDNA B230220N19 gene	unclassified non-coding RNA gene
MGI:98729	Tgfbr2	transforming growth factor, beta receptor II	protein coding gene	ENSMUSG00000032440
MGI:109328	Bnip1	BCL2/adenovirus E1B interacting protein 1	protein coding gene	ENSMUSG00000024191
MGI:1095418	Tfpi	tissue factor pathway inhibitor	protein coding gene	ENSMUSG00000027082
MGI:2684913	Nol10	nucleolar protein 10	protein coding gene	ENSMUSG00000061458
MGI:98809	Tpm1	tropomyosin 1, alpha	protein coding gene	ENSMUSG00000032366
MGI:107553	St6galnac2	ST6 (alpha-N-acetyl-neuraminyl-2,3-beta-galactosyl-1,3)-N-acetylgalactosaminide alpha-2,6-sialyltransferase 2	protein coding gene	ENSMUSG00000057286
MGI:2685590	5031414D18Rik	RIKEN cDNA 5031414D18 gene	protein coding gene	ENSMUSG00000034959
MGI:95303	Eif4a1	eukaryotic translation initiation factor 4A1	protein coding gene	ENSMUSG00000059796
MGI:1921723	4933433H22Rik	RIKEN cDNA 4933433H22 gene	lncRNA gene
MGI:1860276	Ubqln1	ubiquilin 1	protein coding gene	ENSMUSG00000005312
MGI:2443184	Usp40	ubiquitin specific peptidase 40	protein coding gene	ENSMUSG00000005501
MGI:1921191	4930412L05Rik	RIKEN cDNA 4930412L05 gene	unclassified non-coding RNA gene	ENSMUSG00000087192
MGI:1925583	Prpf40b	PRP40 pre-mRNA processing factor 40 homolog B (yeast)	protein coding gene	ENSMUSG00000023007
MGI:1921461	1700017B05Rik	RIKEN cDNA 1700017B05 gene	protein coding gene	ENSMUSG00000032300
MGI:107780	Zfp84	zinc finger protein 84	protein coding gene	ENSMUSG00000046185
MGI:1352451	Nr2f1	nuclear receptor subfamily 2, group F, member 1	protein coding gene	ENSMUSG00000069171
MGI:3030701	Olfr867	olfactory receptor 867	protein coding gene	ENSMUSG00000044454
MGI:1314663	Ssty1	spermiogenesis specific transcript on the Y 1	protein coding gene	ENSMUSG00000095267
MGI:1920960	Tubb2b	tubulin, beta 2B class IIB	protein coding gene	ENSMUSG00000045136
MGI:1917057	Trim32	tripartite motif-containing 32	protein coding gene	ENSMUSG00000051675
MGI:1921371	Acoxl	acyl-Coenzyme A oxidase-like	protein coding gene	ENSMUSG00000027380
MGI:2443551	9430076C15Rik	RIKEN cDNA 9430076C15 gene	lncRNA gene
MGI:3037820	Kcna10	potassium voltage-gated channel, shaker-related subfamily, member 10	protein coding gene	ENSMUSG00000042861
MGI:106280	Yipf3	Yip1 domain family, member 3	protein coding gene	ENSMUSG00000071074
MGI:1858304	Ctps	cytidine 5'-triphosphate synthase	protein coding gene	ENSMUSG00000028633
MGI:1914859	4930453N24Rik	RIKEN cDNA 4930453N24 gene	protein coding gene	ENSMUSG00000059920
MGI:1917946	3830417A13Rik	RIKEN cDNA 3830417A13 gene	protein coding gene	ENSMUSG00000031179
MGI:1339468	S100a10	S100 calcium binding protein A10 (calpactin)	protein coding gene	ENSMUSG00000041959
MGI:1859547	Syt11	synaptotagmin XI	protein coding gene	ENSMUSG00000068923
MGI:1891410	Pacsin3	protein kinase C and casein kinase substrate in neurons 3	protein coding gene	ENSMUSG00000027257
MGI:106039	Dtna	dystrobrevin alpha	protein coding gene	ENSMUSG00000024302
MGI:95936	H2-Q7	histocompatibility 2, Q region locus 7	protein coding gene	ENSMUSG00000060550
MGI:1925320	6530437J22Rik	RIKEN cDNA 6530437J22 gene	unclassified gene
MGI:1914514	Ndufb8	NADH dehydrogenase (ubiquinone) 1 beta subcomplex 8	protein coding gene	ENSMUSG00000025204
MGI:105305	Slc1a5	solute carrier family 1 (neutral amino acid transporter), member 5	protein coding gene	ENSMUSG00000001918
MGI:1195275	Rdh1	retinol dehydrogenase 1 (all trans)	protein coding gene	ENSMUSG00000089789
MGI:1915842	Syf2	SYF2 homolog, RNA splicing factor (S. cerevisiae)	protein coding gene	ENSMUSG00000028821
MGI:1343489	Mpdz	multiple PDZ domain protein	protein coding gene	ENSMUSG00000028402
MGI:1916452	Ptms	parathymosin	protein coding gene	ENSMUSG00000030122
MGI:1914172	Rras2	related RAS viral (r-ras) oncogene homolog 2	protein coding gene	ENSMUSG00000055723
MGI:1921637	4932438H23Rik	RIKEN cDNA 4932438H23 gene	protein coding gene	ENSMUSG00000039851
MGI:102539	Tbx6	T-box 6	protein coding gene	ENSMUSG00000030699
MGI:1328323	Syngr1	synaptogyrin 1	protein coding gene	ENSMUSG00000022415
MGI:1338037	Rbm6	RNA binding motif protein 6	protein coding gene	ENSMUSG00000032582
MGI:1917975	6330411D24Rik	RIKEN cDNA 6330411D24 gene	unclassified non-coding RNA gene
MGI:107784	Zfp74	zinc finger protein 74	protein coding gene	ENSMUSG00000059975
MGI:2443039	Arid5a	AT rich interactive domain 5A (MRF1-like)	protein coding gene	ENSMUSG00000037447
MGI:104814	Ier3	immediate early response 3	protein coding gene	ENSMUSG00000003541
MGI:1914372	Nrarp	Notch-regulated ankyrin repeat protein	protein coding gene	ENSMUSG00000078202
MGI:1289332	Tssc1	tumor suppressing subtransferable candidate 1	protein coding gene	ENSMUSG00000036613
MGI:98737	Thbs1	thrombospondin 1	protein coding gene	ENSMUSG00000040152
MGI:894698	Sgca	sarcoglycan, alpha (dystrophin-associated glycoprotein)	protein coding gene	ENSMUSG00000001508
MGI:3030348	Olfr514	olfactory receptor 514	protein coding gene	ENSMUSG00000066241
MGI:1916160	Zfp467	zinc finger protein 467	protein coding gene	ENSMUSG00000068551
MGI:1329012	Slc22a5	solute carrier family 22 (organic cation transporter), member 5	protein coding gene	ENSMUSG00000018900
MGI:107611	Zfp93	zinc finger protein 93	protein coding gene	ENSMUSG00000055305
MGI:3642156	A230060F14Rik	RIKEN cDNA A230060F14 gene	antisense lncRNA gene	ENSMUSG00000097692
MGI:1917675	Csnk1g3	casein kinase 1, gamma 3	protein coding gene	ENSMUSG00000073563
MGI:2182368	Sgk3	serum/glucocorticoid regulated kinase 3	protein coding gene	ENSMUSG00000025915
MGI:1933547	Tas1r3	taste receptor, type 1, member 3	protein coding gene	ENSMUSG00000029072
MGI:106906	Eif4a2	eukaryotic translation initiation factor 4A2	protein coding gene	ENSMUSG00000022884
MGI:2139764	Sec24b	Sec24 related gene family, member B (S. cerevisiae)	protein coding gene	ENSMUSG00000001052
MGI:1860604	Gucy1b3	guanylate cyclase 1, soluble, beta 3	protein coding gene	ENSMUSG00000028005
[truncated: 1,526 more rows]

## Sheet: Young and Aged
Supplementary Table 4c: Gene ID of genes significantly regulated by loading in the tibiae of young and aged mice in the current study
0710007G10Rik
1500011B03Rik
1700025G04Rik
1700034E13Rik
1700037C18Rik
1700040F15Rik
1700084E18Rik
1700111E14Rik
1700123K08Rik
1810013L24Rik
1810041L15Rik
1810044D09Rik
2010300C02Rik
2200002D01Rik
2200002J24Rik
2210008N01Rik
2210408I21Rik
2310002L09Rik
2510039O18Rik
2610319H10Rik
2610507B11Rik
2810403A07Rik
3830417A13Rik
4631423B10Rik
4632404H12Rik
4732460I02Rik
4833420G17Rik
4921508D12Rik
4930404N11Rik
4930408K08Rik
4930425F17Rik
4930474M22Rik
4930512B01Rik
4930535I16Rik
4931406H21Rik
4931422A03Rik
4931429I11Rik
4933411K16Rik
4933413J09Rik
4933427D14Rik
5031414D18Rik
5330430C04Rik
5730433N10Rik
5830417I10Rik
6330411D24Rik
6330411E07Rik
6430605C03Rik
6720422M22Rik
8430411E10Rik
9030203C11Rik
9030624J02Rik
9130008F23Rik
9130017K11Rik
9230110F15Rik
9430076C15Rik
A630001G21Rik
A630038E17Rik
A730020E08Rik
A930002I21Rik
Aaas
Aaed1
Aak1
Aasdh
Aatf
Abca7
Abcc9
Abhd1
Abhd2
Abra
Acaa2
Acap3
Ackr4
Aco1
Aco2
Acot11
Acp2
Acsm2
Actc1
Actr3b
Acy1
Adamts18
Adamts3
Adamts9
Adamtsl1
Adamtsl2
Adar
Adgra2
Adgrg2
Adgrg6
Adhfe1
Adi1
Adssl1
Aebp2
Aes
Afap1
Afap1l1
Afg3l1
Agbl4
Ager
Agl
Ago3
Ago4
Agrp
AI854703
Aida
Akap10
Akap9
Akr1b3
Aldh1l2
Aldh5a1
Ambra1
Amd2
Ammecr1l
Ang
Angel2
Angptl7
Ank
Ankrd11
Ankrd13b
Ankrd13d
Ankrd27
Ankrd36
Ankrd61
Ano10
Ap1g1
Ap1g2
Ap1m1
Ap4e1
Apc
Apcdd1
Aplf
Apol6
Aqp11
Araf
Arc
Arf6
Arfgap1
Arglu1
Arhgap1
Arhgap20
Arhgap26
Arhgap8
Arhgdig
Arhgef10
Arhgef10l
Arhgef2
Arhgef37
Arid1a
Arid5a
Arid5b
Arih2
Arl8b
Armc9
Arnt
Art3
Arxes1
Asb14
Asb8
Ascc1
Asic1
Asic3
Asph
Asphd2
Astn2
Asxl2
Atad3aos
Atf3
Atf5
Atf7
Atg16l1
Atg4c
Atg5
Atg9b
Atic
Atl2
Atm
Atp13a1
Atp1a2
Atp5a1
Atp5h
Atp6v0a1
Atp7b
Atp8b1
Atp8b2
Atxn1
Axin2
B230319C09Rik
B230354K17Rik
B3gnt9
B4galt7
Banf1
Bbip1
Bbs12
Bbs4
Bbs7
Bbs9
Bbx
BC048679
Bcan
Bcap31
Bcat1
Bccip
Bcl11b
Bcs1l
Bdh1
Bend6
Bin1
Blmh
Bmp2k
Bnc2
Bok
Borcs8
Brd2
Brinp3
Btbd10
Btbd11
Bves
C030014I23Rik
C130026L21Rik
C1qtnf5
C230037E05Rik
C530050E15Rik
C9
Caap1
Cacna1c
Cacnb1
Cacnb3
Calca
Cald1
Calr3
Camk2d
Car14
Cass4
Cbfb
Ccdc114
Ccdc134
Ccdc174
Ccdc88a
Ccdc9
Ccl21a
Ccl21b
Ccl21c
Ccsap
Ccser2
Cct3
Cct6a
Cd109
Cd151
Cd247
Cd44
Cd55b
Cdc37
Cdc37l1
Cdc42ep4
Cdh11
Cdh18
Cdk10
Cdk14
Cdk16
Cdkl2
Cdkn2c
Cenpf
Cep112
Cep63
Cgnl1
Ch25h
Chad
Chchd10
Chd1
Chka
Chmp1b
Chmp2a
Chst1
Chst11
Chst14
Ckmt2
Cldn11
Clec2d
Clec4a1
Clip4
Clns1a
Clu
Clybl
Cmtm4
Cnn2
Cnp
Cnr1
Cnrip1
Cobl
Col13a1
Col18a1
Col27a1
Col8a2
Commd2
Comp
Copa
Coq10b
Coq5
Cox11
Cox6a2
Cox7a1
Cpb1
Cpeb3
Cpn1
Cpne5
Cpt1b
Crbn
Creb3l1
Crem
Crim1
Crls1
Crtc2
Crybg3
Csde1
Csf2rb
Cstf3
Ctdspl2
Ctgf
Ctnna1
Ctps
Ctsk
Cttn
Ctu1
Cul1
Cul2
Cux1
Cwc27
Cx3cl1
Cycs
Cyp11a1
Cyp2d22
Cyp4x1
Cypt3
D230025D16Rik
D3Ertd751e
D930020B18Rik
Dab2ip
Dagla
Dbi
Dbpht2
Dclk3
Dcn
Dcps
Dcst1
Dctd
Ddb2
Ddi2
Ddx17
Ddx31
Ddx39b
Ddx3y
Decr2
Dennd4c
Denr
Des
Desi2
Dgkb
Dgkh
Dgkk
Dgkq
Dhcr24
Dhcr7
Dhodh
Dhrs4
Dhrsx
Dhx30
Dicer1
Dkkl1
Dleu2
Dlgap1
Dlk2
Dlx6
Dmtf1
Dnajb12
Dnajc24
Dnajc28
Dok5
Dph1
Dppa4
Dpt
Dsg3
Dst
Dtna
Dtx4
Dusp19
Dusp23
Dusp26
Dusp3
Dusp6
Dync1i1
Dynll2
Dysf
E130006D01Rik
E130119H09Rik
E130120C16Rik
E2f1
Ears2
Ebf1
Ecd
Ech1
Eda
Edem2
Edil3
Efcab2
Efhd1
Efna4
Eftud2
Egf
Egln3
Egr1
Egr2
Egr3
Ehmt1
Eif3i
Eif4e2
Elac2
Elmo1
Elovl4
Elp2
Elp3
Eng
Enox2
Enpp1
Ensa
Entpd7
Epb41l1
Ephb1
Ephx3
Erbb4
Ercc6l2
Ercc8
Erh
Errfi1
Esrrb
Etv5
Evc
Exd2
Exoc3l4
Exog
Exosc1
Extl1
F11r
Fa2h
Fam114a1
Fam173b
Fam184a
Fam189a2
Fam206a
Fam20c
Fam35a
Fam53b
Fam57a
Fam64a
Fam71e2
Fam8a1
Fbln2
Fbp2
Fbrsl1
Fbxl12
Fbxo21
Fbxo27
Fbxo28
Fbxo34
Fbxo40
Fbxo45
Fcgr1
Fcrls
Fgf1
Fgf10
Fgfr1op2
Fh1
Fhl3
Fiz1
Fkbp2
Fkbp9
Fkbpl
Flnc
Flot2
Flrt3
Fnbp1
Fndc1
Fndc5
Fosb
Foxj3
Foxp2
Fpgs
Frat1
Fsd2
Fxr1
Fyco1
Fzd5
G2e3
G3bp2
Gamt
Gas2l1
Gbp2
Gbp5
Gdap1
Gdf10
Gdi1
Gdnf
Gdpd2
Gemin8
Gfra3
Gjc1
Gkap1
Gkn3
Glcci1
Glg1
Glrp1
Glt8d1
Glyat
Gm266
Gm4956
Gm5065
Gm525
Gm7609
Gmeb2
Gmpr
Gna11
Gnal
Gne
Gng5
Gnl2
Gnl3l
Gnpda1
Gnptg
Golga3
Gpbp1l1
Gpc3
Gpld1
Gpm6a
Gpr182
Gprin3
Grb2
Grb7
Grem2
Grik1
Gsg1l
Gspt1
Gss
Gstk1
Gstm6
Gtf2h1
Gtf2ird1
Gtf3c4
Gtf3c5
Gucy2c
H1f0
H2-M10.3
H2-Q7
Habp4
Hapln2
Haus5
Havcr2
Hba-a1
Hbb-b1
Hccs
Hcfc2
Hcn1
Hdac5
Hdac6
Hdx
Heatr1
Heatr3
Heatr5b
Hectd2
Helb
Hgh1
Hip1
Hipk2
Hist1h1c
Hist1h2af
Hivep3
Hmg20a
Hmgcr
Hnrnpc
Hnrnpdl
Hnrnpf
Hnrnph3
Hoxc10
Hoxd11
Hpcal1
Hrc
Hs6st2
Hsbp1
Hsd17b3
Hsd3b7
Hspb6
Hspb8
Hus1
Hyal1
Hyal3
Ier5l
Ifna2
Ifnar1
Ifnz
Ift22
Igfbp5
Igfn1
Ighmbp2
Igsf11
Igsf3
Ihh
Il11
Il18
Il1rap
Il1rl2
Il1rn
Il23a
Il2rb
Ildr2
Ilf3
Ilkap
Ilvbl
Impdh1
Ing5
Inpp4a
Iscu
Itga4
Itgb1bp2
Jak3
Jam2
Jazf1
Kap
Kat8
Kcnc1
Kcnj9
Kcnk1
Kcnmb2
Kcnq2
Kctd12
Kctd14
Kctd3
Kdelr3
Kdm3a
Kdm5a
Khdc1a
Khnyn
Kif14
Kif1b
Kif27
Kif3c
Klf17
Klf4
Klhl3
Klhl30
Klhl32
Klhl5
Klra9
Kng1
Kptn
Krr1
Krt6b
Krtcap2
Ky
Lamc2
Lamp2
Lancl1
Lars
Lcmt1
Ldb3
Ldlrap1
Lect1
Leng8
Lgals1
Lgals4
Lgi2
Lgr6
Lhfpl2
Lhx3
Lif
Limk1
Lims2
Lman1l
Lmcd1
Lmf2
Lmna
Lmnb1
Lrch1
Lrch4
Lrrc14b
Lrrc30
Lrrk1
Lrrn4cl
Lsm10
Lsm4
Lurap1l
Ly6e
Ly6f
Ly9
Lypla1
M6pr
Mad2l2
Magea5
Magi1
Mak16
Map1a
Map2
Map4
Map4k5
Mapk1ip1
Mapk8
Mapkap1
Marcksl1
Mb
Mbd2
Mbp
Mbtps1
Mcm9
Mcmdc2
Mdh2
Mea1
Med14
Med22
Medag
Metap1d
Mettl13
Mettl20
Mex3a
Mff
Mgmt
Mgp
Mid2
Mif4gd
Mir17hg
Mkks
Mknk1
Mlf1
Mlip
Mlx
Mmp13
Mmp24
Mon1a
Morc3
Mphosph10
Mpnd
Mpv17
Mrgpra8
Mrpl10
Mrpl43
Mrps6
Ms4a4b
Msh2
Msl3l2
Msn
Mtap
Mtch1
Mtmr11
Mtor
Mtus2
Mup1
Myadml2
Mybbp1a
Mybph
Mycbp2
Myf6
Myh1
Myh11
Myh9
Mylk2
Myo5a
Myom1
Myom2
Myoz1
Myoz3
Mypn
Naa16
Naa20
Nabp2
Nap1l1
Nat1
Nat3
Ncam2
Ncapd2
Ncbp3
Ncdn
Ncmap
Ndn
Ndor1
Ndrg2
Ndufa13
Ndufa3
Ndufa5
Ndufaf7
Ndufb10
Ndufb6
Ndufb8
Ndufs8
Nepro
Nes
Neu2
Neurl1a
Neurod6
Nfasc
Nfib
Nfic
Nfkbie
Nfkbiz
Ngf
Ngfr
Ninj2
Nipal3
Nipsnap3b
Nkd2
Nkrf
Nktr
Nmd3
Nme7
Nol3
Nol4
Nol4l
Nop2
Notum
Npc2
Nphp4
Npr1
Npsr1
Nr4a2
Nrarp
Nrcam
Nrf1
Nrxn2
Ntng1
Nudt10
Nudt15
Nup107
Nxf3
Obox1
Oc90
Ofcc1
Ogt
Olfml2a
Olfr1006
Olfr1010
Olfr1046
Olfr112
Olfr1243
Olfr1254
Olfr1275
Olfr1347
Olfr1451
Olfr168
Olfr178
Olfr190
Olfr212
Olfr263
Olfr319
Olfr320
Olfr324
Olfr352
Olfr358
Olfr362
Olfr491
Olfr535
Olfr586
Olfr806
Olfr812
Olfr96
Omt2a
Os9
Osr1
Otop1
Ovca2
Oxnad1
P3h1
P3h2
P4ha2
Pacsin3
Padi2
Pak1ip1
Pamr1
Pank1
Papss1
Pard3b
Parn
Pate4
Pbx1
Pcbd2
Pcdh7
Pcdha6
Pcgf3
Pcsk4
Pdap1
Pdgfa
Pdxk
Pdzd2
Pebp4
Peg10
Perm1
Pex1
Pex19
Pfdn1
Pfkm
Pgam2
Phf20l1
Phf6
Phka1
Phkg1
Phkg2
Phlda1
Pi4ka
Pif1
Pigl
Pigz
Pik3cd
Pim2
Pink1
Pip5k1a
Pip5k1b
Pira6
Pithd1
Pitx2
Pkia
Pkib
Pkn2
Pkp2
Pla2g5
Plb1
Plekhf1
Plekhh2
Plekhm1
Plpp3
Plxnd1
Pmaip1
Pnlip
Pnma1
Pogz
Polg
Polr3e
Popdc3
Ppargc1b
Ppfibp1
Ppfibp2
Ppm1k
Ppm1l
Ppp1r10
Ppp1r27
Ppp1r42
Pramel5
Prb1
Prdm11
Prdx6
Prkaa2
Prkce
Prkcq
Prkcz
Prkd3
Prkg2
Prkx
Prl2c5
Prmt3
Prmt6
Prpf3
Prpf4b
Prpf8
Prr11
Prr15
Prr29
Prr5
Prr7
Prrt3
Prrx1
Prss27
Psd2
Psmc6
Psmd7
Psmg2
Pspc1
Ptbp1
Ptcd2
Ptk6
Ptms
Ptn
Ptpn11
Ptpn12
Ptpn14
Ptprm
Ptprs
Pwwp2a
Pxmp4
Qk
Qser1
Rab12
Rab13
Rac3
Rad23b
Rad51
Rad51d
Rad9a
Rad9b
Raet1b
Ramp2
Ranbp2
Rap1gap
Rapgef4
Raver2
Rax
Rbbp6
Rbm43
Rcan1
Rcl1
Rdh1
Rdh14
Reck
Reep1
Reep3
Reln
Ren2
Reps1
Retnla
Rex2
Rfc2
Rffl
Rfx1
Rfx7
Rfxank
Rgl3
Rgs2
Rgs3
Rhox2a
Rnase2b
Rnase4
Rnasek
Rnf170
Rom1
Rpl23
Rpl3
Rpl3l
Rplp1
Rprd1b
Rps13
Rps15a
Rps18
Rps19
Rps24
Rps5
Rps7
Rrp1b
Rsrc2
Rtn1
Rtn4
Rwdd1
Ryr1
Samd8
Saraf
Sarnp
Sart1
Sash1
Sbds
Sbsn
Scara5
Scarf1
Scg2
Scin
Scn8a
Scx
Sdccag3
Sdk1
Sec13
Sec61a1
Sel1l
Senp2
Senp6
Sepw1
Serpina10
Serpina3h
Serpina3n
Serpind1
Sertad4
Sestd1
Sf3b2
Sf3b5
Sfswap
Sft2d2
Sfxn1
Sfxn2
Sgca
Sgsm3
Sh3gl1
Shf
Shisa2
Shmt2
Shroom4
Sidt2
Sigirr
Sin3b
Skint3
Slc10a7
Slc12a6
Slc1a1
Slc1a5
Slc1a7
Slc20a2
Slc22a13b-ps
Slc22a5
Slc25a22
Slc25a27
Slc26a7
Slc35b1
Slc35b3
Slc37a1
Slc37a2
Slc41a1
Slc5a6
Slc6a15
Slc6a2
Slc8a1
Slc9a8
Slco2a1
Slit2
Slit3
Smad6
Smap2
Smarcal1
Smg8
Smim8
Smpdl3b
Smpx
Smug1
Snora65
Snrnp35
Snurf
Sox12
Sox14
Sox17
Sox5
Sp3os
Sp6
Spag4
Spata16
Spc25
Sphk1
Spib
Spin2c
Spink6
Spinkl
Spsb3
Sptan1
Sqrdl
Srl
Srrt
Srsf10
Srsf3
Srsf5
Srsf6
Srst
Ssty1
Ssty2
St13
St5
St6galnac2
St8sia5
Stab2
Stat4
Stat5a
Stau2
Stk32a
Stk33
Strn4
Stx17
Stx3
Stx8
Sult1a1
Sult2b1
Sumo1
Surf1
Suv420h2
Sycp1-ps1
Syngr1
Sypl2
Syt9
Sytl3
Syvn1
Tada2a
Tada3
Tanc2
Taok1
Tars2
Taz
Tbc1d10b
Tbc1d9
Tbx4
Tbx6
Tceal1
Tceanc2
Tceb3
Tcf20
Tcf4
Tchhl1
Tdrd1
Tead4
Terf2ip
Tfip11
Tfpi
Tgfbr2
Thbs1
Thegl
Thoc3
Tiaf2
Timm10
Timm21
Timm9
Tm2d3
Tm9sf2
Tmc1
Tmem126a
Tmem150a
Tmem168
Tmem182
Tmem201
Tmem212
Tmem214
Tmem33
Tmem45a
Tmem53
Tmem92
Tmem97
Tmprss11a
Tmprss11g
Tmprss6
Tmsb10
Tmsb15l
Tnc
Tnfrsf11a
Tnfrsf11b
Tnfrsf18
Tnfrsf19
Tnfrsf1b
Tnfrsf22
Tnfrsf25
Tnfrsf9
Tnfsf14
Tnip2
Tnrc6b
Tnxb
Tomm40
Top1mt
Tpbpa
Tpd52l1
Tpi1
Tprg
Traf1
Trap1
Trappc6b
Trdmt1
Trim2
Trim33
Trim63
Trim72
Triobp
Trip6
Trmt1l
Trmt2b
Trmt61a
Trpc1
Trub1
Tsc22d1
Tsc22d4
Tsn
Tspan17
Tspyl2
Tssc1
Ttc14
Ttc19
Ttc25
Ttc27
Ttc9c
Ttll11
Ttn
Tuba1a
Tubb2b
Twsg1
Txlnb
Txndc11
Txnrd3
Tyw1
U2af2
Uba1
Ube2ql1
Ubfd1
Ubqln1
Ubr2
Ubr5
Ubtd2
Uck2
Ufsp2
Ugt8a
Uhmk1
Unc5b
Unc93b1
Upf1
Urb2
Usf1
Usp13
Usp24
Usp28
Usp38
Usp46
Usp48
Usp6nl
Vamp1
Vamp3
Vamp7
Vgll2
Vkorc1
Vmn1r202
Vmn1r237
Vmn1r28
Vmn1r32
Vmn1r84
Vmn1r85
Vmn1r9
Vmn2r10
Vmn2r122
Vmn2r-ps60
Vmo1
Vsx2
Vti1b
Wars2
Wbp5
Wdfy2
Wdr33
Wdr37
Wdr53
Wdr5b
Wdr63
Wdr70
Wdr82
Wfikkn2
Whsc1
Wiz
Wnt10
Wnt4
Wrb
Xirp2
Xpnpep2
Xpnpep3
Xxylt1
Ybx3
Yif1a
Ykt6
Zadh2
Zap70
Zbtb22
Zbtb33
Zbtb39
Zc3h7a
Zc4h2
Zcchc17
Zer1
Zfand2a
Zfand5
Zfhx3
Zfp106
Zfp128
Zfp148
Zfp180
Zfp184
Zfp213
Zfp239
Zfp248
Zfp266
Zfp276
Zfp292
Zfp296
Zfp300
Zfp36
Zfp365
Zfp385b
Zfp386
Zfp445
Zfp605
Zfp658
Zfp710
Zfp78
Zfp787
Zfp868
Zfp869
Zic4
Zim1
Zmynd8
Zw10

## Sheet: Young and Mantila Roosa et al
Supplementary Table 4d: Gene ID of genes significantly regulated by loading in the tibiae of young mice in the current study and in the ulane of young rats in Mantila-Roosa et al (2011)
1700088E04Rik
2310002L09Rik
A3galt2
Aatf
Abi3
Ablim2
Abra
Acaca
Acacb
Acan
Aco1
Acot7
Acp2
Acta1
Acy1
Adam15
Adam9
Aes
Akap10
Akap8l
Aldh1a3
Alpl
Ambra1
Ank3
Ankrd1
Anxa2
Aplnr
Aqp7
Arf2
Arfgap1
Arhgef1
Arnt
Arxes1
Asph
Asrgl1
Atp1b1
Atp5a1
Atp6v0a1
Atp7b
Atxn1
Aurka
Bag6
BC030867
Bcat1
Bcl11a
Bcs1l
Bok
Bpnt1
Brca1
C4a
C4b
Cacna1c
Cacna2d3
Cacnb3
Calcoco1
Calml3
Camk2b
Camk2g
Capg
Cask
Casp7
Cbfb
Ccdc134
Ccdc174
Ccnd1
Ccnl2
Ccr1
Ccr5
Cd151
Cd44
Cdkl2
Cdkn1b
Cgref1
Chd8
Chst10
Cib2
Cirh1a
Cit
Clcn5
Cldn11
Clec11a
Clk3
Clk4
Cntf
Col5a3
Coro1b
Cpt1b
Cpt2
Cpz
Creb3l1
Crem
Csde1
Csf1
Csf2rb
Csrp1
Ctnna1
Cttn
Cxcl14
Dab2
Dagla
Dclk1
Dclre1c
Ddx17
Defb4
Des
Dgkb
Dhdds
Dhodh
Dhrs7
Dmp1
Dmtf1
Dtnb
Dusp6
Dync1i1
Ech1
Ecsit
Egr1
Egr2
Ehd4
Eif5
Emd
Emp1
Eno3
Enpp1
Entpd1
Errfi1
F2r
Fads1
Fars2
Fblim1
Fbn1
Fbxl20
Fbxo32
Fez2
Flt1
Fosl1
Foxs1
Fyn
Gadd45b
Gdf10
Git1
Gkap1
Gmeb2
Gpc4
Gpnmb
Gpr1
Gpr182
Grb2
Grem1
Gria3
Grwd1
Gskip
Gss
Gstm7
Gstt2
Gtf2i
Gtpbp2
Gucy1a3
H1f0
H2-Q10
H2-Q7
Has1
Hes1
Hgh1
Hif1a
Hmgcs2
Hn1
Hnrnpr
Hp1bp3
Hpcal1
Hrc
Hsd3b7
Icam1
Ift22
Igf2
Ighmbp2
Il1rl1
Il1rl2
Ilk
Inhba
Inpp4a
Insig2
Ip6k2
Irf1
Itgb6
Itpr1
Itpr3
Kcnc1
Kcne4
Kcnk10
Kidins220
Kif1b
Kif1c
Klf4
Klrb1b
Kng1
Kng2
Lancl1
Ldb3
Ldlr
Lect1
Lgals1
Lifr
Lig1
Limk1
Lmna
Lpp
Lrrc2
Lysmd1
Magi2
Map2
Map4
Mapt
Mark1
Mat2a
Mb
Mbp
Mbtps1
Mcam
Mdm1
Mfn1
Mlph
Mlst8
Mmp9
Mrgprg
Mrpl38
Msn
Mstn
Mtdh
Mtg2
Myadm
Mybbp1a
Myl1
Mylpf
Myo1b
Myzap
Nabp1
Nat1
Nat8
Ndrg2
Ndufa11
Ndufa5
Negr1
Nepro
Nes
Nfkbie
Nfyb
Ninj2
Nos3
Nox4
Npc1
Npr3
Nr5a2
Nrcam
Nub1
Nudt1
Oaf
Olfr1026
Olfr1276
Olfr1457
Olfr178
Olfr382
Olfr547
Olfr671
Olfr750
Olfr976
Opa1
Otop1
P3h1
Pacsin1
Padi2
Pcdh7
Pde4dip
Pdlim5
Pdxk
Pef1
Pfkp
Pfn2
Pgap2
Phex
Phf1
Phrf1
Pik3r1
Pitx2
Plat
Plec
Plod1
Plod3
Plp2
Plpp1
Plpp3
Pmaip1
Podxl
Polb
Ppm1e
Ppp1r3c
Ppp3r1
Ppp4r1
Prf1
Prkcdbp
Prkce
Prkch
Prkx
Prr5
Prrx1
Psma7
Ptbp1
Ptms
Pvr
Pvrl2
Pycrl
Rab26
Rab40c
Rassf1
Rcan1
Rcl1
Rgs4
Rnf185
Rrp15
Rufy3
S100a1
Sacm1l
Scamp5
Scgb3a2
Sdad1
Sec61a1
Sele
Selp
Senp2
Serpina3k
Serpina3n
Sfxn3
Sh2d4a
Shmt2
Sigmar1
Slc1a5
Slc22a5
Slc25a11
Slc26a3
Slc35b1
Slc37a1
Slc37a2
Slc39a11
Slc47a1
Slc4a7
Slc5a6
Slc6a15
Slc6a2
Slc7a8
Slco2a1
Smarcd3
Smoc1
Smpx
Snrpn
Socs3
Sod2
Sparc
Sptan1
Srsf5
Ssbp4
St3gal6
St8sia1
St8sia5
Stap2
Stat5a
Stc2
Sun1
Surf1
Surf2
Syne1
Synm
Tcea3
Tfip11
Tg
Tgif1
Tgm2
Thap4
Thg1l
Thra
Thumpd2
Timeless
Timm21
Timp3
Tmem192
Tmem204
Tmem214
Tmem43
Tmem97
Tnf
Tnfrsf12a
Tnfrsf1b
Tnnt3
Tnrc6b
Tob1
Tomm40
Trappc4
Trim26
Trmt61a
Trpv4
Tsc22d1
Tsc22d3
Tspan11
Tyms
Uimc1
Usp2
Usp48
Vegfa
Vkorc1
Vmp1
Vps33b
Wdfy1
Wdr70
Wfs1
Wrb
Xirp2
Ybx3
Ykt6
Zbtb16
Zbtb22
Zfand2a
Zfand3
Zfp35
Zfp36
Zfp367
Zfp622

## Sheet: Aged and Mantila Roosa
Supplementary Table 4e: Gene ID of genes significantly regulated by loading in the tibiae of aged mice in the current study and in the ulane of young rats in Mantila-Roosa et al (2011)
1700017B05Rik
2310002L09Rik
Aatf
Abra
Acadl
Aco1
Acp2
Acy1
Adamts1
Adamts5
Aes
Ahr
Akap10
Akt1
Alg3
Ambra1
Arfgap1
Arfip2
Arhgef7
Arnt
Arxes1
Asah2
Aspdh
Asph
Atp2b1
Atp5a1
Atp6v0a1
Atp7b
Atxn1
Bcat1
Bcs1l
Bok
Btg3
Cacna1a
Cacna1c
Cacna2d1
Cacnb3
Car2
Cbfb
Ccdc134
Ccdc174
Cd151
Cd44
Cd55
Cd79b
Cd96
Cdadc1
Cdc42ep2
Cdh2
Cdkl2
Clasp2
Cldn11
Cldn3
Clec10a
Cmtr1
Cops8
Cpt1b
Creb3l1
Crebbp
Crem
Crtap
Cry1
Csde1
Csf2rb
Cth
Ctnna1
Ctnna2
Cttn
Cxcl1
Cygb
Dagla
Dcbld2
Dclk2
Ddx17
Des
Dgkb
Dhodh
Dll1
Dmtf1
Dpysl3
Dusp6
Dync1i1
Dynlrb1
Ech1
Egfr
Egr1
Egr2
Eif4a1
Emp3
Enpp1
Errfi1
Fat3
Fgf16
Fgfr2
Fkbp10
Fkbp11
Fkbp14
Fn1
Fst
Ftsj3
Gale
Galk1
Galnt10
Galnt3
Gas7
Gdf10
Gfi1
Ggcx
Ggt5
Gja5
Gkap1
Gmeb2
Gmppa
Gosr2
Gpr182
Grb2
Gss
Gstm3
Gys2
H1f0
H2-Q7
H6pd
Hgh1
Hmgcs1
Hpcal1
Hrc
Hsd3b7
Hspbap1
Ifi205
Ift22
Ighmbp2
Il1rl2
Inpp4a
Kcna2
Kcnc1
Kcnk2
Kcnma1
Kcns1
Kif1b
Kifc1
Klf4
Klhl24
Klrb1a
Kng1
Lancl1
Ldb3
Lect1
Lgals1
Lilrb4a
Limk1
Llgl1
Lmbr1l
Lmna
Lrrc41
Lrrc59
Lta
Mag
Map2
Map2k5
Map4
Mb
Mbp
Mbtps1
Mpdz
Mrpl24
Mrps26
Msmo1
Msn
Mybbp1a
Myo1e
Nat1
Ncam1
Ndrg2
Ndufa5
Nepro
Nes
Nfkbie
Ninj2
Nlrp6
Nol10
Nrcam
Olfr115
Olfr1404
Olfr1461
Olfr178
Olfr181
Olfr191
Olfr346
Olfr48
Olfr935
Otop1
P3h1
P4hb
Padi2
Pan2
Pcdh7
Pcolce
Pdgfc
Pdk2
Pdxk
Pias3
Pip4k2b
Pitx2
Plpp3
Plscr2
Pmaip1
Polr3k
Popdc2
Ppm1a
Ppp1r14b
Ppp2r3a
Ppp3ca
Prdm4
Prkce
Prkx
Prr5
Prrx1
Psmd3
Ptbp1
Ptms
Ptpn9
Pxylp1
Pyhin1
Rab38
Ralgds
Rbm47
Rcan1
Rcl1
Rfx3
Rgs19
Rin1
Rnf146
Rnf5
Rrad
Rxfp2
S100a10
Sec61a1
Senp2
Serpina3n
Serpinh1
Shmt2
Sipa1l1
Sirt5
Slc13a5
Slc1a5
Slc22a5
Slc23a1
Slc23a2
Slc35b1
Slc35b2
Slc37a1
Slc37a2
Slc5a6
Slc6a15
Slc6a2
Slco2a1
Smad4
Smpx
Snd1
Sptan1
Srm
Srprb
Srsf2
Srsf5
St14
St8sia5
Stat5a
Surf1
Taf1c
Tapbp
Tcirg1
Tfip11
Thtpa
Timm21
Tkt
Tmem106c
Tmem214
Tmem97
Tnfrsf1b
Tnrc6b
Tom1
Tomm40
Tpm1
Trmt61a
Trpc3
Tsc22d1
Tsku
Tspan5
Ube2d2b
Ubxn11
Unc5c
Usp19
Usp48
Vkorc1
Vmn1r45
Vmn1r78
Wdr45
Wdr70
Wrb
Xirp2
Ybx3
Yipf3
Ykt6
Zbtb22
Zfand2a
Zfp36
Znrd1

## Sheet: Young and Aged and Mantila Roos
Supplementary Table 4f: Gene ID of genes significantly regulated by loading in the tibiae of young and aged mice in the current study and in the ulane of young rats in Mantila-Roosa et al (2011)
2310002L09Rik
Aatf
Abra
Aco1
Acp2
Acy1
Aes
Akap10
Ambra1
Arfgap1
Arnt
Arxes1
Asph
Atp5a1
Atp6v0a1
Atp7b
Atxn1
Bcat1
Bcs1l
Bok
Cacna1c
Cacnb3
Cbfb
Ccdc134
Ccdc174
Cd151
Cd44
Cdkl2
Cldn11
Cpt1b
Creb3l1
Crem
Csde1
Csf2rb
Ctnna1
Cttn
Dagla
Ddx17
Des
Dgkb
Dhodh
Dmtf1
Dusp6
Dync1i1
Ech1
Egr1
Egr2
Enpp1
Errfi1
Gdf10
Gkap1
Gmeb2
Gpr182
Grb2
Gss
H1f0
H2-Q7
Hgh1
Hpcal1
Hrc
Hsd3b7
Ift22
Ighmbp2
Il1rl2
Inpp4a
Kcnc1
Kif1b
Klf4
Kng1
Lancl1
Ldb3
Lect1
Lgals1
Limk1
Lmna
Map2
Map4
Mb
Mbp
Mbtps1
Msn
Mybbp1a
Nat1
Ndrg2
Ndufa5
Nepro
Nes
Nfkbie
Ninj2
Nrcam
Olfr178
Otop1
P3h1
Padi2
Pcdh7
Pdxk
Pitx2
Plpp3
Pmaip1
Prkce
Prkx
Prr5
Prrx1
Ptbp1
Ptms
Rcan1
Rcl1
Sec61a1
Senp2
Serpina3n
Shmt2
Slc1a5
Slc22a5
Slc35b1
Slc37a1
Slc37a2
Slc5a6
Slc6a15
Slc6a2
Slco2a1
Smpx
Sptan1
Srsf5
St8sia5
Stat5a
Surf1
Tfip11
Timm21
Tmem214
Tmem97
Tnfrsf1b
Tnrc6b
Tomm40
Trmt61a
Tsc22d1
Usp48
Vkorc1
Wdr70
Wrb
Xirp2
Ybx3
Ykt6
Zbtb22
Zfand2a
Zfp36
